# Supplementary material for: Cancer-associated fibroblasts are associated with neo-adjuvant treatment response in oesophageal adenocarcinoma
Source: Br J Cancer. 2025 Jul 10;133(5):633–47. doi: 10.1038/s41416-025-03080-8 (PMC12405553; doi:10.1038/s41416-025-03080-8)
Supplement: Supplementary file 8 — Supplementary data [file 41416_2025_3080_MOESM8_ESM.xlsx]

## Sheet: Supplementary Data 1
Marker gene list for broad cell lineages
gene	p_val	avg_log2FC	pct.1	pct.2	p_val_adj	Celltype	gene
SSR4	0	7.61424	0.904	0.353	0	Plasma.cells	SSR4
MZB1	2.58155e-247	8.07449	0.808	0.34	7.42195e-244	Plasma.cells	MZB1
JCHAIN	3.55003e-228	4.67228	0.774	0.286	1.02063e-224	Plasma.cells	JCHAIN
AC141272.1	2.28113e-142	7.50531	0.135	0.44	6.55826e-139	Plasma.cells	AC141272.1
HERPUD1	1.19022e-132	15.9295	0.702	0.316	3.42188e-129	Plasma.cells	HERPUD1
AC114760.2	1.15595e-128	0.566876	0.004	0.141	3.32336e-125	Plasma.cells	AC114760.2
YJEFN3	9.44469e-124	2.24772	0.004	0.135	2.71535e-120	Plasma.cells	YJEFN3
FCRL2	1.8898e-121	3.38629	0.105	0.213	5.43316e-118	Plasma.cells	FCRL2
ZNF583	5.14171e-113	3.09938	0.005	0.177	1.47824e-109	Plasma.cells	ZNF583
FSIP1	3.74934e-111	1.34933	0.001	0.101	1.07794e-107	Plasma.cells	FSIP1
AMZ2P2	5.21576e-108	1.03978	0.005	0.105	1.49953e-104	Plasma.cells	AMZ2P2
FAM30A	1.47549e-107	5.55471	0.153	0.267	4.24204e-104	Plasma.cells	FAM30A
HSPE1P25	1.37406e-106	1.41487	0.003	0.119	3.95042e-103	Plasma.cells	HSPE1P25
HAND2-AS1	1.08256e-105	1.55792	0.002	0.142	3.11235e-102	Plasma.cells	HAND2-AS1
RPL17P45	8.95049e-105	1.48773	0.001	0.127	2.57327e-101	Plasma.cells	RPL17P45
CXorf21	2.70948e-104	3.12201	0.093	0.224	7.78975e-101	Plasma.cells	CXorf21
LINC01480	3.19258e-103	7.27908	0.12	0.265	9.17868e-100	Plasma.cells	LINC01480
AC010491.1	6.77242e-103	1.48722	0.001	0.108	1.94707e-99	Plasma.cells	AC010491.1
AC078909.1	2.39966e-102	1.25384	0.699	0.326	6.89903e-99	Plasma.cells	AC078909.1
Z83843.1	1.08157e-97	1.71622	0.005	0.12	3.10952e-94	Plasma.cells	Z83843.1
ACHE	2.83813e-97	2.66912	0.006	0.109	8.15962e-94	Plasma.cells	ACHE
IL23A	7.58736e-97	1.93007	0.043	0.191	2.18137e-93	Plasma.cells	IL23A
AC046185.3	5.19483e-96	1.51708	0.006	0.104	1.49351e-92	Plasma.cells	AC046185.3
RBM44	8.41014e-94	0.503378	0.004	0.124	2.41792e-90	Plasma.cells	RBM44
EML6	3.91221e-93	2.09802	0.018	0.124	1.12476e-89	Plasma.cells	EML6
HIST1H3A	7.1996e-92	1.21896	0.005	0.169	2.06989e-88	Plasma.cells	HIST1H3A
AC108488.1	3.75676e-91	1.1908	0.001	0.109	1.08007e-87	Plasma.cells	AC108488.1
TOE1	1.03763e-89	1.16921	0.007	0.172	2.98319e-86	Plasma.cells	TOE1
SALL2	1.09468e-89	2.69847	0.069	0.272	3.1472e-86	Plasma.cells	SALL2
AC017083.1	1.76445e-89	1.81515	0.006	0.104	5.0728e-86	Plasma.cells	AC017083.1
TCEANC	5.34898e-89	4.0296	0.009	0.101	1.53783e-85	Plasma.cells	TCEANC
AL022722.1	2.87811e-88	1.68975	0.004	0.13	8.27457e-85	Plasma.cells	AL022722.1
NME8	3.11758e-88	2.45819	0.021	0.123	8.96304e-85	Plasma.cells	NME8
DNAAF1	1.28056e-86	5.24057	0.169	0.312	3.68162e-83	Plasma.cells	DNAAF1
LILRB4	1.44917e-86	1.17394	0.068	0.234	4.16636e-83	Plasma.cells	LILRB4
TAS2R14	7.02938e-85	1.56139	0.002	0.141	2.02095e-81	Plasma.cells	TAS2R14
LINC01353	9.37792e-83	3.0159	0.031	0.106	2.69615e-79	Plasma.cells	LINC01353
ADAT3	1.03719e-81	1.57189	0.003	0.141	2.98192e-78	Plasma.cells	ADAT3
DERL3	3.1701e-81	9.25667	0.637	0.344	9.11404e-78	Plasma.cells	DERL3
CAND2	5.03689e-81	3.05768	0.062	0.29	1.44811e-77	Plasma.cells	CAND2
IFI30	1.64585e-80	3.42487	0.019	0.104	4.73181e-77	Plasma.cells	IFI30
HSP90AA4P	3.25778e-79	0.686731	0.092	0.152	9.36611e-76	Plasma.cells	HSP90AA4P
MT-TV	1.23953e-78	1.64694	0.058	0.186	3.56364e-75	Plasma.cells	MT-TV
IGLL1	1.50779e-75	7.65643	0.212	0.367	4.33489e-72	Plasma.cells	IGLL1
STAP1	2.236e-73	3.30296	0.154	0.227	6.42851e-70	Plasma.cells	STAP1
GPAT2	2.7402e-70	3.4082	0.014	0.123	7.87809e-67	Plasma.cells	GPAT2
NPPC	4.30091e-66	2.88929	0.062	0.29	1.23651e-62	Plasma.cells	NPPC
AP002852.1	2.1042e-65	5.76967	0.146	0.316	6.04957e-62	Plasma.cells	AP002852.1
HSPA1L	1.30482e-62	4.97197	0.116	0.315	3.75136e-59	Plasma.cells	HSPA1L
TMEM156	3.14848e-62	3.65354	0.122	0.166	9.05188e-59	Plasma.cells	TMEM156
KLK7	6.09434e-60	1.53343	0.001	0.195	1.75212e-56	Plasma.cells	KLK7
AC092068.2	2.57409e-59	4.75124	0.267	0.488	7.4005e-56	Plasma.cells	AC092068.2
COL9A3	4.48367e-59	3.20653	0.102	0.223	1.28905e-55	Plasma.cells	COL9A3
TNFRSF13B	8.95572e-55	3.2111	0.107	0.197	2.57477e-51	Plasma.cells	TNFRSF13B
AC099489.1	6.31456e-52	0.993355	0.098	0.343	1.81544e-48	Plasma.cells	AC099489.1
LINC01252	1.16764e-51	1.65284	0.097	0.278	3.35695e-48	Plasma.cells	LINC01252
CLECL1	6.92026e-50	1.83119	0.074	0.219	1.98958e-46	Plasma.cells	CLECL1
AC015849.3	9.80138e-50	0.800637	0.141	0.316	2.8179e-46	Plasma.cells	AC015849.3
ADAM28	3.78277e-48	4.37979	0.158	0.193	1.08755e-44	Plasma.cells	ADAM28
CXCL10	2.60389e-47	1.57307	0.045	0.236	7.48619e-44	Plasma.cells	CXCL10
ACTRT3	6.95599e-45	3.73113	0.177	0.35	1.99985e-41	Plasma.cells	ACTRT3
RGPD8	1.19536e-44	1.0912	0.086	0.246	3.43666e-41	Plasma.cells	RGPD8
AP005482.1	1.46352e-44	1.29225	0.176	0.288	4.20762e-41	Plasma.cells	AP005482.1
PFKFB3	6.22174e-44	7.99308	0.039	0.145	1.78875e-40	Plasma.cells	PFKFB3
TTC30B	7.88818e-43	1.12196	0.101	0.275	2.26785e-39	Plasma.cells	TTC30B
HSP90B1	5.42843e-42	7.13373	0.593	0.381	1.56067e-38	Plasma.cells	HSP90B1
KLK6	2.41877e-41	2.77817	0.001	0.203	6.95395e-38	Plasma.cells	KLK6
AC016957.2	3.3159e-41	0.940848	0.351	0.199	9.5332e-38	Plasma.cells	AC016957.2
PEG10	1.93902e-38	2.01002	0.108	0.28	5.57467e-35	Plasma.cells	PEG10
EML2-AS1	4.47755e-38	2.94951	0.102	0.301	1.2873e-34	Plasma.cells	EML2-AS1
FTL	5.19578e-37	2.26943	0.259	0.394	1.49379e-33	Plasma.cells	FTL
TAOK1	1.4662e-36	0.467858	0.091	0.24	4.21531e-33	Plasma.cells	TAOK1
ZFAND4	1.66168e-36	1.58178	0.06	0.203	4.77733e-33	Plasma.cells	ZFAND4
AC243960.1	3.29983e-35	3.44068	0.102	0.164	9.487e-32	Plasma.cells	AC243960.1
RRAD	1.03872e-34	3.03903	0.078	0.194	2.98633e-31	Plasma.cells	RRAD
FLT3	3.2254e-34	1.31336	0.12	0.249	9.27302e-31	Plasma.cells	FLT3
PSMD6-AS1	8.34933e-34	1.04451	0.085	0.194	2.40043e-30	Plasma.cells	PSMD6-AS1
AC005363.2	1.41654e-33	1.45649	0.1	0.255	4.07254e-30	Plasma.cells	AC005363.2
AC026356.2	3.83884e-33	2.80511	0.099	0.294	1.10367e-29	Plasma.cells	AC026356.2
HSPE1	1.24911e-32	0.800647	0.242	0.319	3.59118e-29	Plasma.cells	HSPE1
USP30-AS1	3.28926e-32	2.67565	0.116	0.284	9.45662e-29	Plasma.cells	USP30-AS1
ZFAND2A	4.2965e-31	1.80608	0.167	0.239	1.23524e-27	Plasma.cells	ZFAND2A
CCDC144B	5.92109e-31	5.33382	0.124	0.181	1.70231e-27	Plasma.cells	CCDC144B
IL27RA	3.02325e-30	2.12709	0.038	0.147	8.69183e-27	Plasma.cells	IL27RA
MAST4	1.6485e-29	4.90024	0.023	0.145	4.73943e-26	Plasma.cells	MAST4
VTRNA2-1	2.84488e-29	3.46312	0.093	0.247	8.17904e-26	Plasma.cells	VTRNA2-1
ENAM	9.30664e-29	1.22636	0.513	0.299	2.67566e-25	Plasma.cells	ENAM
AC022182.2	1.60095e-28	1.4249	0.093	0.279	4.60273e-25	Plasma.cells	AC022182.2
HIST1H2BG	8.23681e-27	4.0975	0.167	0.216	2.36808e-23	Plasma.cells	HIST1H2BG
LY9	2.94947e-26	4.33864	0.142	0.178	8.47972e-23	Plasma.cells	LY9
CAMK4	1.38703e-25	0.90741	0.08	0.147	3.98771e-22	Plasma.cells	CAMK4
PROK2	7.863e-24	0.865696	0.427	0.259	2.26061e-20	Plasma.cells	PROK2
IQCN	1.5123e-22	1.09116	0.056	0.167	4.34785e-19	Plasma.cells	IQCN
TMEM38A	1.55319e-22	2.90055	0.117	0.227	4.46543e-19	Plasma.cells	TMEM38A
FAM111B	1.28609e-21	1.00282	0.104	0.249	3.69752e-18	Plasma.cells	FAM111B
HSPA6	1.7587e-21	2.49688	0.17	0.268	5.05627e-18	Plasma.cells	HSPA6
C1orf61	2.09755e-21	0.949135	0.097	0.268	6.03044e-18	Plasma.cells	C1orf61
FAM122C	7.33648e-21	2.72501	0.059	0.143	2.10924e-17	Plasma.cells	FAM122C
ERMN	8.92527e-21	1.01785	0.137	0.23	2.56602e-17	Plasma.cells	ERMN
AC097376.1	6.11534e-20	1.34542	0.211	0.207	1.75816e-16	Plasma.cells	AC097376.1
SAA2	1.15483e-19	0.783802	0.242	0.282	3.32012e-16	Plasma.cells	SAA2
CR2	1.34912e-19	1.26242	0.177	0.235	3.87873e-16	Plasma.cells	CR2
AP003392.1	1.65886e-19	1.48247	0.524	0.242	4.76923e-16	Plasma.cells	AP003392.1
AL121985.1	1.14119e-18	0.871552	0.13	0.252	3.28091e-15	Plasma.cells	AL121985.1
HIST1H4C	1.37117e-18	0.745134	0.188	0.272	3.94212e-15	Plasma.cells	HIST1H4C
CCDC65	2.01555e-18	0.863866	0.426	0.166	5.7947e-15	Plasma.cells	CCDC65
AC005785.2	6.34787e-18	0.938497	0.127	0.251	1.82501e-14	Plasma.cells	AC005785.2
WT1-AS	6.83992e-18	8.6591	0.52	0.351	1.96648e-14	Plasma.cells	WT1-AS
DIPK1B	7.26175e-18	1.24679	0.112	0.344	2.08775e-14	Plasma.cells	DIPK1B
NSMCE3	7.47096e-18	1.58673	0.068	0.13	2.1479e-14	Plasma.cells	NSMCE3
CEP128	5.92026e-17	4.60161	0.147	0.139	1.70208e-13	Plasma.cells	CEP128
AL034417.4	6.57121e-17	0.560566	0.422	0.203	1.88922e-13	Plasma.cells	AL034417.4
TOGARAM2	2.21115e-16	0.538221	0.312	0.196	6.35706e-13	Plasma.cells	TOGARAM2
SPATA22	5.95883e-16	1.21803	0.146	0.302	1.71316e-12	Plasma.cells	SPATA22
SYP	8.40169e-16	1.59403	0.076	0.229	2.41549e-12	Plasma.cells	SYP
GLA	1.11446e-15	6.10156	0.252	0.221	3.20408e-12	Plasma.cells	GLA
PREX2	4.28522e-15	3.86123	0.055	0.22	1.232e-11	Plasma.cells	PREX2
CXCL12	8.22465e-15	6.1318	0.092	0.308	2.36459e-11	Plasma.cells	CXCL12
CNOT6L	1.06642e-14	2.40483	0.124	0.176	3.06596e-11	Plasma.cells	CNOT6L
BX284668.6	2.01308e-14	1.84427	0.403	0.25	5.78761e-11	Plasma.cells	BX284668.6
AL353759.1	4.37601e-13	2.40879	0.136	0.287	1.2581e-09	Plasma.cells	AL353759.1
AC027097.2	5.74118e-13	1.55675	0.181	0.249	1.65059e-09	Plasma.cells	AC027097.2
CHRM3	7.54002e-13	2.16561	0.182	0.291	2.16776e-09	Plasma.cells	CHRM3
AC120193.1	1.17618e-12	3.09032	0.078	0.209	3.38152e-09	Plasma.cells	AC120193.1
CD79A	2.06544e-12	4.36119	0.454	0.247	5.93815e-09	Plasma.cells	CD79A
SOX21	3.25336e-12	1.78579	0.417	0.332	9.35342e-09	Plasma.cells	SOX21
KIF3C	2.98063e-11	2.19751	0.157	0.3	8.5693e-08	Plasma.cells	KIF3C
HIST3H2BB	3.65931e-11	2.71229	0.244	0.211	1.05205e-07	Plasma.cells	HIST3H2BB
SHISA2	9.53016e-10	0.407353	0.229	0.275	2.73992e-06	Plasma.cells	SHISA2
LRRC34	1.38738e-09	1.331	0.236	0.341	3.98871e-06	Plasma.cells	LRRC34
AL662844.4	3.08445e-09	1.53838	0.168	0.233	8.86779e-06	Plasma.cells	AL662844.4
ZBTB32	7.87363e-09	0.947065	0.173	0.247	2.26367e-05	Plasma.cells	ZBTB32
HIST1H4A	1.96657e-08	1.7873	0.215	0.245	5.6539e-05	Plasma.cells	HIST1H4A
RASL11A	2.43346e-08	4.94693	0.07	0.17	6.9962e-05	Plasma.cells	RASL11A
AL603756.1	2.55923e-08	1.06977	0.093	0.248	7.35779e-05	Plasma.cells	AL603756.1
ADAMTS5	4.05368e-08	2.64966	0.082	0.251	0.000116543	Plasma.cells	ADAMTS5
ANKRD36BP2	4.68911e-08	3.93204	0.346	0.115	0.000134812	Plasma.cells	ANKRD36BP2
ANKRD37	1.60601e-07	4.40953	0.188	0.201	0.000461726	Plasma.cells	ANKRD37
PMCH	2.58993e-07	0.513163	0.535	0.332	0.000744604	Plasma.cells	PMCH
AC020911.2	4.17734e-07	2.46991	0.133	0.236	0.00120098	Plasma.cells	AC020911.2
RNU5B-1	5.56567e-07	1.85994	0.176	0.281	0.00160013	Plasma.cells	RNU5B-1
SLA2	6.26455e-07	2.19271	0.07	0.159	0.00180106	Plasma.cells	SLA2
LINC00539	2.01179e-06	1.23629	0.182	0.27	0.0057839	Plasma.cells	LINC00539
RASSF6	2.20367e-06	5.98654	0.211	0.124	0.00633554	Plasma.cells	RASSF6
PREX1	2.5752e-06	4.95527	0.048	0.128	0.00740371	Plasma.cells	PREX1
AC083862.2	2.65551e-06	0.990289	0.098	0.233	0.0076346	Plasma.cells	AC083862.2
IL13	4.33661e-06	1.24516	0.278	0.35	0.0124678	Plasma.cells	IL13
TBX21	4.48524e-06	2.21822	0.168	0.229	0.0128951	Plasma.cells	TBX21
APOBEC3A	4.7795e-06	0.935076	0.138	0.257	0.0137411	Plasma.cells	APOBEC3A
FGB	7.29934e-06	0.846629	0.369	0.391	0.0209856	Plasma.cells	FGB
HSPA5	9.25101e-06	4.64888	0.372	0.344	0.0265967	Plasma.cells	HSPA5
DUSP5	9.98135e-06	0.29695	0.274	0.201	0.0286964	Plasma.cells	DUSP5
CCR6	1.68293e-05	1.402	0.27	0.213	0.0483843	Plasma.cells	CCR6
CUBN	3.47234e-05	0.950026	0.339	0.198	0.0998297	Plasma.cells	CUBN
PLA1A	3.74838e-05	0.881073	0.189	0.267	0.107766	Plasma.cells	PLA1A
AC007485.2	4.16419e-05	1.04605	0.367	0.232	0.119721	Plasma.cells	AC007485.2
AC008906.1	4.40765e-05	2.10817	0.259	0.285	0.12672	Plasma.cells	AC008906.1
ANGPTL6	4.70301e-05	1.23942	0.386	0.269	0.135211	Plasma.cells	ANGPTL6
ZNF101	4.83356e-05	0.834312	0.049	0.14	0.138965	Plasma.cells	ZNF101
KCNQ3	6.11114e-05	0.645744	0.177	0.299	0.175695	Plasma.cells	KCNQ3
MTCO1P11	7.38285e-05	1.01438	0.433	0.273	0.212257	Plasma.cells	MTCO1P11
ZIK1	0.000306749	0.325387	0.309	0.294	0.881902	Plasma.cells	ZIK1
AC095057.3	0.000410159	2.63963	0.195	0.228	1	Plasma.cells	AC095057.3
HHIP	0.000642189	1.42668	0.336	0.38	1	Plasma.cells	HHIP
IGLL5	0.000937091	5.1892	0.357	0.288	1	Plasma.cells	IGLL5
AC005332.4	0.00149047	1.82712	0.174	0.209	1	Plasma.cells	AC005332.4
AL357054.4	0.0018908	1.4996	0.142	0.28	1	Plasma.cells	AL357054.4
DPY19L2	0.00221008	1.60881	0.169	0.302	1	Plasma.cells	DPY19L2
COL4A5	0.0032028	1.69672	0.15	0.197	1	Plasma.cells	COL4A5
SPINK2	0.00515581	4.47338	0.226	0.25	1	Plasma.cells	SPINK2
TVP23A	0.00795925	0.997119	0.239	0.231	1	Plasma.cells	TVP23A
AC015689.2	0.00950446	1.64124	0.227	0.278	1	Plasma.cells	AC015689.2
WIF1	0	7.3003	0.155	0.396	0	Fibroblasts	WIF1
COL6A5	0	7.22556	0.131	0.391	0	Fibroblasts	COL6A5
TMEFF2	0	7.16379	0.138	0.409	0	Fibroblasts	TMEFF2
C16orf89	0	6.24351	0.131	0.311	0	Fibroblasts	C16orf89
RGS22	0	6.21144	0.15	0.366	0	Fibroblasts	RGS22
PENK	0	6.11973	0.147	0.375	0	Fibroblasts	PENK
AKNAD1	0	6.10506	0.133	0.357	0	Fibroblasts	AKNAD1
CCL13	0	6.02546	0.123	0.404	0	Fibroblasts	CCL13
RORB	0	5.5639	0.143	0.335	0	Fibroblasts	RORB
PKD1L2	0	5.25293	0.146	0.371	0	Fibroblasts	PKD1L2
AC007262.2	0	5.2499	0.183	0.403	0	Fibroblasts	AC007262.2
CORO6	0	5.04388	0.125	0.366	0	Fibroblasts	CORO6
COMP	0	4.89654	0.13	0.316	0	Fibroblasts	COMP
GAS1	0	4.72393	0.109	0.303	0	Fibroblasts	GAS1
GPR37	0	4.6743	0.179	0.353	0	Fibroblasts	GPR37
PLCXD3	0	4.6596	0.162	0.363	0	Fibroblasts	PLCXD3
FGF1	0	4.61381	0.131	0.322	0	Fibroblasts	FGF1
DKK2	0	4.54118	0.136	0.352	0	Fibroblasts	DKK2
HMGCLL1	0	4.43356	0.157	0.367	0	Fibroblasts	HMGCLL1
TFPI2	0	4.30132	0.147	0.347	0	Fibroblasts	TFPI2
ALKAL2	0	4.16236	0.106	0.312	0	Fibroblasts	ALKAL2
CEP112	0	4.04599	0.073	0.172	0	Fibroblasts	CEP112
DCN	0	3.86051	0.816	0.324	0	Fibroblasts	DCN
FMO3	0	3.65203	0.12	0.268	0	Fibroblasts	FMO3
TBX2-AS1	0	2.83971	0.117	0.295	0	Fibroblasts	TBX2-AS1
AL357054.41	0	2.65163	0.116	0.287	0	Fibroblasts	AL357054.4
RTL5	0	2.43674	0.039	0.209	0	Fibroblasts	RTL5
USP51	0	2.25844	0.061	0.198	0	Fibroblasts	USP51
CCL8	0	2.21626	0.136	0.345	0	Fibroblasts	CCL8
LGI4	0	1.30932	0.078	0.237	0	Fibroblasts	LGI4
ACTG2	0	0.654232	0.077	0.205	0	Fibroblasts	ACTG2
TSBP1-AS1	5.97856e-308	4.69793	0.153	0.35	1.71884e-304	Fibroblasts	TSBP1-AS1
FILIP1	4.6334e-307	0.538745	0.104	0.236	1.3321e-303	Fibroblasts	FILIP1
MYOC	1.06462e-304	6.18518	0.162	0.381	3.06078e-301	Fibroblasts	MYOC
C2orf40	2.55966e-304	0.936181	0.133	0.272	7.35901e-301	Fibroblasts	C2orf40
ITGA8	8.15304e-304	4.35591	0.133	0.259	2.344e-300	Fibroblasts	ITGA8
COL13A1	6.94636e-302	1.25406	0.082	0.211	1.99708e-298	Fibroblasts	COL13A1
TCEAL7	5.09474e-301	6.3972	0.122	0.293	1.46474e-297	Fibroblasts	TCEAL7
RSPO3	2.05739e-297	5.31605	0.146	0.325	5.91499e-294	Fibroblasts	RSPO3
SLC17A7	1.35058e-294	5.69329	0.182	0.358	3.88291e-291	Fibroblasts	SLC17A7
AC011503.1	2.48335e-292	5.40614	0.199	0.412	7.13963e-289	Fibroblasts	AC011503.1
ADAMTS4	3.75042e-292	2.37901	0.107	0.216	1.07825e-288	Fibroblasts	ADAMTS4
IL6	1.46987e-291	1.6685	0.15	0.247	4.22589e-288	Fibroblasts	IL6
SHISA3	4.28982e-291	3.85717	0.126	0.321	1.23332e-287	Fibroblasts	SHISA3
HLF	8.30269e-290	1.15788	0.081	0.172	2.38702e-286	Fibroblasts	HLF
CYP1B1	6.3764e-289	3.5094	0.131	0.271	1.83322e-285	Fibroblasts	CYP1B1
IGSF10	1.35294e-284	7.47639	0.191	0.383	3.88971e-281	Fibroblasts	IGSF10
CCL11	8.56782e-283	5.10119	0.134	0.23	2.46325e-279	Fibroblasts	CCL11
AC109630.1	7.3793e-282	3.98519	0.143	0.397	2.12155e-278	Fibroblasts	AC109630.1
ABCA10	8.31308e-282	10.6287	0.165	0.311	2.39001e-278	Fibroblasts	ABCA10
PREX21	6.86041e-280	0.391092	0.094	0.223	1.97237e-276	Fibroblasts	PREX2
CH25H	8.5741e-280	2.4335	0.112	0.271	2.46505e-276	Fibroblasts	CH25H
PLCB4	5.55932e-277	1.4586	0.08	0.2	1.5983e-273	Fibroblasts	PLCB4
CCL19	1.06031e-275	3.99324	0.106	0.236	3.0484e-272	Fibroblasts	CCL19
GFPT2	1.0811e-273	3.93374	0.152	0.214	3.10816e-270	Fibroblasts	GFPT2
PDZRN4	8.97207e-272	4.2509	0.159	0.348	2.57947e-268	Fibroblasts	PDZRN4
ANGPTL7	4.14409e-270	5.97697	0.212	0.394	1.19143e-266	Fibroblasts	ANGPTL7
NTRK3	1.13052e-267	4.50293	0.216	0.41	3.25026e-264	Fibroblasts	NTRK3
PGM5-AS1	7.93976e-265	0.795491	0.221	0.42	2.28268e-261	Fibroblasts	PGM5-AS1
AC098487.1	1.10935e-256	4.14513	0.198	0.401	3.18937e-253	Fibroblasts	AC098487.1
IGF2	1.77953e-253	1.99241	0.131	0.266	5.11616e-250	Fibroblasts	IGF2
WISP2	6.75966e-249	5.01612	0.175	0.343	1.9434e-245	Fibroblasts	WISP2
NKX3-1	2.89881e-245	2.0052	0.069	0.241	8.33407e-242	Fibroblasts	NKX3-1
COL1A2	1.60135e-243	4.76076	0.676	0.294	4.60387e-240	Fibroblasts	COL1A2
PLXDC1	2.6249e-243	4.13916	0.141	0.183	7.54658e-240	Fibroblasts	PLXDC1
LINC01197	6.21057e-241	1.91741	0.146	0.284	1.78554e-237	Fibroblasts	LINC01197
CMYA5	2.33542e-240	4.60716	0.149	0.278	6.71432e-237	Fibroblasts	CMYA5
ANGPTL1	1.26096e-239	5.23727	0.196	0.334	3.62527e-236	Fibroblasts	ANGPTL1
C1QTNF7	3.33762e-236	5.49522	0.205	0.323	9.59565e-233	Fibroblasts	C1QTNF7
DIPK1B1	4.33495e-236	1.08176	0.158	0.349	1.2463e-232	Fibroblasts	DIPK1B
PFKFB4	6.94855e-236	0.905873	0.287	0.172	1.99771e-232	Fibroblasts	PFKFB4
TDRD10	2.00349e-234	4.69804	0.237	0.338	5.76005e-231	Fibroblasts	TDRD10
RRAD1	2.49388e-230	2.58233	0.089	0.197	7.16992e-227	Fibroblasts	RRAD
LYRM9	2.57138e-228	1.45697	0.094	0.225	7.39271e-225	Fibroblasts	LYRM9
AMER1	8.24049e-228	0.441401	0.626	0.266	2.36914e-224	Fibroblasts	AMER1
LIMCH1	2.10672e-227	5.69636	0.163	0.204	6.05682e-224	Fibroblasts	LIMCH1
PGM5P4-AS1	3.171e-227	5.62412	0.174	0.347	9.11663e-224	Fibroblasts	PGM5P4-AS1
ZNF781	2.65652e-224	0.865822	0.204	0.336	7.63748e-221	Fibroblasts	ZNF781
HAPLN1	8.66843e-224	6.39976	0.092	0.248	2.49217e-220	Fibroblasts	HAPLN1
THBD	1.50888e-222	3.90642	0.061	0.158	4.33804e-219	Fibroblasts	THBD
DIRC3	1.27383e-221	3.52368	0.146	0.304	3.66226e-218	Fibroblasts	DIRC3
ZNF483	5.52317e-221	2.94455	0.149	0.298	1.58791e-217	Fibroblasts	ZNF483
COL21A1	6.81933e-220	2.92271	0.143	0.283	1.96056e-216	Fibroblasts	COL21A1
RASD1	1.61526e-217	3.07784	0.171	0.196	4.64387e-214	Fibroblasts	RASD1
VCAM1	1.91794e-217	3.40652	0.102	0.203	5.51407e-214	Fibroblasts	VCAM1
ZNF790-AS1	3.00509e-216	3.09878	0.143	0.311	8.63963e-213	Fibroblasts	ZNF790-AS1
RGS4	4.92427e-216	3.67904	0.14	0.279	1.41573e-212	Fibroblasts	RGS4
ADAMTS51	8.02227e-215	4.54684	0.145	0.253	2.3064e-211	Fibroblasts	ADAMTS5
APCDD1	5.03824e-214	4.27027	0.181	0.292	1.44849e-210	Fibroblasts	APCDD1
CP	4.78779e-211	2.88044	0.193	0.298	1.37649e-207	Fibroblasts	CP
TMEM35A	4.9577e-209	4.0523	0.2	0.369	1.42534e-205	Fibroblasts	TMEM35A
ZNF829	8.83774e-209	2.2131	0.069	0.171	2.54085e-205	Fibroblasts	ZNF829
ATL1	1.88235e-206	2.62887	0.125	0.219	5.41175e-203	Fibroblasts	ATL1
HTRA3	3.42441e-205	6.27929	0.131	0.258	9.84519e-202	Fibroblasts	HTRA3
ZC3H6	2.59818e-203	2.90231	0.089	0.161	7.46977e-200	Fibroblasts	ZC3H6
LRRC17	1.14449e-202	5.94616	0.225	0.35	3.29041e-199	Fibroblasts	LRRC17
TCF21	1.12006e-200	7.70844	0.202	0.332	3.22016e-197	Fibroblasts	TCF21
PAPPA	2.75412e-200	6.58459	0.147	0.239	7.9181e-197	Fibroblasts	PAPPA
CCDC8	1.30045e-199	5.13644	0.154	0.281	3.73879e-196	Fibroblasts	CCDC8
CILP	6.3094e-197	7.47425	0.202	0.34	1.81395e-193	Fibroblasts	CILP
PTX3	1.72157e-195	4.21429	0.105	0.258	4.9495e-192	Fibroblasts	PTX3
ANK2	4.54824e-195	8.48332	0.198	0.278	1.30762e-191	Fibroblasts	ANK2
PAK3	1.4584e-194	2.94367	0.157	0.257	4.19291e-191	Fibroblasts	PAK3
CARMN	3.72119e-194	1.81913	0.095	0.222	1.06984e-190	Fibroblasts	CARMN
C1R	5.78966e-194	6.3923	0.672	0.293	1.66453e-190	Fibroblasts	C1R
ADGRB3	2.47094e-193	4.46146	0.193	0.366	7.10395e-190	Fibroblasts	ADGRB3
AC078909.11	3.81594e-193	3.84977	0.21	0.343	1.09708e-189	Fibroblasts	AC078909.1
NEFM	1.43177e-192	2.58093	0.145	0.287	4.11635e-189	Fibroblasts	NEFM
WFDC1	7.06875e-192	3.08157	0.131	0.186	2.03227e-188	Fibroblasts	WFDC1
ABCA9	2.02433e-190	4.62958	0.219	0.338	5.81996e-187	Fibroblasts	ABCA9
ZNF660	6.84143e-190	2.33594	0.139	0.261	1.96691e-186	Fibroblasts	ZNF660
AC104825.1	2.75873e-189	2.92579	0.119	0.214	7.93134e-186	Fibroblasts	AC104825.1
PRKD1	3.79305e-189	3.77404	0.164	0.273	1.0905e-185	Fibroblasts	PRKD1
THBS2	4.48668e-188	6.5162	0.223	0.244	1.28992e-184	Fibroblasts	THBS2
SLIT3	6.82384e-186	7.08479	0.224	0.278	1.96185e-182	Fibroblasts	SLIT3
ELN	8.20899e-186	11.5115	0.205	0.306	2.36008e-182	Fibroblasts	ELN
DMD	8.91787e-185	1.51287	0.072	0.204	2.56389e-181	Fibroblasts	DMD
TNFSF13B	1.74957e-184	3.22823	0.116	0.166	5.03e-181	Fibroblasts	TNFSF13B
PTHLH	1.53676e-179	3.83026	0.149	0.292	4.41818e-176	Fibroblasts	PTHLH
IL33	1.30393e-177	7.92724	0.148	0.235	3.74879e-174	Fibroblasts	IL33
FAP	7.15955e-177	11.0861	0.154	0.232	2.05837e-173	Fibroblasts	FAP
AC134407.2	9.45846e-176	2.18483	0.132	0.264	2.71931e-172	Fibroblasts	AC134407.2
LEPR	1.44592e-174	5.34344	0.218	0.292	4.15703e-171	Fibroblasts	LEPR
MYRIP	4.10312e-171	0.978471	0.195	0.303	1.17965e-167	Fibroblasts	MYRIP
FMO2	1.36196e-168	4.04903	0.202	0.346	3.91562e-165	Fibroblasts	FMO2
RARRES1	3.71188e-168	4.3602	0.172	0.242	1.06717e-164	Fibroblasts	RARRES1
GALNT15	1.00352e-167	6.67144	0.211	0.331	2.88512e-164	Fibroblasts	GALNT15
FST	3.91896e-164	3.12914	0.195	0.281	1.1267e-160	Fibroblasts	FST
MT1L	3.58317e-161	0.584742	0.107	0.194	1.03016e-157	Fibroblasts	MT1L
MAMDC2	5.48243e-160	5.59562	0.241	0.357	1.5762e-156	Fibroblasts	MAMDC2
GREM2	6.76328e-159	3.62193	0.278	0.41	1.94444e-155	Fibroblasts	GREM2
LPP-AS2	1.62518e-158	2.82345	0.18	0.266	4.67239e-155	Fibroblasts	LPP-AS2
SCARA5	5.34204e-158	4.88222	0.218	0.327	1.53584e-154	Fibroblasts	SCARA5
EDIL3	3.26653e-157	5.97644	0.149	0.181	9.39126e-154	Fibroblasts	EDIL3
HSPB8	7.12274e-157	1.12404	0.162	0.25	2.04779e-153	Fibroblasts	HSPB8
DIRAS3	1.51664e-155	3.35376	0.137	0.191	4.36034e-152	Fibroblasts	DIRAS3
PRRX1	2.56381e-154	1.55238	0.215	0.253	7.37094e-151	Fibroblasts	PRRX1
CDKN1C	2.89316e-153	1.51561	0.183	0.2	8.31783e-150	Fibroblasts	CDKN1C
PTPRU	4.23054e-153	3.89241	0.196	0.259	1.21628e-149	Fibroblasts	PTPRU
POSTN	1.79076e-152	3.56529	0.33	0.228	5.14842e-149	Fibroblasts	POSTN
C1S	2.41723e-152	7.52773	0.65	0.276	6.94954e-149	Fibroblasts	C1S
FGF9	1.23144e-151	1.80311	0.129	0.251	3.54039e-148	Fibroblasts	FGF9
FGD1	1.24434e-151	3.04936	0.169	0.298	3.57749e-148	Fibroblasts	FGD1
ITIH5	1.80279e-151	5.44761	0.208	0.242	5.18303e-148	Fibroblasts	ITIH5
KLHL3	1.99869e-151	1.75456	0.126	0.263	5.74625e-148	Fibroblasts	KLHL3
PTPN13	7.59712e-149	2.11371	0.143	0.186	2.18417e-145	Fibroblasts	PTPN13
GADD45G	2.09131e-148	2.88917	0.1	0.168	6.01252e-145	Fibroblasts	GADD45G
WASH2P	3.48644e-148	3.51308	0.199	0.28	1.00235e-144	Fibroblasts	WASH2P
SCN7A	4.92443e-147	1.64256	0.235	0.315	1.41577e-143	Fibroblasts	SCN7A
CCL2	1.23462e-146	2.53841	0.243	0.221	3.54954e-143	Fibroblasts	CCL2
NKAPL	1.38724e-146	3.18147	0.211	0.374	3.9883e-143	Fibroblasts	NKAPL
ABCC9	3.2795e-146	2.6467	0.097	0.235	9.42858e-143	Fibroblasts	ABCC9
CRYAB	2.10484e-144	4.44436	0.155	0.276	6.05143e-141	Fibroblasts	CRYAB
VTRNA2-11	3.91632e-143	2.27281	0.115	0.251	1.12594e-139	Fibroblasts	VTRNA2-1
PI16	5.28098e-143	5.18933	0.23	0.361	1.51828e-139	Fibroblasts	PI16
CFHR1	2.24172e-142	5.98583	0.236	0.331	6.44494e-139	Fibroblasts	CFHR1
NR2F2	1.96471e-140	3.47751	0.143	0.191	5.64854e-137	Fibroblasts	NR2F2
SRPX	1.05556e-138	4.41067	0.262	0.358	3.03474e-135	Fibroblasts	SRPX
PID1	4.71437e-137	5.67356	0.238	0.246	1.35538e-133	Fibroblasts	PID1
AFAP1L1	5.15769e-135	0.251788	0.113	0.174	1.48284e-131	Fibroblasts	AFAP1L1
NKILA	2.16034e-134	0.568571	0.347	0.226	6.21099e-131	Fibroblasts	NKILA
TTC30B1	3.89282e-134	0.58776	0.386	0.263	1.11919e-130	Fibroblasts	TTC30B
CSF1	1.324e-133	1.52201	0.094	0.159	3.8065e-130	Fibroblasts	CSF1
ZDHHC11B	2.27754e-133	0.649308	0.103	0.24	6.54793e-130	Fibroblasts	ZDHHC11B
TGFBR3	2.68579e-132	6.43601	0.189	0.18	7.72164e-129	Fibroblasts	TGFBR3
ZNF443	4.13543e-132	0.287426	0.454	0.271	1.18893e-128	Fibroblasts	ZNF443
ADAM12	1.10065e-128	1.20586	0.225	0.165	3.16438e-125	Fibroblasts	ADAM12
ZNF540	1.30602e-127	3.30269	0.139	0.243	3.75481e-124	Fibroblasts	ZNF540
ISLR	1.94577e-127	9.68876	0.257	0.292	5.5941e-124	Fibroblasts	ISLR
SPON2	2.19207e-127	10.4765	0.224	0.204	6.30219e-124	Fibroblasts	SPON2
SIX1	3.35177e-127	0.264728	0.389	0.233	9.63633e-124	Fibroblasts	SIX1
NRXN3	2.52541e-126	3.04611	0.159	0.271	7.26056e-123	Fibroblasts	NRXN3
EPB41L2	3.97332e-121	1.99335	0.362	0.162	1.14233e-117	Fibroblasts	EPB41L2
TNFAIP6	4.89859e-121	3.1663	0.208	0.238	1.40834e-117	Fibroblasts	TNFAIP6
USP27X	9.46979e-121	1.12491	0.061	0.179	2.72257e-117	Fibroblasts	USP27X
RGS16	1.32738e-119	3.59913	0.107	0.18	3.81622e-116	Fibroblasts	RGS16
LUM	2.10988e-116	5.61934	0.603	0.262	6.06589e-113	Fibroblasts	LUM
TENM3	4.6034e-116	5.00518	0.209	0.34	1.32348e-112	Fibroblasts	TENM3
ACKR3	5.20047e-115	3.6174	0.124	0.215	1.49514e-111	Fibroblasts	ACKR3
MT2P1	2.13319e-113	1.45555	0.215	0.321	6.13292e-110	Fibroblasts	MT2P1
ZNF804A	2.82108e-111	3.6425	0.239	0.353	8.11061e-108	Fibroblasts	ZNF804A
CSF2	6.23625e-111	1.44438	0.318	0.209	1.79292e-107	Fibroblasts	CSF2
COL4A51	7.5909e-111	3.79776	0.134	0.199	2.18239e-107	Fibroblasts	COL4A5
SMOC2	8.66942e-111	2.37924	0.149	0.224	2.49246e-107	Fibroblasts	SMOC2
HSPB6	1.98181e-110	10.1062	0.27	0.358	5.69769e-107	Fibroblasts	HSPB6
CAV1	3.05915e-110	3.52517	0.167	0.214	8.79505e-107	Fibroblasts	CAV1
MFAP4	6.10445e-109	7.43345	0.602	0.36	1.75503e-105	Fibroblasts	MFAP4
OMD	1.11221e-108	9.39057	0.255	0.328	3.19761e-105	Fibroblasts	OMD
MME	3.33826e-105	3.74263	0.085	0.211	9.59751e-102	Fibroblasts	MME
LINC01116	7.41514e-105	0.608183	0.199	0.322	2.13185e-101	Fibroblasts	LINC01116
CSF3	1.07972e-104	3.37668	0.141	0.256	3.10421e-101	Fibroblasts	CSF3
VTRNA1-1	1.94563e-104	1.43754	0.093	0.199	5.5937e-101	Fibroblasts	VTRNA1-1
NR2F1	2.36366e-104	12.7764	0.263	0.286	6.79552e-101	Fibroblasts	NR2F1
WNK3	1.0815e-103	0.899791	0.135	0.245	3.1093e-100	Fibroblasts	WNK3
COL8A1	1.05578e-102	7.4462	0.244	0.257	3.03538e-99	Fibroblasts	COL8A1
ZBTB16	1.19509e-101	6.49515	0.212	0.2	3.4359e-98	Fibroblasts	ZBTB16
MORF4L1P3	5.0906e-101	2.66335	0.131	0.227	1.46355e-97	Fibroblasts	MORF4L1P3
ICAM1	6.02745e-101	3.76612	0.136	0.195	1.73289e-97	Fibroblasts	ICAM1
LGALS1	3.45521e-100	13.9561	0.598	0.298	9.93374e-97	Fibroblasts	LGALS1
OLFML2A	4.5292e-100	0.664635	0.127	0.193	1.30215e-96	Fibroblasts	OLFML2A
ADCY5	7.2984e-100	1.97729	0.223	0.29	2.09829e-96	Fibroblasts	ADCY5
IFITM3	2.89368e-98	0.705293	0.612	0.296	8.31933e-95	Fibroblasts	IFITM3
AC103691.1	2.94475e-98	1.59202	0.274	0.198	8.46616e-95	Fibroblasts	AC103691.1
CHRDL1	2.25344e-95	7.95848	0.246	0.351	6.47864e-92	Fibroblasts	CHRDL1
HELLPAR	8.74189e-94	9.20547	0.112	0.245	2.51329e-90	Fibroblasts	HELLPAR
SCUBE1	3.80741e-93	0.545106	0.323	0.248	1.09463e-89	Fibroblasts	SCUBE1
RAB3B	5.08998e-93	0.787825	0.417	0.241	1.46337e-89	Fibroblasts	RAB3B
PCP4	8.19996e-93	1.01165	0.325	0.444	2.35749e-89	Fibroblasts	PCP4
FNDC5	3.12896e-92	4.49216	0.286	0.367	8.99576e-89	Fibroblasts	FNDC5
C1QTNF3	1.01747e-91	3.04053	0.19	0.375	2.92523e-88	Fibroblasts	C1QTNF3
FBLN1	3.58902e-91	10.1384	0.585	0.397	1.03184e-87	Fibroblasts	FBLN1
ABCA8	4.88452e-91	6.95639	0.282	0.301	1.4043e-87	Fibroblasts	ABCA8
ANKS1B	1.03233e-90	0.522873	0.129	0.238	2.96796e-87	Fibroblasts	ANKS1B
TNC	1.89519e-90	3.31552	0.165	0.235	5.44866e-87	Fibroblasts	TNC
AC015689.21	5.21828e-90	0.928234	0.24	0.279	1.50025e-86	Fibroblasts	AC015689.2
CCDC80	1.07067e-89	10.1317	0.591	0.381	3.07817e-86	Fibroblasts	CCDC80
CPE	1.88647e-89	3.13715	0.262	0.241	5.42361e-86	Fibroblasts	CPE
SOSTDC1	5.05609e-89	2.54733	0.183	0.286	1.45363e-85	Fibroblasts	SOSTDC1
NAP1L2	3.09674e-88	2.28195	0.135	0.276	8.90313e-85	Fibroblasts	NAP1L2
PLXDC2	3.15611e-88	11.9719	0.247	0.216	9.07383e-85	Fibroblasts	PLXDC2
CLSPN	8.23303e-88	1.76462	0.514	0.301	2.36699e-84	Fibroblasts	CLSPN
IL11	1.20375e-87	3.56899	0.332	0.26	3.46079e-84	Fibroblasts	IL11
LINC00484	1.41701e-87	5.05085	0.3	0.374	4.07391e-84	Fibroblasts	LINC00484
ABCA6	2.94418e-87	1.76558	0.276	0.311	8.46452e-84	Fibroblasts	ABCA6
ADAL	1.42992e-86	1.56556	0.058	0.163	4.11102e-83	Fibroblasts	ADAL
ZEB1	3.24418e-86	2.0628	0.204	0.146	9.32701e-83	Fibroblasts	ZEB1
TNFSF4	3.61567e-86	2.21476	0.109	0.258	1.0395e-82	Fibroblasts	TNFSF4
CCDC102B	4.08059e-86	0.422812	0.096	0.216	1.17317e-82	Fibroblasts	CCDC102B
PLEKHA4	1.22515e-85	6.11611	0.184	0.177	3.5223e-82	Fibroblasts	PLEKHA4
DIO2	5.08557e-85	4.30749	0.248	0.225	1.4621e-81	Fibroblasts	DIO2
CFD	1.48524e-84	1.24163	0.577	0.363	4.27006e-81	Fibroblasts	CFD
ADAMTS17	4.19328e-84	0.512557	0.151	0.209	1.20557e-80	Fibroblasts	ADAMTS17
PEG101	5.83744e-84	2.7143	0.154	0.284	1.67826e-80	Fibroblasts	PEG10
SERPING1	4.14101e-83	11.4161	0.586	0.287	1.19054e-79	Fibroblasts	SERPING1
DEPP1	5.11359e-83	4.08097	0.195	0.257	1.47016e-79	Fibroblasts	DEPP1
HGF	1.39907e-82	6.40201	0.163	0.224	4.02233e-79	Fibroblasts	HGF
LRRN3	7.19762e-81	0.275169	0.176	0.27	2.06932e-77	Fibroblasts	LRRN3
COL10A1	4.3792e-79	4.32053	0.405	0.298	1.25902e-75	Fibroblasts	COL10A1
LRRC341	5.68184e-79	2.80589	0.204	0.347	1.63353e-75	Fibroblasts	LRRC34
FBLN5	6.94772e-79	10.652	0.265	0.11	1.99747e-75	Fibroblasts	FBLN5
TSLP	3.30059e-78	4.69341	0.14	0.282	9.48918e-75	Fibroblasts	TSLP
CYP4B1	4.2062e-77	7.24577	0.253	0.376	1.20928e-73	Fibroblasts	CYP4B1
MGP	2.21166e-76	3.28456	0.559	0.293	6.35852e-73	Fibroblasts	MGP
CHI3L1	5.95537e-76	4.06428	0.433	0.278	1.71217e-72	Fibroblasts	CHI3L1
BMP5	9.27565e-76	4.12483	0.211	0.233	2.66675e-72	Fibroblasts	BMP5
SSPN	2.14344e-75	6.84764	0.278	0.136	6.1624e-72	Fibroblasts	SSPN
KLF9	1.74355e-72	6.5024	0.349	0.178	5.01269e-69	Fibroblasts	KLF9
MEG3	2.45915e-71	3.45805	0.312	0.306	7.07007e-68	Fibroblasts	MEG3
SPARC	6.26086e-70	4.84721	0.508	0.279	1.8e-66	Fibroblasts	SPARC
AC124068.2	2.46008e-69	0.457206	0.341	0.214	7.07274e-66	Fibroblasts	AC124068.2
WNT5A	1.98854e-68	3.4318	0.151	0.229	5.71705e-65	Fibroblasts	WNT5A
INHBA	3.70269e-68	3.85798	0.237	0.199	1.06452e-64	Fibroblasts	INHBA
RPL12P26	4.32504e-68	2.48238	0.28	0.335	1.24345e-64	Fibroblasts	RPL12P26
COL5A1	9.14935e-68	9.27241	0.227	0.232	2.63044e-64	Fibroblasts	COL5A1
MMP1	1.63186e-67	2.53776	0.423	0.277	4.69161e-64	Fibroblasts	MMP1
TEKT4P2	2.64447e-67	2.84678	0.158	0.27	7.60285e-64	Fibroblasts	TEKT4P2
GREM1	3.97207e-67	6.92982	0.158	0.255	1.14197e-63	Fibroblasts	GREM1
COL3A1	1.31136e-66	3.89739	0.498	0.243	3.77015e-63	Fibroblasts	COL3A1
AL603756.11	2.3235e-66	2.39425	0.11	0.252	6.68005e-63	Fibroblasts	AL603756.1
AGT	2.81615e-66	0.629517	0.29	0.248	8.09642e-63	Fibroblasts	AGT
CA5B	7.09455e-66	2.30828	0.058	0.108	2.03968e-62	Fibroblasts	CA5B
CD200	1.25461e-65	2.23368	0.051	0.144	3.60701e-62	Fibroblasts	CD200
C3orf18	2.74626e-65	4.07711	0.229	0.294	7.8955e-62	Fibroblasts	C3orf18
PLAU	3.5467e-63	2.95326	0.292	0.216	1.01968e-59	Fibroblasts	PLAU
RGPD81	4.69837e-62	1.11962	0.306	0.237	1.35078e-58	Fibroblasts	RGPD8
NPR3	1.23476e-61	2.26917	0.237	0.32	3.54993e-58	Fibroblasts	NPR3
MMP11	1.4135e-61	4.36349	0.417	0.274	4.06382e-58	Fibroblasts	MMP11
AC009118.3	6.00298e-61	0.520683	0.116	0.194	1.72586e-57	Fibroblasts	AC009118.3
MYH3	3.61306e-60	1.1713	0.116	0.205	1.03875e-56	Fibroblasts	MYH3
SCG5	8.85657e-60	2.24035	0.313	0.264	2.54626e-56	Fibroblasts	SCG5
RN7SKP255	9.00214e-60	1.90876	0.324	0.398	2.58811e-56	Fibroblasts	RN7SKP255
CRISPLD1	1.07452e-59	4.73174	0.267	0.203	3.08925e-56	Fibroblasts	CRISPLD1
C7	6.81671e-59	2.83377	0.318	0.321	1.9598e-55	Fibroblasts	C7
EFEMP1	1.80331e-58	6.14289	0.273	0.3	5.1845e-55	Fibroblasts	EFEMP1
CALD1	1.85516e-58	0.529888	0.552	0.239	5.33358e-55	Fibroblasts	CALD1
SEMA3C	1.92318e-58	3.02529	0.191	0.219	5.52913e-55	Fibroblasts	SEMA3C
CDH5	3.33023e-58	1.59658	0.088	0.197	9.57442e-55	Fibroblasts	CDH5
ELANE	7.41464e-58	4.40551	0.305	0.311	2.13171e-54	Fibroblasts	ELANE
AC011611.4	8.10333e-58	0.365265	0.478	0.31	2.32971e-54	Fibroblasts	AC011611.4
SPINK21	8.62975e-58	1.16605	0.275	0.248	2.48105e-54	Fibroblasts	SPINK2
MMP19	1.30597e-57	2.46227	0.087	0.201	3.75466e-54	Fibroblasts	MMP19
WNT10B	1.58416e-57	2.18614	0.285	0.322	4.55447e-54	Fibroblasts	WNT10B
ADM	5.19618e-57	3.856	0.259	0.212	1.4939e-53	Fibroblasts	ADM
AC135050.7	6.39308e-57	0.532861	0.428	0.315	1.83801e-53	Fibroblasts	AC135050.7
CCRL2	8.77145e-57	1.18343	0.181	0.16	2.52179e-53	Fibroblasts	CCRL2
HBB	2.08958e-56	2.56139	0.123	0.29	6.00753e-53	Fibroblasts	HBB
SDC2	2.94256e-56	2.3711	0.267	0.215	8.45987e-53	Fibroblasts	SDC2
ANGPTL4	3.86791e-56	3.85009	0.102	0.23	1.11202e-52	Fibroblasts	ANGPTL4
IFIT1	4.08919e-55	2.46683	0.06	0.208	1.17564e-51	Fibroblasts	IFIT1
RPL32P9	4.23296e-55	1.86134	0.007	0.2	1.21698e-51	Fibroblasts	RPL32P9
GNGT2	4.35511e-55	0.47855	0.314	0.215	1.25209e-51	Fibroblasts	GNGT2
RPS26P43	5.25234e-55	1.60032	0.112	0.218	1.51005e-51	Fibroblasts	RPS26P43
MED12L	1.02667e-54	1.86386	0.255	0.298	2.95167e-51	Fibroblasts	MED12L
PWAR6	2.54971e-54	2.40334	0.209	0.266	7.33042e-51	Fibroblasts	PWAR6
PRG4	3.45002e-53	4.859	0.21	0.279	9.91882e-50	Fibroblasts	PRG4
MYOCD	2.11347e-52	1.60021	0.245	0.256	6.07623e-49	Fibroblasts	MYOCD
PDK4	2.23143e-52	0.419659	0.258	0.251	6.41536e-49	Fibroblasts	PDK4
CCDC184	2.39181e-52	3.31209	0.218	0.301	6.87645e-49	Fibroblasts	CCDC184
RNA5SP336	4.16159e-52	1.95133	0.354	0.394	1.19646e-48	Fibroblasts	RNA5SP336
GRIK1	1.19512e-51	4.8181	0.26	0.311	3.43598e-48	Fibroblasts	GRIK1
IGF1	1.76925e-51	7.89907	0.221	0.35	5.08659e-48	Fibroblasts	IGF1
PRSS2	2.8455e-51	0.428587	0.434	0.296	8.1808e-48	Fibroblasts	PRSS2
AL583785.1	4.78937e-51	1.08652	0.283	0.379	1.37694e-47	Fibroblasts	AL583785.1
STRA6	1.35279e-50	1.58655	0.309	0.401	3.88928e-47	Fibroblasts	STRA6
FGFR2	1.78534e-50	3.69585	0.17	0.228	5.13284e-47	Fibroblasts	FGFR2
CHST10	1.56962e-49	3.23351	0.204	0.248	4.51266e-46	Fibroblasts	CHST10
MEDAG	3.3489e-49	5.10609	0.189	0.265	9.62808e-46	Fibroblasts	MEDAG
CST2	3.95661e-49	5.1755	0.45	0.292	1.13753e-45	Fibroblasts	CST2
SFRP1	6.46735e-49	4.60471	0.341	0.365	1.85936e-45	Fibroblasts	SFRP1
RPS18P12	9.33473e-49	0.527852	0.099	0.216	2.68374e-45	Fibroblasts	RPS18P12
SFRP2	9.33877e-49	3.31123	0.551	0.411	2.6849e-45	Fibroblasts	SFRP2
COL12A1	3.02212e-48	5.47385	0.25	0.217	8.68858e-45	Fibroblasts	COL12A1
RPL6P7	3.38245e-48	2.6936	0.324	0.274	9.72455e-45	Fibroblasts	RPL6P7
ITM2A	1.61477e-47	4.28562	0.205	0.171	4.64247e-44	Fibroblasts	ITM2A
CYTOR	6.71432e-47	6.58656	0.15	0.208	1.93037e-43	Fibroblasts	CYTOR
RN7SK	9.2018e-47	1.9018	0.163	0.224	2.64552e-43	Fibroblasts	RN7SK
KIF3C1	2.37076e-46	1.36422	0.184	0.303	6.81595e-43	Fibroblasts	KIF3C
FLRT3	2.89139e-46	0.451302	0.339	0.243	8.31273e-43	Fibroblasts	FLRT3
ZNF302	3.65399e-46	3.02022	0.066	0.161	1.05052e-42	Fibroblasts	ZNF302
MAP9	4.50309e-46	0.566796	0.083	0.184	1.29464e-42	Fibroblasts	MAP9
ZNF470	1.40104e-45	0.832313	0.136	0.22	4.028e-42	Fibroblasts	ZNF470
RPLP2P1	5.02582e-45	2.45054	0.006	0.18	1.44492e-41	Fibroblasts	RPLP2P1
TRAF5	1.12893e-44	5.86763	0.069	0.124	3.24568e-41	Fibroblasts	TRAF5
COL11A1	1.56704e-44	4.96295	0.359	0.356	4.50523e-41	Fibroblasts	COL11A1
RPL21P93	1.83807e-44	3.51188	0.057	0.168	5.28444e-41	Fibroblasts	RPL21P93
ADAMTS8	2.17601e-44	4.96014	0.312	0.332	6.25602e-41	Fibroblasts	ADAMTS8
LIX1L-AS1	3.32268e-44	1.2806	0.253	0.276	9.55271e-41	Fibroblasts	LIX1L-AS1
SERPINE2	3.43582e-44	10.1382	0.235	0.236	9.87798e-41	Fibroblasts	SERPINE2
PDCL3P5	9.55065e-44	0.277382	0.004	0.166	2.74581e-40	Fibroblasts	PDCL3P5
SERPINF1	9.85537e-44	9.42638	0.551	0.312	2.83342e-40	Fibroblasts	SERPINF1
DDR2	1.31771e-43	6.04467	0.324	0.279	3.78841e-40	Fibroblasts	DDR2
IGFBP5	6.81948e-43	5.13214	0.528	0.284	1.9606e-39	Fibroblasts	IGFBP5
AC114801.3	1.37376e-42	7.211	0.313	0.412	3.94955e-39	Fibroblasts	AC114801.3
STEAP4	1.23889e-41	0.890659	0.134	0.211	3.56181e-38	Fibroblasts	STEAP4
NRIP2	3.42407e-41	0.882542	0.25	0.213	9.84421e-38	Fibroblasts	NRIP2
RAI14	8.11817e-41	1.41107	0.16	0.163	2.33397e-37	Fibroblasts	RAI14
PLPP3	1.18173e-40	9.70518	0.307	0.221	3.39746e-37	Fibroblasts	PLPP3
BACH2	1.21201e-40	1.42494	0.101	0.169	3.48453e-37	Fibroblasts	BACH2
ITGBL1	1.27674e-40	7.23599	0.283	0.336	3.67064e-37	Fibroblasts	ITGBL1
CXCL1	2.48073e-39	5.13966	0.213	0.211	7.13211e-36	Fibroblasts	CXCL1
AC018926.2	5.33077e-39	1.17624	0.157	0.216	1.5326e-35	Fibroblasts	AC018926.2
CHRM31	5.92712e-39	0.891337	0.21	0.293	1.70405e-35	Fibroblasts	CHRM3
THBS4	8.54559e-39	6.25787	0.167	0.31	2.45686e-35	Fibroblasts	THBS4
GEM	2.12437e-38	7.55214	0.229	0.219	6.10757e-35	Fibroblasts	GEM
PCDHGA5	3.7966e-38	1.48015	0.267	0.282	1.09152e-34	Fibroblasts	PCDHGA5
HBA2	1.20106e-37	2.28178	0.054	0.207	3.45304e-34	Fibroblasts	HBA2
TIMP3	3.19277e-37	4.91397	0.529	0.311	9.17922e-34	Fibroblasts	TIMP3
CDHR3	2.17801e-36	0.733549	0.118	0.187	6.26179e-33	Fibroblasts	CDHR3
SCOC-AS1	3.82682e-36	2.46916	0.173	0.278	1.10021e-32	Fibroblasts	SCOC-AS1
AL662844.41	6.84583e-36	0.299896	0.11	0.239	1.96818e-32	Fibroblasts	AL662844.4
GUCY1A1	7.49404e-36	4.18591	0.125	0.208	2.15454e-32	Fibroblasts	GUCY1A1
CEMIP	8.72948e-36	3.30312	0.204	0.227	2.50972e-32	Fibroblasts	CEMIP
POU5F2	1.22852e-35	0.645279	0.292	0.238	3.53201e-32	Fibroblasts	POU5F2
ASPN	2.46387e-35	4.99993	0.217	0.22	7.08364e-32	Fibroblasts	ASPN
RND3	2.83495e-35	4.22908	0.319	0.277	8.15049e-32	Fibroblasts	RND3
RBPMS2	5.2338e-35	1.34009	0.276	0.271	1.50472e-31	Fibroblasts	RBPMS2
GKN2	1.08665e-34	0.694082	0.42	0.374	3.12412e-31	Fibroblasts	GKN2
PTMAP2	1.2584e-34	3.13764	0.018	0.16	3.61791e-31	Fibroblasts	PTMAP2
BX284668.61	2.27173e-34	1.91777	0.184	0.258	6.53121e-31	Fibroblasts	BX284668.6
MT1P3	2.65315e-34	4.46216	0.034	0.15	7.62781e-31	Fibroblasts	MT1P3
ZNF79	7.4236e-34	1.16915	0.271	0.202	2.13428e-30	Fibroblasts	ZNF79
RN7SL749P	3.25383e-33	1.47815	0.182	0.236	9.35477e-30	Fibroblasts	RN7SL749P
CD177	3.40859e-33	0.60013	0.269	0.241	9.7997e-30	Fibroblasts	CD177
AC243732.1	5.25691e-33	1.3415	0.005	0.154	1.51136e-29	Fibroblasts	AC243732.1
TIMP1	1.2122e-32	3.81444	0.471	0.288	3.48509e-29	Fibroblasts	TIMP1
COL18A1	1.69222e-32	1.8141	0.125	0.159	4.86512e-29	Fibroblasts	COL18A1
RNA5SP355	2.92282e-32	2.56017	0.36	0.382	8.40311e-29	Fibroblasts	RNA5SP355
PCOLCE	1.05884e-31	8.72067	0.338	0.261	3.04416e-28	Fibroblasts	PCOLCE
AC022081.1	1.06678e-31	4.93635	0.294	0.428	3.06699e-28	Fibroblasts	AC022081.1
KRT24	1.20086e-31	5.66052	0.28	0.422	3.45247e-28	Fibroblasts	KRT24
RNU5B-11	1.70731e-31	1.2125	0.243	0.281	4.9085e-28	Fibroblasts	RNU5B-1
MED14OS	2.04083e-31	1.10707	0.238	0.28	5.86739e-28	Fibroblasts	MED14OS
WDR86-AS1	8.17654e-31	2.93204	0.239	0.222	2.35076e-27	Fibroblasts	WDR86-AS1
CLU	3.36962e-30	2.96642	0.341	0.259	9.68765e-27	Fibroblasts	CLU
PCOLCE2	3.51099e-30	5.18032	0.284	0.352	1.00941e-26	Fibroblasts	PCOLCE2
PDGFRA	6.40585e-30	8.83486	0.34	0.22	1.84168e-26	Fibroblasts	PDGFRA
AL122020.1	1.55068e-29	3.37319	0.15	0.21	4.45821e-26	Fibroblasts	AL122020.1
AC092279.1	2.3268e-29	1.0425	0.274	0.23	6.68954e-26	Fibroblasts	AC092279.1
CXCL5	5.27858e-29	2.85614	0.265	0.27	1.51759e-25	Fibroblasts	CXCL5
HBA1	8.24689e-29	3.1318	0.077	0.216	2.37098e-25	Fibroblasts	HBA1
ZIK11	8.88525e-29	0.616995	0.3	0.294	2.55451e-25	Fibroblasts	ZIK1
KCNE4	2.22647e-28	1.99598	0.229	0.195	6.40111e-25	Fibroblasts	KCNE4
CXCL121	2.54178e-28	2.60814	0.34	0.3	7.30762e-25	Fibroblasts	CXCL12
GSN	4.20494e-28	2.5347	0.501	0.278	1.20892e-24	Fibroblasts	GSN
KCNAB3	5.01e-28	0.498402	0.169	0.194	1.44037e-24	Fibroblasts	KCNAB3
CDH11	6.01095e-28	4.80101	0.15	0.21	1.72815e-24	Fibroblasts	CDH11
ZNF5831	1.23945e-27	3.19773	0.015	0.182	3.56341e-24	Fibroblasts	ZNF583
OLFML3	3.56872e-27	10.0688	0.348	0.251	1.02601e-23	Fibroblasts	OLFML3
MMP2	3.60458e-27	6.42502	0.343	0.261	1.03632e-23	Fibroblasts	MMP2
ZNF668	4.19205e-27	0.693577	0.252	0.228	1.20522e-23	Fibroblasts	ZNF668
CCDC36	1.09934e-26	3.61359	0.294	0.288	3.16061e-23	Fibroblasts	CCDC36
ECM2	1.16406e-26	5.89839	0.137	0.11	3.34666e-23	Fibroblasts	ECM2
AC005363.21	2.13462e-26	0.720834	0.239	0.252	6.13703e-23	Fibroblasts	AC005363.2
IGFBP3	1.41504e-25	3.38043	0.147	0.219	4.06823e-22	Fibroblasts	IGFBP3
CFH	1.55791e-25	5.77871	0.514	0.292	4.479e-22	Fibroblasts	CFH
SPTBN5	1.60187e-25	0.877566	0.289	0.232	4.60538e-22	Fibroblasts	SPTBN5
MTRNR2L8	1.97931e-25	5.13595	0.297	0.353	5.6905e-22	Fibroblasts	MTRNR2L8
NRK	4.91456e-25	4.44017	0.355	0.421	1.41294e-21	Fibroblasts	NRK
AOX1	8.0642e-25	6.57722	0.106	0.092	2.31846e-21	Fibroblasts	AOX1
LINC00944	1.59958e-24	0.283132	0.244	0.208	4.5988e-21	Fibroblasts	LINC00944
PROCR	1.89099e-24	4.2109	0.168	0.197	5.43658e-21	Fibroblasts	PROCR
LPL	3.27819e-24	1.09958	0.245	0.212	9.4248e-21	Fibroblasts	LPL
SERPINH1	4.29689e-24	4.86196	0.14	0.2	1.23536e-20	Fibroblasts	SERPINH1
PLXNA4	4.49775e-24	3.44664	0.219	0.276	1.2931e-20	Fibroblasts	PLXNA4
MT1HL1	4.75584e-24	1.8042	0.011	0.159	1.3673e-20	Fibroblasts	MT1HL1
SYT1	5.05794e-24	1.35767	0.003	0.129	1.45416e-20	Fibroblasts	SYT1
MINDY1	1.78646e-23	4.65328	0.02	0.2	5.13608e-20	Fibroblasts	MINDY1
NFAM1	2.18103e-23	0.275635	0.211	0.216	6.27046e-20	Fibroblasts	NFAM1
WDR90	2.8076e-23	1.85385	0.091	0.248	8.07185e-20	Fibroblasts	WDR90
AC245060.5	2.83437e-23	1.15885	0.122	0.159	8.14881e-20	Fibroblasts	AC245060.5
SBSPON	4.06403e-23	1.39538	0.229	0.317	1.16841e-19	Fibroblasts	SBSPON
XIST	4.27152e-23	3.02225	0.324	0.445	1.22806e-19	Fibroblasts	XIST
AEBP1	5.61936e-23	7.72452	0.382	0.234	1.61557e-19	Fibroblasts	AEBP1
BGN	6.23691e-23	3.45399	0.205	0.215	1.79311e-19	Fibroblasts	BGN
ZNF14	7.8395e-23	2.75213	0.051	0.191	2.25385e-19	Fibroblasts	ZNF14
RGL4	8.00284e-23	1.56585	0.101	0.181	2.30082e-19	Fibroblasts	RGL4
ATE1-AS1	8.59599e-23	3.3136	0.262	0.24	2.47135e-19	Fibroblasts	ATE1-AS1
AL137074.1	1.03382e-22	3.72821	0.01	0.14	2.97224e-19	Fibroblasts	AL137074.1
TVP23A1	1.69184e-22	1.47463	0.225	0.232	4.86405e-19	Fibroblasts	TVP23A
IGFBP6	1.73696e-22	5.55533	0.503	0.329	4.99377e-19	Fibroblasts	IGFBP6
COL6A3	1.74727e-22	7.81897	0.474	0.255	5.0234e-19	Fibroblasts	COL6A3
ANKRD23	3.69891e-22	0.472894	0.186	0.235	1.06344e-18	Fibroblasts	ANKRD23
VCAN	7.2017e-22	4.70049	0.344	0.21	2.07049e-18	Fibroblasts	VCAN
RPS18P9	1.77867e-21	6.00845	0.069	0.185	5.11368e-18	Fibroblasts	RPS18P9
DCLK2	1.78566e-21	2.84819	0.006	0.141	5.13377e-18	Fibroblasts	DCLK2
TMEM38A1	2.29761e-21	1.77033	0.161	0.228	6.60564e-18	Fibroblasts	TMEM38A
THBS1	3.45758e-21	1.08773	0.326	0.24	9.94053e-18	Fibroblasts	THBS1
PODN	4.46985e-21	8.79619	0.375	0.349	1.28508e-17	Fibroblasts	PODN
ZFP28	4.83114e-21	1.13704	0.197	0.204	1.38895e-17	Fibroblasts	ZFP28
AL390334.1	8.83692e-21	2.55491	0.008	0.164	2.54061e-17	Fibroblasts	AL390334.1
NBEA	8.93538e-21	0.685118	0.034	0.165	2.56892e-17	Fibroblasts	NBEA
MFAP5	1.27517e-20	4.07012	0.307	0.339	3.66612e-17	Fibroblasts	MFAP5
KCNQ31	1.57501e-20	0.992145	0.245	0.299	4.52814e-17	Fibroblasts	KCNQ3
AL136040.1	2.91668e-20	2.66654	0.258	0.267	8.38545e-17	Fibroblasts	AL136040.1
SAA1	4.98022e-20	1.51681	0.327	0.286	1.43181e-16	Fibroblasts	SAA1
HAS1	5.81167e-20	5.61789	0.366	0.401	1.67086e-16	Fibroblasts	HAS1
VIM	5.90851e-20	0.332887	0.512	0.359	1.6987e-16	Fibroblasts	VIM
AC008764.10	6.25186e-20	1.92638	0.317	0.217	1.79741e-16	Fibroblasts	AC008764.10
PTMAP11	7.29376e-20	2.91563	0.004	0.145	2.09696e-16	Fibroblasts	PTMAP11
TNFRSF11B	9.25731e-20	1.52995	0.32	0.279	2.66148e-16	Fibroblasts	TNFRSF11B
KCTD21-AS1	1.10191e-19	1.23416	0.008	0.149	3.16799e-16	Fibroblasts	KCTD21-AS1
SEMA6D	1.84938e-19	2.8307	0.287	0.252	5.31696e-16	Fibroblasts	SEMA6D
PRELP	1.9017e-19	6.5642	0.376	0.351	5.46738e-16	Fibroblasts	PRELP
AC120193.11	2.73577e-19	0.624654	0.27	0.202	7.86534e-16	Fibroblasts	AC120193.1
AL645568.2	5.25068e-19	1.71663	0.003	0.121	1.50957e-15	Fibroblasts	AL645568.2
IFIT3	5.59692e-19	2.15521	0.049	0.187	1.60911e-15	Fibroblasts	IFIT3
HAND2-AS11	5.9391e-19	3.78603	0.007	0.146	1.70749e-15	Fibroblasts	HAND2-AS1
PLA2G4C	1.19496e-18	1.79923	0.009	0.14	3.4355e-15	Fibroblasts	PLA2G4C
DGKZP1	2.97409e-18	0.882619	0.296	0.284	8.55051e-15	Fibroblasts	DGKZP1
RFX3-AS1	1.11444e-17	0.459122	0.003	0.118	3.20401e-14	Fibroblasts	RFX3-AS1
PTCH2	1.40139e-17	1.89712	0.006	0.133	4.02899e-14	Fibroblasts	PTCH2
COL1A1	1.46484e-17	7.18315	0.436	0.273	4.21141e-14	Fibroblasts	COL1A1
FAM184A	2.3534e-17	0.719994	0.098	0.153	6.76602e-14	Fibroblasts	FAM184A
OXTR	4.42095e-17	1.61795	0.375	0.22	1.27102e-13	Fibroblasts	OXTR
EDA	5.78238e-17	1.30212	0.007	0.14	1.66244e-13	Fibroblasts	EDA
DNAJC12	1.46712e-16	1.97603	0.17	0.285	4.21796e-13	Fibroblasts	DNAJC12
AC037198.1	2.78475e-16	3.30757	0.239	0.243	8.00615e-13	Fibroblasts	AC037198.1
ADH4	4.72495e-16	4.3233	0.396	0.316	1.35842e-12	Fibroblasts	ADH4
CPM	4.98665e-16	0.830306	0.04	0.172	1.43366e-12	Fibroblasts	CPM
MT1P1	5.10933e-16	3.36032	0.069	0.156	1.46893e-12	Fibroblasts	MT1P1
AL590705.1	9.52532e-16	1.76701	0.262	0.277	2.73853e-12	Fibroblasts	AL590705.1
RPL39P	9.74404e-16	4.99541	0.01	0.151	2.80141e-12	Fibroblasts	RPL39P
SIRT3	1.0117e-15	3.12473	0.114	0.183	2.90864e-12	Fibroblasts	SIRT3
SKP2	1.82128e-15	2.62062	0.111	0.185	5.23618e-12	Fibroblasts	SKP2
SAA21	1.85424e-15	0.779416	0.358	0.276	5.33095e-12	Fibroblasts	SAA2
CYB5D2	1.89419e-15	2.78425	0.031	0.176	5.4458e-12	Fibroblasts	CYB5D2
YPEL1	2.12566e-15	0.539148	0.006	0.145	6.11127e-12	Fibroblasts	YPEL1
AC092070.2	2.53961e-15	1.5214	0.256	0.26	7.30139e-12	Fibroblasts	AC092070.2
HNRNPA3P10	2.59206e-15	1.20125	0.001	0.114	7.45217e-12	Fibroblasts	HNRNPA3P10
SLC4A7	2.84698e-15	1.34705	0.085	0.163	8.18508e-12	Fibroblasts	SLC4A7
STC2	7.47344e-15	0.763462	0.152	0.238	2.14861e-11	Fibroblasts	STC2
CXCR2	9.41771e-15	0.681848	0.319	0.304	2.70759e-11	Fibroblasts	CXCR2
FDCSP	2.16161e-14	1.32871	0.369	0.426	6.21464e-11	Fibroblasts	FDCSP
RPL22P18	2.18955e-14	1.59856	0.003	0.12	6.29496e-11	Fibroblasts	RPL22P18
RSAD2	4.37075e-14	0.578003	0.126	0.239	1.25659e-10	Fibroblasts	RSAD2
RNA5SP19	8.72234e-14	2.90615	0.409	0.417	2.50767e-10	Fibroblasts	RNA5SP19
NEK9	1.07844e-13	9.31904	0.054	0.14	3.10051e-10	Fibroblasts	NEK9
ADAMTSL2	3.60763e-13	0.75524	0.004	0.108	1.03719e-09	Fibroblasts	ADAMTSL2
HHIP1	3.70733e-13	4.44225	0.375	0.379	1.06586e-09	Fibroblasts	HHIP
WNT11	3.90541e-13	1.72086	0.337	0.243	1.1228e-09	Fibroblasts	WNT11
CXCL3	5.80662e-13	1.27866	0.14	0.203	1.6694e-09	Fibroblasts	CXCL3
SCGB2A1	6.17071e-13	0.830481	0.358	0.4	1.77408e-09	Fibroblasts	SCGB2A1
SFRP4	6.64537e-13	5.63052	0.179	0.306	1.91054e-09	Fibroblasts	SFRP4
PLEKHH2	8.28012e-13	10.9273	0.156	0.127	2.38053e-09	Fibroblasts	PLEKHH2
RPL19P1	1.09852e-12	1.95114	0.005	0.123	3.15825e-09	Fibroblasts	RPL19P1
AC005076.1	1.36407e-12	0.971816	0.001	0.155	3.9217e-09	Fibroblasts	AC005076.1
AC007952.4	1.62421e-12	1.79945	0.253	0.202	4.6696e-09	Fibroblasts	AC007952.4
ADH1B	1.73048e-12	2.37014	0.49	0.357	4.97512e-09	Fibroblasts	ADH1B
SPATA2L	1.79053e-12	1.34548	0.003	0.123	5.14778e-09	Fibroblasts	SPATA2L
AC105046.1	2.39523e-12	1.93138	0.005	0.119	6.88628e-09	Fibroblasts	AC105046.1
PLA1A1	3.59184e-12	0.678499	0.232	0.267	1.03265e-08	Fibroblasts	PLA1A
AL445686.1	3.75273e-12	1.38164	0.014	0.131	1.07891e-08	Fibroblasts	AL445686.1
AL157938.3	4.23865e-12	1.30438	0.294	0.321	1.21861e-08	Fibroblasts	AL157938.3
PSMG3-AS1	5.47771e-12	2.01886	0.232	0.195	1.57484e-08	Fibroblasts	PSMG3-AS1
IL1RAPL1	5.68693e-12	2.49297	0.002	0.155	1.63499e-08	Fibroblasts	IL1RAPL1
TPH1	9.06612e-12	0.550588	0.361	0.266	2.60651e-08	Fibroblasts	TPH1
TOGARAM21	1.36183e-11	0.373515	0.201	0.198	3.91526e-08	Fibroblasts	TOGARAM2
PCDHGA6	1.45113e-11	1.3708	0.006	0.112	4.17199e-08	Fibroblasts	PCDHGA6
OSR2	3.32523e-11	9.84276	0.122	0.109	9.56004e-08	Fibroblasts	OSR2
ZNF568	4.4193e-11	1.06503	0.082	0.176	1.27055e-07	Fibroblasts	ZNF568
Z83843.11	4.70333e-11	0.443092	0.004	0.124	1.35221e-07	Fibroblasts	Z83843.1
AC005912.1	6.07417e-11	7.38182	0.176	0.261	1.74632e-07	Fibroblasts	AC005912.1
LAMA4	6.21973e-11	4.93789	0.343	0.211	1.78817e-07	Fibroblasts	LAMA4
COL14A1	8.05611e-11	5.58465	0.465	0.355	2.31613e-07	Fibroblasts	COL14A1
CXCL101	8.1734e-11	1.36447	0.181	0.234	2.34985e-07	Fibroblasts	CXCL10
FGFBP1	1.1455e-10	0.388487	0.002	0.128	3.29332e-07	Fibroblasts	FGFBP1
FBN1	1.26979e-10	2.58976	0.362	0.283	3.65066e-07	Fibroblasts	FBN1
TM4SF1	1.31108e-10	2.07528	0.19	0.23	3.76935e-07	Fibroblasts	TM4SF1
CXCL14	1.68745e-10	0.879873	0.326	0.208	4.85143e-07	Fibroblasts	CXCL14
LINC012521	1.93677e-10	0.977978	0.307	0.272	5.56821e-07	Fibroblasts	LINC01252
COLEC12	2.09993e-10	5.10108	0.093	0.108	6.03731e-07	Fibroblasts	COLEC12
S100A4	2.82212e-10	1.13189	0.435	0.283	8.1136e-07	Fibroblasts	S100A4
ZNF184	8.18971e-10	0.335896	0.014	0.141	2.35454e-06	Fibroblasts	ZNF184
ELOVL4	8.46202e-10	2.54615	0.148	0.195	2.43283e-06	Fibroblasts	ELOVL4
MCRIP2	8.84466e-10	1.97842	0.007	0.127	2.54284e-06	Fibroblasts	MCRIP2
ADAMTS6	1.03764e-09	2.53647	0.005	0.137	2.9832e-06	Fibroblasts	ADAMTS6
RN7SKP174	1.09546e-09	3.2092	0.385	0.362	3.14945e-06	Fibroblasts	RN7SKP174
RPL37P6	1.35929e-09	2.15086	0.13	0.193	3.90795e-06	Fibroblasts	RPL37P6
FN1	1.64643e-09	3.92846	0.359	0.251	4.73347e-06	Fibroblasts	FN1
ST13P18	1.81622e-09	3.44333	0.304	0.281	5.22165e-06	Fibroblasts	ST13P18
CELF2	3.81474e-09	1.31337	0.147	0.19	1.09674e-05	Fibroblasts	CELF2
CYP26B1	3.85496e-09	0.365707	0.249	0.287	1.1083e-05	Fibroblasts	CYP26B1
HMOX1	6.41302e-09	2.95814	0.065	0.167	1.84374e-05	Fibroblasts	HMOX1
SYP1	9.07987e-09	1.53986	0.087	0.234	2.61046e-05	Fibroblasts	SYP
ADRA2A	9.41018e-09	5.14598	0.022	0.104	2.70543e-05	Fibroblasts	ADRA2A
ZNF439	9.89477e-09	1.41818	0.126	0.199	2.84475e-05	Fibroblasts	ZNF439
AC137932.3	9.92786e-09	1.15033	0.352	0.24	2.85426e-05	Fibroblasts	AC137932.3
PRR5L	1.0992e-08	1.87171	0.006	0.117	3.16019e-05	Fibroblasts	PRR5L
AL353759.11	1.20647e-08	0.545835	0.31	0.281	3.4686e-05	Fibroblasts	AL353759.1
MT1B	1.29509e-08	1.74451	0.376	0.381	3.72339e-05	Fibroblasts	MT1B
AC098824.1	1.44418e-08	2.75797	0.003	0.107	4.15201e-05	Fibroblasts	AC098824.1
NUPR1	1.54231e-08	11.9421	0.393	0.256	4.43414e-05	Fibroblasts	NUPR1
AC104695.2	1.89994e-08	1.4071	0.193	0.265	5.46234e-05	Fibroblasts	AC104695.2
APOD	2.14248e-08	3.08883	0.48	0.324	6.15963e-05	Fibroblasts	APOD
N4BP2	2.21612e-08	11.5093	0.034	0.127	6.37136e-05	Fibroblasts	N4BP2
CST1	2.69687e-08	5.96044	0.328	0.281	7.7535e-05	Fibroblasts	CST1
C2orf92	2.86937e-08	2.70109	0.006	0.12	8.24944e-05	Fibroblasts	C2orf92
IGFBP4	3.01054e-08	6.51276	0.494	0.305	8.6553e-05	Fibroblasts	IGFBP4
RPL17P451	3.18439e-08	1.4627	0.005	0.131	9.15513e-05	Fibroblasts	RPL17P45
FGF7	3.38442e-08	10.4002	0.388	0.31	9.73021e-05	Fibroblasts	FGF7
AC098859.1	4.37649e-08	0.623143	0.365	0.203	0.000125824	Fibroblasts	AC098859.1
VTRNA1-3	4.6812e-08	0.580051	0.068	0.239	0.000134584	Fibroblasts	VTRNA1-3
LMNA	4.91312e-08	0.524287	0.243	0.29	0.000141252	Fibroblasts	LMNA
THY1	5.43897e-08	2.1123	0.261	0.251	0.00015637	Fibroblasts	THY1
FSIP11	5.90663e-08	1.18197	0.003	0.104	0.000169816	Fibroblasts	FSIP1
RBM441	9.19776e-08	1.49351	0.002	0.128	0.000264436	Fibroblasts	RBM44
AL645568.3	1.3697e-07	2.5866	0.003	0.125	0.000393788	Fibroblasts	AL645568.3
LRRC37A3	1.38965e-07	2.33839	0.008	0.138	0.000399525	Fibroblasts	LRRC37A3
CRABP1	1.42428e-07	5.55832	0.088	0.223	0.000409482	Fibroblasts	CRABP1
C3	1.75042e-07	8.61869	0.397	0.322	0.000503247	Fibroblasts	C3
LINC02397	1.76927e-07	1.00406	0.368	0.282	0.000508665	Fibroblasts	LINC02397
FILIP1L	1.95888e-07	4.02724	0.321	0.215	0.000563177	Fibroblasts	FILIP1L
DPT	2.09837e-07	4.72178	0.403	0.365	0.00060328	Fibroblasts	DPT
LAMA2	3.30495e-07	1.11395	0.38	0.3	0.000950173	Fibroblasts	LAMA2
HRASLS5	3.4465e-07	1.40819	0.082	0.192	0.000990868	Fibroblasts	HRASLS5
CTHRC1	3.47667e-07	10.0972	0.175	0.257	0.000999542	Fibroblasts	CTHRC1
ZNF682	4.05331e-07	0.72269	0.111	0.169	0.00116533	Fibroblasts	ZNF682
AC108488.11	4.05482e-07	2.73364	0.005	0.113	0.00116576	Fibroblasts	AC108488.1
CLSTN2	4.66733e-07	2.70763	0.033	0.11	0.00134186	Fibroblasts	CLSTN2
RBMXP2	9.4601e-07	1.08149	0.009	0.127	0.00271978	Fibroblasts	RBMXP2
MT-TL1	9.97735e-07	1.84734	0.325	0.342	0.00286849	Fibroblasts	MT-TL1
ZNF614	1.06927e-06	1.37829	0.012	0.126	0.00307416	Fibroblasts	ZNF614
AZGP1	1.22717e-06	0.554523	0.359	0.259	0.00352811	Fibroblasts	AZGP1
AC008608.2	1.62477e-06	1.25331	0.003	0.101	0.0046712	Fibroblasts	AC008608.2
ZNF767P	1.76087e-06	2.13824	0.004	0.13	0.0050625	Fibroblasts	ZNF767P
MYH10	1.85172e-06	6.57617	0.085	0.134	0.00532369	Fibroblasts	MYH10
SULT1C4	1.89583e-06	1.78137	0.003	0.136	0.00545052	Fibroblasts	SULT1C4
AC055813.1	1.99979e-06	2.75329	0.004	0.107	0.00574938	Fibroblasts	AC055813.1
COCH	2.14357e-06	3.5513	0.014	0.138	0.00616276	Fibroblasts	COCH
AC017083.11	2.15876e-06	0.436872	0.001	0.108	0.00620642	Fibroblasts	AC017083.1
POMT2	3.14691e-06	0.701242	0.011	0.127	0.00904737	Fibroblasts	POMT2
TRPA1	3.28635e-06	4.51983	0.17	0.221	0.00944826	Fibroblasts	TRPA1
TGFBI	3.66831e-06	1.83096	0.152	0.196	0.0105464	Fibroblasts	TGFBI
ACADL	3.84297e-06	3.16354	0.13	0.168	0.0110486	Fibroblasts	ACADL
TCIM	3.88313e-06	2.61584	0.134	0.198	0.011164	Fibroblasts	TCIM
LINC02614	5.31832e-06	0.736942	0.277	0.244	0.0152902	Fibroblasts	LINC02614
COL6A1	5.7236e-06	7.10848	0.471	0.265	0.0164553	Fibroblasts	COL6A1
SCGB3A1	5.83518e-06	1.10871	0.377	0.393	0.0167761	Fibroblasts	SCGB3A1
A2M	8.91235e-06	5.953	0.468	0.272	0.025623	Fibroblasts	A2M
COL7A1	9.87653e-06	4.65246	0.163	0.186	0.028395	Fibroblasts	COL7A1
AP000766.1	1.04618e-05	0.917923	0.238	0.301	0.0300778	Fibroblasts	AP000766.1
TCEAL2	1.09244e-05	1.99982	0.014	0.109	0.0314076	Fibroblasts	TCEAL2
ENPP6	1.34872e-05	3.95127	0.01	0.114	0.0387756	Fibroblasts	ENPP6
ENDOV	1.4865e-05	1.42693	0.068	0.153	0.042737	Fibroblasts	ENDOV
AL034417.41	1.556e-05	1.02546	0.26	0.205	0.0447351	Fibroblasts	AL034417.4
BPIFB1	1.61855e-05	0.383841	0.346	0.367	0.0465332	Fibroblasts	BPIFB1
LIPC	1.77845e-05	3.09742	0.004	0.119	0.0511304	Fibroblasts	LIPC
CACNB1	1.84899e-05	0.455064	0.005	0.111	0.0531586	Fibroblasts	CACNB1
NTNG1	1.86931e-05	3.48948	0.013	0.115	0.0537427	Fibroblasts	NTNG1
FAM71A	2.02051e-05	2.08133	0.221	0.204	0.0580898	Fibroblasts	FAM71A
STC1	2.06874e-05	0.648801	0.099	0.175	0.0594762	Fibroblasts	STC1
ITPR2	2.15963e-05	1.63577	0.06	0.177	0.0620893	Fibroblasts	ITPR2
LIF	2.24887e-05	1.12321	0.143	0.201	0.064655	Fibroblasts	LIF
PNKDP1	2.82951e-05	3.65317	0.206	0.225	0.0813484	Fibroblasts	PNKDP1
AC125232.2	3.46185e-05	1.11978	0.316	0.268	0.0995283	Fibroblasts	AC125232.2
LONRF3	4.31207e-05	3.18295	0.014	0.116	0.123972	Fibroblasts	LONRF3
RAB3A	4.73386e-05	2.01163	0.23	0.219	0.136099	Fibroblasts	RAB3A
ITGA10	4.99634e-05	2.70665	0.012	0.126	0.143645	Fibroblasts	ITGA10
AP002852.11	5.48235e-05	1.09148	0.327	0.311	0.157618	Fibroblasts	AP002852.1
AC239859.6	5.85456e-05	2.85383	0.225	0.237	0.168319	Fibroblasts	AC239859.6
RYR2	6.01734e-05	0.384444	0.214	0.245	0.172998	Fibroblasts	RYR2
LMO7-AS1	6.35611e-05	2.0006	0.085	0.105	0.182738	Fibroblasts	LMO7-AS1
AADACL2	6.37799e-05	4.02447	0.186	0.226	0.183367	Fibroblasts	AADACL2
CCL26	6.62656e-05	3.06495	0.005	0.144	0.190514	Fibroblasts	CCL26
PI15	7.29325e-05	2.34218	0.241	0.271	0.209681	Fibroblasts	PI15
RPS27AP10	8.00431e-05	2.70256	0.338	0.287	0.230124	Fibroblasts	RPS27AP10
ANGPT1	8.42971e-05	4.81265	0.08	0.1	0.242354	Fibroblasts	ANGPT1
REM1	8.63143e-05	2.67434	0.003	0.11	0.248154	Fibroblasts	REM1
ZNF702P	9.88429e-05	0.724806	0.003	0.114	0.284173	Fibroblasts	ZNF702P
SPRR2B	0.000110706	1.14935	0	0.26	0.31828	Fibroblasts	SPRR2B
RARRES2	0.000139485	11.9913	0.476	0.234	0.40102	Fibroblasts	RARRES2
WIPF3	0.00015027	0.305474	0.003	0.106	0.432027	Fibroblasts	WIPF3
PDE1C	0.000227791	3.17402	0.01	0.113	0.654899	Fibroblasts	PDE1C
UBR5-AS1	0.00025598	0.526952	0.001	0.104	0.735943	Fibroblasts	UBR5-AS1
RBM14-RBM4	0.000348386	1.16297	0.324	0.239	1	Fibroblasts	RBM14-RBM4
CUBN1	0.000359911	1.2935	0.226	0.2	1	Fibroblasts	CUBN
AC060766.7	0.000386607	0.264983	0.001	0.137	1	Fibroblasts	AC060766.7
PLAC9	0.000399114	9.86993	0.408	0.333	1	Fibroblasts	PLAC9
NFATC2	0.000448258	4.70362	0.024	0.118	1	Fibroblasts	NFATC2
AC007342.6	0.000471078	0.88439	0.331	0.221	1	Fibroblasts	AC007342.6
SEPSECS-AS1	0.000482508	1.0102	0.003	0.123	1	Fibroblasts	SEPSECS-AS1
SLC2A14	0.000488748	1.03985	0.277	0.282	1	Fibroblasts	SLC2A14
IL23R	0.000530657	0.660653	0.358	0.261	1	Fibroblasts	IL23R
LINC00954	0.000564832	1.51926	0.24	0.227	1	Fibroblasts	LINC00954
SULF1	0.000573312	5.36727	0.244	0.219	1	Fibroblasts	SULF1
PTGS1	0.000595867	3.9236	0.097	0.144	1	Fibroblasts	PTGS1
PCBP3	0.00069794	1.11985	0.258	0.273	1	Fibroblasts	PCBP3
AC241584.2	0.000796668	2.91769	0.208	0.253	1	Fibroblasts	AC241584.2
SOX6	0.00121695	5.09493	0.016	0.112	1	Fibroblasts	SOX6
HHIP-AS1	0.00125234	3.29026	0.256	0.256	1	Fibroblasts	HHIP-AS1
CXCL8	0.00125583	0.614519	0.147	0.223	1	Fibroblasts	CXCL8
AC025280.2	0.00151464	2.88849	0.017	0.117	1	Fibroblasts	AC025280.2
AL592429.1	0.00151733	1.90925	0.003	0.1	1	Fibroblasts	AL592429.1
DEFB1	0.00165776	4.23277	0.287	0.294	1	Fibroblasts	DEFB1
AC005837.1	0.00167357	0.973679	0.271	0.239	1	Fibroblasts	AC005837.1
AC012493.1	0.00175304	2.58261	0.319	0.248	1	Fibroblasts	AC012493.1
EIF1B-AS1	0.00180406	3.14033	0.037	0.123	1	Fibroblasts	EIF1B-AS1
PLAT	0.00204747	4.38754	0.167	0.233	1	Fibroblasts	PLAT
RNU6-30P	0.00209683	1.21021	0.413	0.432	1	Fibroblasts	RNU6-30P
RAB9B	0.0024082	4.38417	0.01	0.126	1	Fibroblasts	RAB9B
LTBP4	0.00248486	9.49502	0.445	0.194	1	Fibroblasts	LTBP4
ABI3BP	0.0024849	7.43859	0.413	0.357	1	Fibroblasts	ABI3BP
SIRPB1	0.00252298	0.906156	0.267	0.264	1	Fibroblasts	SIRPB1
LAMB1	0.00254689	11.0851	0.326	0.234	1	Fibroblasts	LAMB1
AC005070.3	0.00260195	0.647179	0.508	0.313	1	Fibroblasts	AC005070.3
B4GALT6	0.00311571	1.36315	0.307	0.256	1	Fibroblasts	B4GALT6
VCAN-AS1	0.00323237	1.5416	0.167	0.238	1	Fibroblasts	VCAN-AS1
LYSMD1	0.00336715	1.4216	0.005	0.108	1	Fibroblasts	LYSMD1
CD79B	0.00383278	2.63239	0.081	0.178	1	Fibroblasts	CD79B
SOD2	0.00398843	4.58852	0.364	0.284	1	Fibroblasts	SOD2
LSP1P5	0.0046273	3.88234	0.008	0.114	1	Fibroblasts	LSP1P5
IGSF1	0.00488837	3.39567	0.005	0.11	1	Fibroblasts	IGSF1
IL1RL1	0.0051188	0.465268	0.049	0.159	1	Fibroblasts	IL1RL1
AC087239.1	0.00532733	0.481608	0.004	0.124	1	Fibroblasts	AC087239.1
FBLN2	0.00556329	10.8143	0.417	0.344	1	Fibroblasts	FBLN2
TXNIP	0.0066697	6.18777	0.467	0.308	1	Fibroblasts	TXNIP
LRRC29	0.00704798	2.11241	0.157	0.191	1	Fibroblasts	LRRC29
AC100793.2	0.00777439	0.927781	0.279	0.243	1	Fibroblasts	AC100793.2
RASSF8-AS1	0.00854627	6.75652	0.031	0.138	1	Fibroblasts	RASSF8-AS1
PDE1B	0.00952556	0.767945	0.222	0.256	1	Fibroblasts	PDE1B
AC099670.2	0.0099732	3.05922	0.121	0.181	1	Fibroblasts	AC099670.2
	p_val	avg_log2FC	pct.1	pct.2	p_val_adj	cluster	gene
S100A6	1.5678e-217	2.88803	0.602	0.324	4.50743e-214	Cancer.cells	S100A6
S100P	6.5614e-206	1.30933	0.566	0.248	1.8864e-202	Cancer.cells	S100P
EPCAM	2.4683e-230	6.91207	0.562	0.22	7.09637e-227	Cancer.cells	EPCAM
KRT18	6.46322e-264	5.94566	0.561	0.222	1.85818e-260	Cancer.cells	KRT18
AGR2	2.73419e-274	5.79385	0.548	0.233	7.8608e-271	Cancer.cells	AGR2
KRT19	9.70544e-224	5.59243	0.547	0.217	2.79031e-220	Cancer.cells	KRT19
MT-ND4	1.37268e-37	3.5548	0.541	0.424	3.94647e-34	Cancer.cells	MT-ND4
MT-CO2	4.2286e-52	6.876	0.526	0.378	1.21572e-48	Cancer.cells	MT-CO2
KRT8	7.73709e-185	2.49753	0.526	0.214	2.22441e-181	Cancer.cells	KRT8
RPS18	8.66665e-80	3.90192	0.524	0.367	2.49166e-76	Cancer.cells	RPS18
NOV	2.77372e-63	4.89185	0.516	0.323	7.97445e-60	Cancer.cells	NOV
MT-CO3	6.17571e-39	1.00131	0.514	0.4	1.77552e-35	Cancer.cells	MT-CO3
GIF	1.56508e-08	3.61617	0.512	0.433	4.49962e-05	Cancer.cells	GIF
CLDN4	1.22409e-137	5.79636	0.509	0.227	3.51925e-134	Cancer.cells	CLDN4
LYZ	9.45842e-221	1.78901	0.5	0.233	2.71929e-217	Cancer.cells	LYZ
LGALS4	1.57619e-97	3.49887	0.499	0.259	4.53154e-94	Cancer.cells	LGALS4
MT-ATP6	7.52601e-14	0.356458	0.493	0.415	2.16373e-10	Cancer.cells	MT-ATP6
TSPAN8	1.16538e-111	8.67864	0.487	0.235	3.35047e-108	Cancer.cells	TSPAN8
MT-ATP8	1.75075e-17	3.54214	0.487	0.374	5.03341e-14	Cancer.cells	MT-ATP8
MT-ND2	1.8216e-15	5.834	0.485	0.398	5.2371e-12	Cancer.cells	MT-ND2
DSP	1.28154e-98	2.89759	0.483	0.246	3.68443e-95	Cancer.cells	DSP
RPS6	3.25205e-29	1.2013	0.472	0.383	9.34965e-26	Cancer.cells	RPS6
CD24	6.4482e-82	5.2423	0.471	0.264	1.85386e-78	Cancer.cells	CD24
MT-ND3	1.35913e-13	11.5875	0.465	0.391	3.90749e-10	Cancer.cells	MT-ND3
TM4SF11	5.18646e-80	3.18515	0.465	0.204	1.49111e-76	Cancer.cells	TM4SF1
IFI27	2.60765e-101	8.98402	0.462	0.233	7.497e-98	Cancer.cells	IFI27
ADH41	6.51251e-119	1.52868	0.461	0.307	1.87235e-115	Cancer.cells	ADH4
GSTP1	5.8959e-76	9.39191	0.458	0.287	1.69507e-72	Cancer.cells	GSTP1
RPL12P261	9.08932e-15	1.37323	0.453	0.319	2.61318e-11	Cancer.cells	RPL12P26
FDCSP1	4.6078e-07	2.05436	0.447	0.42	0.00132474	Cancer.cells	FDCSP
ATP1B1	1.23544e-298	4.93951	0.443	0.138	3.55188e-295	Cancer.cells	ATP1B1
PCSK1N	7.46295e-20	3.94751	0.435	0.331	2.1456e-16	Cancer.cells	PCSK1N
NTS	5.51315e-08	3.8007	0.433	0.367	0.000158503	Cancer.cells	NTS
CD55	1.7641e-34	2.93987	0.426	0.274	5.07179e-31	Cancer.cells	CD55
MT-RNR1	4.37136e-07	3.37951	0.425	0.44	0.00125677	Cancer.cells	MT-RNR1
GOLM1	3.13417e-104	3.33141	0.424	0.232	9.01074e-101	Cancer.cells	GOLM1
SCG3	5.77814e-06	5.94869	0.423	0.304	0.0166121	Cancer.cells	SCG3
DEFB11	4.34261e-79	0.893067	0.421	0.281	1.2485e-75	Cancer.cells	DEFB1
TTR	7.46277e-07	6.16858	0.42	0.308	0.00214555	Cancer.cells	TTR
AC078909.12	6.35806e-52	0.447416	0.417	0.327	1.82794e-48	Cancer.cells	AC078909.1
SPINK1	5.51635e-13	6.49156	0.415	0.282	1.58595e-09	Cancer.cells	SPINK1
KRAS	1.21448e-98	11.2871	0.412	0.26	3.49164e-95	Cancer.cells	KRAS
PCSK1	2.77545e-15	3.22692	0.411	0.35	7.97941e-12	Cancer.cells	PCSK1
HSPB1	1.57891e-06	1.67147	0.41	0.352	0.00453938	Cancer.cells	HSPB1
CEACAM6	3.39185e-66	5.9742	0.407	0.237	9.75157e-63	Cancer.cells	CEACAM6
AC015849.31	6.39774e-34	0.276662	0.406	0.302	1.83935e-30	Cancer.cells	AC015849.3
TMC5	0.00110342	1.61643	0.403	0.261	1	Cancer.cells	TMC5
ACE2	1.94737e-21	6.38628	0.399	0.293	5.59868e-18	Cancer.cells	ACE2
HHIP2	0.0010615	0.665726	0.399	0.377	1	Cancer.cells	HHIP
PRSS1	1.35406e-08	6.39904	0.398	0.335	3.89293e-05	Cancer.cells	PRSS1
TRIB1	4.36186e-19	12.1824	0.397	0.208	1.25404e-15	Cancer.cells	TRIB1
AL353759.12	1.40364e-49	0.990378	0.397	0.271	4.03547e-46	Cancer.cells	AL353759.1
SPRR2D	1.65373e-11	0.395394	0.397	0.481	4.75448e-08	Cancer.cells	SPRR2D
CLDN18	5.59157e-06	6.59438	0.393	0.269	0.0160758	Cancer.cells	CLDN18
BMX	4.23755e-23	0.511674	0.393	0.335	1.2183e-19	Cancer.cells	BMX
HSPA51	8.29615e-06	2.86091	0.392	0.34	0.0238514	Cancer.cells	HSPA5
SOSTDC11	1.40034e-95	2.19191	0.392	0.268	4.02598e-92	Cancer.cells	SOSTDC1
HIST1H1A	0.00496752	4.11912	0.39	0.338	1	Cancer.cells	HIST1H1A
TRIM63	1.45509e-45	2.08118	0.39	0.32	4.18337e-42	Cancer.cells	TRIM63
NEAT1	1.27633e-23	8.00311	0.387	0.33	3.66946e-20	Cancer.cells	NEAT1
RPLP1	1.83589e-05	3.88731	0.387	0.396	0.052782	Cancer.cells	RPLP1
AC051619.7	2.01618e-31	0.266649	0.385	0.368	5.79651e-28	Cancer.cells	AC051619.7
KCNE2	6.46148e-31	4.58088	0.383	0.344	1.85768e-27	Cancer.cells	KCNE2
SCG2	1.4439e-07	3.46038	0.383	0.375	0.000415122	Cancer.cells	SCG2
B3GNT6	0.000681586	3.82914	0.382	0.319	1	Cancer.cells	B3GNT6
ZIK12	8.93136e-23	0.692687	0.382	0.286	2.56777e-19	Cancer.cells	ZIK1
BEX1	9.98444e-47	3.12462	0.38	0.248	2.87053e-43	Cancer.cells	BEX1
DGKG	6.05318e-08	2.99969	0.38	0.289	0.000174029	Cancer.cells	DGKG
HMMR	2.39391e-11	2.93271	0.38	0.357	6.88248e-08	Cancer.cells	HMMR
CEACAM5	7.58263e-58	5.42762	0.379	0.236	2.18001e-54	Cancer.cells	CEACAM5
RNA5SP191	1.87639e-30	2.30789	0.379	0.42	5.39462e-27	Cancer.cells	RNA5SP19
BPIFB11	2.65277e-22	2.26065	0.379	0.365	7.62671e-19	Cancer.cells	BPIFB1
AP003392.6	1.44351e-15	1.40187	0.378	0.326	4.15009e-12	Cancer.cells	AP003392.6
NEFM1	9.91972e-92	0.317964	0.377	0.269	2.85192e-88	Cancer.cells	NEFM
GHRL	0.00403778	6.48077	0.376	0.365	1	Cancer.cells	GHRL
CCR2	5.74605e-89	0.392216	0.376	0.229	1.65199e-85	Cancer.cells	CCR2
C4BPA	0.00373818	3.1208	0.374	0.309	1	Cancer.cells	C4BPA
FLT31	6.00281e-103	1.05252	0.374	0.233	1.72581e-99	Cancer.cells	FLT3
TOP2A	1.32138e-10	3.96642	0.368	0.374	3.79896e-07	Cancer.cells	TOP2A
HSPA1B	0.0040295	3.62271	0.368	0.328	1	Cancer.cells	HSPA1B
WNK31	7.74592e-153	2.17194	0.365	0.226	2.22695e-149	Cancer.cells	WNK3
FAM129C	2.48702e-51	0.257274	0.365	0.236	7.15018e-48	Cancer.cells	FAM129C
LCE3D	9.32703e-20	2.23776	0.364	0.436	2.68152e-16	Cancer.cells	LCE3D
NFAM11	8.95062e-62	1.00554	0.362	0.201	2.5733e-58	Cancer.cells	NFAM1
KIAA0825	4.26656e-78	0.53931	0.362	0.264	1.22664e-74	Cancer.cells	KIAA0825
PIGR	5.57383e-09	5.85533	0.361	0.328	1.60248e-05	Cancer.cells	PIGR
DRAIC	6.52246e-11	1.37506	0.36	0.261	1.87521e-07	Cancer.cells	DRAIC
PLEKHG7	0.00108113	1.33166	0.359	0.354	1	Cancer.cells	PLEKHG7
PWAR61	1.69044e-65	0.781669	0.359	0.253	4.86e-62	Cancer.cells	PWAR6
SLK	2.59608e-41	2.22005	0.358	0.217	7.46372e-38	Cancer.cells	SLK
AC005363.22	3.16773e-86	0.453929	0.357	0.241	9.10723e-83	Cancer.cells	AC005363.2
CENPF	3.08836e-19	2.59194	0.356	0.361	8.87904e-16	Cancer.cells	CENPF
TTC30B2	0.000632012	2.43955	0.356	0.262	1	Cancer.cells	TTC30B
ASPM	4.77321e-23	1.51972	0.355	0.371	1.3723e-19	Cancer.cells	ASPM
TPX2	4.68938e-20	5.57963	0.353	0.38	1.3482e-16	Cancer.cells	TPX2
TFF1	0.00471488	5.65504	0.352	0.267	1	Cancer.cells	TFF1
RBM14-RBM41	1.11158e-80	0.49953	0.352	0.234	3.1958e-77	Cancer.cells	RBM14-RBM4
MUC5AC	7.29999e-17	6.17886	0.351	0.283	2.09875e-13	Cancer.cells	MUC5AC
SBSPON1	3.65486e-16	0.340389	0.35	0.308	1.05077e-12	Cancer.cells	SBSPON
RGS41	3.58199e-48	2.06072	0.348	0.263	1.02982e-44	Cancer.cells	RGS4
WASH2P1	5.36982e-08	1.79295	0.346	0.268	0.000154382	Cancer.cells	WASH2P
TCN1	9.08986e-05	2.78823	0.343	0.313	0.261334	Cancer.cells	TCN1
EIF4EP1	2.01684e-14	1.46578	0.342	0.261	5.79842e-11	Cancer.cells	EIF4EP1
DMBT1	4.75598e-20	6.95976	0.341	0.43	1.36734e-16	Cancer.cells	DMBT1
CYP3A5	2.24078e-28	2.72305	0.34	0.227	6.44224e-25	Cancer.cells	CYP3A5
ZNF451-AS1	2.60967e-08	0.267247	0.34	0.306	7.50281e-05	Cancer.cells	ZNF451-AS1
LMO7	0.00146161	6.40681	0.339	0.219	1	Cancer.cells	LMO7
HEPACAM2	2.99894e-32	4.50755	0.339	0.279	8.62196e-29	Cancer.cells	HEPACAM2
REP15	3.59743e-13	4.31362	0.339	0.265	1.03426e-09	Cancer.cells	REP15
HIST1H2AK	7.34398e-06	1.86743	0.339	0.304	0.0211139	Cancer.cells	HIST1H2AK
SPINK4	0.00488685	4.7914	0.338	0.296	1	Cancer.cells	SPINK4
MUC16	3.87077e-16	4.59575	0.338	0.281	1.11285e-12	Cancer.cells	MUC16
CRYAB1	2.17975e-83	0.42783	0.338	0.262	6.26679e-80	Cancer.cells	CRYAB
RNU6-47P	2.29447e-118	5.49194	0.337	0.445	6.5966e-115	Cancer.cells	RNU6-47P
ACSL6	1.51741e-23	0.46239	0.337	0.25	4.36256e-20	Cancer.cells	ACSL6
MT-TL11	1.54265e-15	3.07424	0.336	0.341	4.43513e-12	Cancer.cells	MT-TL1
FST1	2.04085e-64	3.53443	0.335	0.27	5.86744e-61	Cancer.cells	FST
SEMA6D1	5.65895e-12	0.49952	0.334	0.247	1.62695e-08	Cancer.cells	SEMA6D
TM4SF4	1.60893e-07	6.25995	0.333	0.326	0.000462566	Cancer.cells	TM4SF4
NRXN31	2.40538e-90	2.46374	0.333	0.257	6.91546e-87	Cancer.cells	NRXN3
STAG3	2.98842e-25	1.21742	0.333	0.199	8.5917e-22	Cancer.cells	STAG3
IFI6	0.00283065	7.96603	0.332	0.267	1	Cancer.cells	IFI6
TNFRSF11B1	0.00471152	3.53609	0.332	0.277	1	Cancer.cells	TNFRSF11B
TMEM81	4.42201e-26	1.21655	0.332	0.273	1.27133e-22	Cancer.cells	TMEM81
CSDE1	1.28004e-62	19.3743	0.331	0.265	3.68012e-59	Cancer.cells	CSDE1
DST	1.0584e-51	9.82624	0.327	0.258	3.04289e-48	Cancer.cells	DST
ARL14	9.83668e-23	4.94796	0.327	0.244	2.82804e-19	Cancer.cells	ARL14
LINC012522	8.16599e-21	1.16199	0.327	0.268	2.34772e-17	Cancer.cells	LINC01252
UBE2C	3.45091e-45	3.82389	0.325	0.381	9.92135e-42	Cancer.cells	UBE2C
MED14OS1	9.77751e-60	0.33905	0.325	0.273	2.81103e-56	Cancer.cells	MED14OS
SPATA24	5.0783e-56	1.73507	0.324	0.208	1.46001e-52	Cancer.cells	SPATA24
DKK1	0.00987968	3.78092	0.323	0.276	1	Cancer.cells	DKK1
SAA11	4.25033e-21	3.00582	0.323	0.285	1.22197e-17	Cancer.cells	SAA1
PGC	4.46133e-23	6.53126	0.322	0.371	1.28263e-19	Cancer.cells	PGC
RNU6-20P	1.71109e-105	4.12446	0.322	0.389	4.91937e-102	Cancer.cells	RNU6-20P
REG1A	6.91722e-37	4.36244	0.321	0.401	1.9887e-33	Cancer.cells	REG1A
B4GALT61	2.26008e-07	2.33042	0.321	0.253	0.000649774	Cancer.cells	B4GALT6
SHISA21	0.00112815	3.14022	0.32	0.269	1	Cancer.cells	SHISA2
COL17A1	6.51759e-05	1.96005	0.32	0.255	0.187381	Cancer.cells	COL17A1
POU5F21	4.97375e-06	0.918301	0.319	0.234	0.0142995	Cancer.cells	POU5F2
FAM167A	3.64647e-08	0.488415	0.319	0.227	0.000104836	Cancer.cells	FAM167A
SAA22	0.00887889	3.68887	0.318	0.277	1	Cancer.cells	SAA2
AC026356.21	2.2334e-08	1.48138	0.317	0.286	6.42103e-05	Cancer.cells	AC026356.2
BMP51	6.80696e-29	0.320721	0.317	0.223	1.957e-25	Cancer.cells	BMP5
TPH11	8.02136e-06	3.70091	0.315	0.267	0.0230614	Cancer.cells	TPH1
CLDN3	2.81659e-12	3.45288	0.314	0.215	8.0977e-09	Cancer.cells	CLDN3
AC135050.71	3.66654e-52	1.06525	0.314	0.323	1.05413e-48	Cancer.cells	AC135050.7
RNU6-30P1	1.64156e-79	3.99846	0.313	0.443	4.71947e-76	Cancer.cells	RNU6-30P
ANXA13	1.92097e-10	3.89386	0.312	0.267	5.5228e-07	Cancer.cells	ANXA13
U62317.2	0.0067058	2.17611	0.311	0.294	1	Cancer.cells	U62317.2
TFF3	6.49667e-10	3.2936	0.31	0.255	1.86779e-06	Cancer.cells	TFF3
RN7SKP1741	3.91442e-25	2.01683	0.31	0.369	1.12539e-21	Cancer.cells	RN7SKP174
AC134407.3	3.18663e-06	0.434923	0.309	0.284	0.00916156	Cancer.cells	AC134407.3
KLHL31	3.8419e-28	0.924125	0.308	0.25	1.10455e-24	Cancer.cells	KLHL3
LINC00910	1.27669e-11	1.81175	0.307	0.236	3.67047e-08	Cancer.cells	LINC00910
PI3	0.000442062	1.74872	0.306	0.345	1	Cancer.cells	PI3
AC100793.21	2.02297e-17	1.3718	0.306	0.239	5.81603e-14	Cancer.cells	AC100793.2
FLJ22447	3.50292e-09	0.543383	0.306	0.311	1.00709e-05	Cancer.cells	FLJ22447
AC125232.21	3.25547e-12	0.377821	0.306	0.267	9.35948e-09	Cancer.cells	AC125232.2
LPP-AS21	0.00724955	2.69707	0.305	0.256	1	Cancer.cells	LPP-AS2
ZFP281	1.65074e-89	1.10934	0.305	0.193	4.74589e-86	Cancer.cells	ZFP28
MT-TP	2.19269e-11	3.69306	0.304	0.326	6.30399e-08	Cancer.cells	MT-TP
SERPINB2	2.11409e-16	2.52542	0.304	0.366	6.07801e-13	Cancer.cells	SERPINB2
RNU6-216P	4.66636e-89	1.78873	0.304	0.425	1.34158e-85	Cancer.cells	RNU6-216P
AC011611.41	1.20023e-26	1.58282	0.303	0.321	3.45067e-23	Cancer.cells	AC011611.4
RADX	1.30165e-69	0.953178	0.303	0.216	3.74223e-66	Cancer.cells	RADX
PTTG2	9.52134e-87	0.550735	0.303	0.338	2.73738e-83	Cancer.cells	PTTG2
PSMG3-AS11	3.61743e-44	0.711954	0.302	0.187	1.04001e-40	Cancer.cells	PSMG3-AS1
RNU6-1251P	3.29961e-72	3.88017	0.301	0.407	9.48639e-69	Cancer.cells	RNU6-1251P
C15orf48	2.01519e-09	2.79366	0.301	0.261	5.79366e-06	Cancer.cells	C15orf48
EDN2	5.13579e-20	2.75657	0.301	0.394	1.47654e-16	Cancer.cells	EDN2
ANKRD20A4	4.2431e-36	2.06655	0.301	0.306	1.21989e-32	Cancer.cells	ANKRD20A4
RNA5SP74	3.06859e-99	2.39383	0.299	0.388	8.82221e-96	Cancer.cells	RNA5SP74
AL365226.2	3.59108e-34	5.32537	0.298	0.281	1.03243e-30	Cancer.cells	AL365226.2
TMEM198	3.70624e-11	3.20538	0.298	0.253	1.06554e-07	Cancer.cells	TMEM198
CD244	9.01934e-09	0.337977	0.298	0.218	2.59306e-05	Cancer.cells	CD244
SLC6A14	1.13768e-09	4.11295	0.297	0.258	3.27082e-06	Cancer.cells	SLC6A14
MUC1	1.19539e-05	6.15466	0.296	0.236	0.0343675	Cancer.cells	MUC1
LCN2	0.00688224	4.92401	0.296	0.3	1	Cancer.cells	LCN2
DNAJC121	0.00110474	4.13737	0.296	0.276	1	Cancer.cells	DNAJC12
WNT111	3.8214e-08	3.07783	0.296	0.244	0.000109865	Cancer.cells	WNT11
AC005244.1	0.00412579	0.701217	0.296	0.242	1	Cancer.cells	AC005244.1
CD300LF	6.11593e-10	0.294262	0.296	0.243	1.75833e-06	Cancer.cells	CD300LF
KIF3C2	2.27891e-05	0.901483	0.295	0.296	0.0655185	Cancer.cells	KIF3C
NCOA7	5.99681e-10	12.4735	0.294	0.191	1.72408e-06	Cancer.cells	NCOA7
GSTA1	2.46332e-07	5.65381	0.294	0.286	0.000708204	Cancer.cells	GSTA1
DHRS2	4.1435e-41	4.67282	0.293	0.313	1.19126e-37	Cancer.cells	DHRS2
AL645608.7	6.92048e-72	0.774214	0.293	0.226	1.98964e-68	Cancer.cells	AL645608.7
H19	8.89634e-21	3.21438	0.292	0.252	2.5577e-17	Cancer.cells	H19
KCNJ15	1.35708e-27	0.308015	0.292	0.24	3.90159e-24	Cancer.cells	KCNJ15
ID1	0.0012858	7.59165	0.291	0.2	1	Cancer.cells	ID1
RNY4	0.000883726	0.497883	0.289	0.205	1	Cancer.cells	RNY4
RAB3A1	8.92163e-19	1.85711	0.288	0.212	2.56497e-15	Cancer.cells	RAB3A
AC241584.21	1.41678e-86	0.291548	0.288	0.247	4.07325e-83	Cancer.cells	AC241584.2
BHLHE40-AS1	3.7037e-09	0.290934	0.288	0.257	1.06481e-05	Cancer.cells	BHLHE40-AS1
DENND2C	1.34728e-10	10.5707	0.286	0.252	3.87342e-07	Cancer.cells	DENND2C
MTRNR2L81	1.40327e-36	1.92856	0.286	0.357	4.0344e-33	Cancer.cells	MTRNR2L8
SYNE2	0.00883607	2.48157	0.285	0.254	1	Cancer.cells	SYNE2
ZNF517	3.0082e-36	0.780815	0.285	0.264	8.64857e-33	Cancer.cells	ZNF517
AZGP11	3.37854e-10	1.15681	0.284	0.264	9.71329e-07	Cancer.cells	AZGP1
PAX5	1.38184e-80	0.940673	0.284	0.207	3.97279e-77	Cancer.cells	PAX5
BX284668.62	2.08665e-06	1.35364	0.281	0.251	0.00599913	Cancer.cells	BX284668.6
C7orf61	9.71597e-08	1.3251	0.279	0.305	0.000279334	Cancer.cells	C7orf61
DUOX2	4.21336e-05	4.64421	0.278	0.297	0.121134	Cancer.cells	DUOX2
GPRASP1	1.30226e-42	1.50783	0.278	0.193	3.74399e-39	Cancer.cells	GPRASP1
AC008764.101	5.00632e-18	1.48551	0.278	0.218	1.43932e-14	Cancer.cells	AC008764.10
AC007952.41	1.50009e-05	0.704218	0.277	0.198	0.0431276	Cancer.cells	AC007952.4
HIST1H1C	0.0031791	3.5465	0.276	0.239	1	Cancer.cells	HIST1H1C
ZNF280B	1.22045e-91	2.55612	0.274	0.35	3.50879e-88	Cancer.cells	ZNF280B
CENPE	2.40253e-55	2.29367	0.274	0.327	6.90729e-52	Cancer.cells	CENPE
AMER11	5.14139e-111	2.17144	0.274	0.289	1.47815e-107	Cancer.cells	AMER1
GFPT21	4.90086e-108	1.57311	0.274	0.204	1.409e-104	Cancer.cells	GFPT2
MYCBP2-AS1	1.99811e-05	1.06703	0.274	0.255	0.0574456	Cancer.cells	MYCBP2-AS1
CLU1	2.92189e-05	2.73172	0.273	0.263	0.0840044	Cancer.cells	CLU
RN7SKP2551	2.54793e-71	3.12502	0.272	0.406	7.32529e-68	Cancer.cells	RN7SKP255
AL034417.42	9.94513e-18	0.408476	0.272	0.202	2.85922e-14	Cancer.cells	AL034417.4
AC096992.2	1.73485e-10	0.861259	0.271	0.188	4.9877e-07	Cancer.cells	AC096992.2
AGR3	0.000248508	6.42256	0.27	0.239	0.714462	Cancer.cells	AGR3
FER1L6	2.32477e-55	3.65057	0.27	0.255	6.6837e-52	Cancer.cells	FER1L6
AKAP12	7.5853e-05	3.86866	0.269	0.279	0.218077	Cancer.cells	AKAP12
AL022069.1	6.36707e-05	2.32464	0.268	0.27	0.183053	Cancer.cells	AL022069.1
OLFM4	1.82721e-41	4.63602	0.267	0.279	5.25323e-38	Cancer.cells	OLFM4
KRT7	3.23808e-21	2.04482	0.267	0.219	9.30948e-18	Cancer.cells	KRT7
SPINK5	1.26487e-17	0.438129	0.267	0.412	3.6365e-14	Cancer.cells	SPINK5
GDF15	1.37457e-35	4.97888	0.266	0.258	3.95188e-32	Cancer.cells	GDF15
EDN1	1.44244e-43	2.82891	0.265	0.176	4.14701e-40	Cancer.cells	EDN1
AC098859.11	6.61018e-48	2.42437	0.265	0.207	1.90043e-44	Cancer.cells	AC098859.1
ALDOB	2.72648e-61	5.61358	0.264	0.307	7.83862e-58	Cancer.cells	ALDOB
LGALS2	0.000536819	0.570564	0.263	0.202	1	Cancer.cells	LGALS2
PUM3	1.44043e-08	4.31864	0.262	0.173	4.14124e-05	Cancer.cells	PUM3
SOX4	0.00392127	3.88756	0.262	0.195	1	Cancer.cells	SOX4
KRT16	2.81734e-40	1.40863	0.262	0.369	8.09984e-37	Cancer.cells	KRT16
LAMA3	1.48811e-48	4.44302	0.261	0.216	4.27831e-45	Cancer.cells	LAMA3
C1orf611	0.00338875	0.530821	0.261	0.264	1	Cancer.cells	C1orf61
KIF14	2.51092e-121	0.305535	0.26	0.36	7.21889e-118	Cancer.cells	KIF14
AL662844.42	0.00353657	1.43175	0.259	0.229	1	Cancer.cells	AL662844.4
EIF2AK3-DT	0.000205935	1.72773	0.257	0.239	0.592063	Cancer.cells	EIF2AK3-DT
TSPAN32	1.60519e-38	0.683111	0.257	0.187	4.61491e-35	Cancer.cells	TSPAN32
PCK1	9.25673e-48	6.07594	0.256	0.279	2.66131e-44	Cancer.cells	PCK1
RUBCNL	8.29236e-126	0.410016	0.256	0.155	2.38405e-122	Cancer.cells	RUBCNL
MLPH	4.75002e-12	7.4331	0.255	0.208	1.36563e-08	Cancer.cells	MLPH
ADAMTS171	0.000433491	0.589121	0.254	0.201	1	Cancer.cells	ADAMTS17
KLK10	1.05742e-22	3.51704	0.253	0.309	3.04009e-19	Cancer.cells	KLK10
RNU6ATAC	4.27086e-62	3.75168	0.252	0.336	1.22787e-58	Cancer.cells	RNU6ATAC
FANK1	1.93021e-17	1.12669	0.251	0.16	5.54936e-14	Cancer.cells	FANK1
RNA5SP3551	6.32069e-138	0.414147	0.25	0.394	1.8172e-134	Cancer.cells	RNA5SP355
DUOXA2	1.2886e-13	6.14761	0.248	0.299	3.70472e-10	Cancer.cells	DUOXA2
ZNF737	7.50083e-05	1.24352	0.248	0.228	0.215649	Cancer.cells	ZNF737
SULT1C2	1.16858e-24	5.33495	0.246	0.299	3.35966e-21	Cancer.cells	SULT1C2
ATL11	1.28037e-109	1.30999	0.246	0.21	3.68106e-106	Cancer.cells	ATL1
CHRM32	5.29174e-30	2.6548	0.245	0.292	1.52138e-26	Cancer.cells	CHRM3
PCDHGA51	1.52271e-24	1.8267	0.245	0.285	4.3778e-21	Cancer.cells	PCDHGA5
STC21	7.93758e-19	1.2643	0.245	0.231	2.28206e-15	Cancer.cells	STC2
PHGR1	4.61752e-41	4.63829	0.243	0.284	1.32754e-37	Cancer.cells	PHGR1
FAM86B3P	4.90377e-28	1.99674	0.243	0.273	1.40983e-24	Cancer.cells	FAM86B3P
IGF21	2.30542e-29	1.87625	0.243	0.26	6.62807e-26	Cancer.cells	IGF2
PTPRU1	1.7243e-48	1.90868	0.242	0.257	4.95737e-45	Cancer.cells	PTPRU
MIEN1	6.55025e-27	9.11504	0.241	0.201	1.8832e-23	Cancer.cells	MIEN1
DGKZP11	2.877e-86	2.01092	0.241	0.289	8.27137e-83	Cancer.cells	DGKZP1
ABCC91	1.3493e-38	1.21791	0.241	0.226	3.87924e-35	Cancer.cells	ABCC9
NPPC1	2.01428e-09	0.94844	0.24	0.289	5.79106e-06	Cancer.cells	NPPC
RNU6-31P	3.37283e-184	4.57877	0.239	0.353	9.6969e-181	Cancer.cells	RNU6-31P
SCG51	7.2446e-11	3.43686	0.237	0.27	2.08282e-07	Cancer.cells	SCG5
CCDC163	2.46587e-22	2.34498	0.237	0.235	7.08938e-19	Cancer.cells	CCDC163
NACAD	1.42798e-09	0.588473	0.236	0.265	4.10544e-06	Cancer.cells	NACAD
OXTR1	7.23159e-31	1.1826	0.235	0.229	2.07908e-27	Cancer.cells	OXTR
AP005482.11	1.22946e-76	2.50917	0.233	0.291	3.5347e-73	Cancer.cells	AP005482.1
CLSPN1	1.14173e-65	2.23923	0.233	0.322	3.28246e-62	Cancer.cells	CLSPN
TSPAN1	9.14083e-46	6.22121	0.231	0.248	2.62799e-42	Cancer.cells	TSPAN1
CEACAM7	1.73239e-87	4.92873	0.231	0.375	4.98062e-84	Cancer.cells	CEACAM7
KRT17	6.33218e-11	3.83416	0.231	0.224	1.8205e-07	Cancer.cells	KRT17
NKILA1	4.17822e-78	2.75977	0.229	0.234	1.20124e-74	Cancer.cells	NKILA
UPF3AP3	0.000219426	1.96826	0.229	0.211	0.63085	Cancer.cells	UPF3AP3
LINC026141	3.84743e-23	1.57704	0.229	0.247	1.10614e-19	Cancer.cells	LINC02614
HIST4H4	1.67216e-34	1.36287	0.228	0.244	4.80745e-31	Cancer.cells	HIST4H4
ELOVL41	7.26958e-156	1.3201	0.228	0.188	2.09e-152	Cancer.cells	ELOVL4
LIPF	3.16134e-208	5.78268	0.227	0.46	9.08886e-205	Cancer.cells	LIPF
LAMC2	1.39393e-130	4.14281	0.227	0.235	4.00756e-127	Cancer.cells	LAMC2
ADGRF1	5.82518e-30	4.01455	0.226	0.339	1.67474e-26	Cancer.cells	ADGRF1
B2M	7.63625e-239	9.57904	0.225	0.391	2.19542e-235	Cancer.cells	B2M
MTCO1P111	7.8163e-126	1.98051	0.225	0.282	2.24719e-122	Cancer.cells	MTCO1P11
ZNF4431	3.68191e-58	0.650036	0.225	0.287	1.05855e-54	Cancer.cells	ZNF443
HBB1	1.27932e-34	0.444725	0.225	0.286	3.67804e-31	Cancer.cells	HBB
SLC1A7	7.03342e-24	4.74829	0.223	0.275	2.02211e-20	Cancer.cells	SLC1A7
CAPN8	2.01395e-64	3.30208	0.223	0.067	5.79011e-61	Cancer.cells	CAPN8
COL9A31	2.29394e-07	2.02678	0.222	0.22	0.000659507	Cancer.cells	COL9A3
HIST3H2BB1	1.71668e-05	1.49625	0.22	0.211	0.0493547	Cancer.cells	HIST3H2BB
AC016405.1	6.84674e-40	0.304163	0.22	0.175	1.96844e-36	Cancer.cells	AC016405.1
AC099804.1	3.269e-20	0.773464	0.219	0.2	9.39837e-17	Cancer.cells	AC099804.1
SYNPO2	7.09893e-81	0.606481	0.219	0.182	2.04094e-77	Cancer.cells	SYNPO2
CTSE	1.1478e-96	5.8634	0.218	0.075	3.29994e-93	Cancer.cells	CTSE
MPIG6B	1.98864e-36	1.10277	0.218	0.271	5.71733e-33	Cancer.cells	MPIG6B
FILIP11	3.95327e-10	0.411789	0.218	0.229	1.13656e-06	Cancer.cells	FILIP1
AC002456.1	1.2351e-27	0.273725	0.218	0.291	3.55091e-24	Cancer.cells	AC002456.1
AC114811.2	1.49122e-19	0.824212	0.217	0.235	4.28727e-16	Cancer.cells	AC114811.2
CASC19	2.97386e-23	7.07588	0.216	0.244	8.54985e-20	Cancer.cells	CASC19
GPBAR1	1.70613e-07	2.71941	0.216	0.225	0.000490513	Cancer.cells	GPBAR1
HIST1H4A1	1.11094e-17	1.80611	0.215	0.247	3.19396e-14	Cancer.cells	HIST1H4A
RAMP3	1.46605e-18	0.483346	0.215	0.188	4.21488e-15	Cancer.cells	RAMP3
HIST1H2BG1	8.0305e-06	2.13983	0.214	0.214	0.0230877	Cancer.cells	HIST1H2BG
NRAS	1.05423e-06	4.51637	0.213	0.202	0.0030309	Cancer.cells	NRAS
GAL	3.92065e-213	5.92356	0.212	0.285	1.12719e-209	Cancer.cells	GAL
MDK	6.7257e-14	13.7823	0.211	0.155	1.93364e-10	Cancer.cells	MDK
PNKDP11	6.87112e-49	1.52836	0.209	0.225	1.97545e-45	Cancer.cells	PNKDP1
ISG15	2.6454e-47	2.10538	0.208	0.252	7.60553e-44	Cancer.cells	ISG15
AC008945.1	2.74066e-06	2.0382	0.206	0.27	0.0078794	Cancer.cells	AC008945.1
AC095057.31	0.0066107	0.673598	0.206	0.229	1	Cancer.cells	AC095057.3
ZDHHC11B1	1.13603e-10	3.57187	0.205	0.235	3.26608e-07	Cancer.cells	ZDHHC11B
RHOBTB3	1.20676e-32	8.58762	0.204	0.233	3.46944e-29	Cancer.cells	RHOBTB3
RAB3B1	1.99463e-102	4.22549	0.204	0.257	5.73456e-99	Cancer.cells	RAB3B
IFIT11	5.77945e-28	1.72837	0.204	0.198	1.66159e-24	Cancer.cells	IFIT1
SCML4	8.43513e-27	1.06574	0.204	0.14	2.4251e-23	Cancer.cells	SCML4
AC011498.1	0.00371281	2.39254	0.202	0.247	1	Cancer.cells	AC011498.1
AHNAK2	1.89591e-17	5.37791	0.201	0.221	5.45075e-14	Cancer.cells	AHNAK2
EFCAB5	7.13854e-08	2.38818	0.201	0.224	0.000205233	Cancer.cells	EFCAB5
HNRNPA3P13	4.89249e-24	2.86283	0.2	0.183	1.40659e-20	Cancer.cells	HNRNPA3P13
SLC16A13	3.38587e-142	2.05114	0.199	0.233	9.73438e-139	Cancer.cells	SLC16A13
MUCL3	5.46051e-05	4.83545	0.198	0.304	0.15699	Cancer.cells	MUCL3
ATP4A	1.98749e-08	2.4333	0.198	0.209	5.71402e-05	Cancer.cells	ATP4A
SMIM24	2.16319e-32	4.23167	0.197	0.08	6.21918e-29	Cancer.cells	SMIM24
CDC25A	1.50465e-166	1.8087	0.196	0.202	4.32587e-163	Cancer.cells	CDC25A
UBXN10	1.03189e-110	1.70276	0.195	0.291	2.96668e-107	Cancer.cells	UBXN10
AC012676.5	3.22359e-18	1.74572	0.194	0.24	9.26781e-15	Cancer.cells	AC012676.5
RNU6-28P	2.41085e-132	5.80795	0.192	0.296	6.93119e-129	Cancer.cells	RNU6-28P
AC136475.3	1.8381e-40	1.80098	0.191	0.239	5.28455e-37	Cancer.cells	AC136475.3
CASP5	1.94612e-44	1.31013	0.191	0.261	5.5951e-41	Cancer.cells	CASP5
RTL51	2.69275e-33	1.37998	0.19	0.199	7.74167e-30	Cancer.cells	RTL5
AC005837.11	7.44722e-112	2.60438	0.187	0.246	2.14108e-108	Cancer.cells	AC005837.1
CXCL11	2.71625e-148	0.829792	0.187	0.337	7.80922e-145	Cancer.cells	CXCL11
ZNF791	1.65812e-14	0.83804	0.186	0.208	4.7671e-11	Cancer.cells	ZNF79
RN7SK1	0.000146663	2.82571	0.182	0.225	0.421655	Cancer.cells	RN7SK
CDKN1C1	1.95198e-40	2.77155	0.18	0.201	5.61196e-37	Cancer.cells	CDKN1C
FLRT31	4.54751e-215	5.28755	0.179	0.256	1.30741e-211	Cancer.cells	FLRT3
AC007485.21	1.10426e-167	2.63364	0.179	0.242	3.17475e-164	Cancer.cells	AC007485.2
AKR1B10	9.43216e-21	2.15926	0.176	0.268	2.71175e-17	Cancer.cells	AKR1B10
NSMCE2	1.16915e-22	2.10128	0.176	0.129	3.36129e-19	Cancer.cells	NSMCE2
TRIM31	1.26614e-102	6.55782	0.172	0.249	3.64015e-99	Cancer.cells	TRIM31
EPSTI1	1.0007e-86	3.44367	0.17	0.167	2.877e-83	Cancer.cells	EPSTI1
UBD	2.56936e-145	2.70875	0.17	0.263	7.38691e-142	Cancer.cells	UBD
KCNAB31	4.57893e-31	1.18884	0.17	0.195	1.31644e-27	Cancer.cells	KCNAB3
FCGBP	1.79357e-128	4.69325	0.169	0.304	5.15651e-125	Cancer.cells	FCGBP
FGFR21	2.92447e-09	1.63146	0.169	0.231	8.40785e-06	Cancer.cells	FGFR2
AFF3	1.38096e-20	0.828533	0.168	0.193	3.97027e-17	Cancer.cells	AFF3
SLITRK4	2.2448e-17	0.603477	0.167	0.27	6.45381e-14	Cancer.cells	SLITRK4
HMGCS1	0.000631194	4.44182	0.166	0.169	1	Cancer.cells	HMGCS1
RGS17P1	1.67697e-56	2.23457	0.166	0.203	4.8213e-53	Cancer.cells	RGS17P1
CPM1	7.36943e-41	0.385717	0.166	0.164	2.11871e-37	Cancer.cells	CPM
IFITM10	8.46938e-35	1.12067	0.165	0.202	2.43495e-31	Cancer.cells	IFITM10
PTPN131	8.8514e-153	1.93084	0.164	0.186	2.54478e-149	Cancer.cells	PTPN13
MUC12	3.76595e-53	3.93224	0.162	0.247	1.08271e-49	Cancer.cells	MUC12
IQCN1	1.47535e-13	2.95878	0.162	0.164	4.24163e-10	Cancer.cells	IQCN
RASSF4	8.68462e-65	2.19126	0.162	0.177	2.49683e-61	Cancer.cells	RASSF4
KYNU	1.66547e-42	1.24791	0.162	0.164	4.78823e-39	Cancer.cells	KYNU
MYEF2	5.56444e-43	0.754095	0.162	0.188	1.59978e-39	Cancer.cells	MYEF2
PTTG1	2.94862e-21	1.69708	0.161	0.211	8.47729e-18	Cancer.cells	PTTG1
AC022098.1	9.84327e-75	1.51032	0.16	0.206	2.82994e-71	Cancer.cells	AC022098.1
THSD7A	0.000320656	1.07228	0.16	0.199	0.921886	Cancer.cells	THSD7A
SLC12A2	6.70011e-42	0.576207	0.159	0.092	1.92628e-38	Cancer.cells	SLC12A2
MUC6	3.77461e-127	5.74793	0.158	0.282	1.0852e-123	Cancer.cells	MUC6
MUC3A	1.35518e-110	4.52238	0.158	0.243	3.89615e-107	Cancer.cells	MUC3A
TSPOAP1	0.0011765	1.45839	0.158	0.182	1	Cancer.cells	TSPOAP1
HBA11	2.48663e-68	0.728129	0.158	0.212	7.14907e-65	Cancer.cells	HBA1
AC087741.1	4.75655e-63	0.464023	0.157	0.253	1.36751e-59	Cancer.cells	AC087741.1
SQLE	2.99234e-16	11.2804	0.155	0.114	8.60298e-13	Cancer.cells	SQLE
AC092279.11	7.90545e-33	1.43465	0.154	0.24	2.27282e-29	Cancer.cells	AC092279.1
SYTL2	2.19206e-06	6.12404	0.153	0.137	0.00630218	Cancer.cells	SYTL2
SPIB	6.2644e-29	3.06524	0.153	0.155	1.80102e-25	Cancer.cells	SPIB
AC015813.6	2.84627e-43	1.34003	0.153	0.25	8.18304e-40	Cancer.cells	AC015813.6
AC097376.11	3.14558e-224	1.00649	0.153	0.213	9.04354e-221	Cancer.cells	AC097376.1
DSC2	8.07464e-27	0.754789	0.151	0.28	2.32146e-23	Cancer.cells	DSC2
MYO7A	6.15514e-126	0.52942	0.15	0.241	1.7696e-122	Cancer.cells	MYO7A
AC099670.21	1.11341e-32	2.2821	0.149	0.18	3.20106e-29	Cancer.cells	AC099670.2
LIF1	4.25916e-93	1.36506	0.149	0.202	1.22451e-89	Cancer.cells	LIF
AC104581.4	4.95113e-15	0.821846	0.149	0.213	1.42345e-11	Cancer.cells	AC104581.4
MME1	4.28017e-18	0.932212	0.148	0.209	1.23055e-14	Cancer.cells	MME
TAOK11	0.000170863	0.504951	0.148	0.245	0.491232	Cancer.cells	TAOK1
ANXA10	4.20604e-23	1.94362	0.147	0.064	1.20924e-19	Cancer.cells	ANXA10
FAM71A1	6.80704e-35	1.54602	0.146	0.211	1.95703e-31	Cancer.cells	FAM71A
SLC40A1	7.64785e-31	5.92401	0.145	0.089	2.19876e-27	Cancer.cells	SLC40A1
DGKH	2.22189e-15	5.79291	0.145	0.154	6.38793e-12	Cancer.cells	DGKH
RN7SL600P	7.33712e-10	0.814481	0.145	0.184	2.10942e-06	Cancer.cells	RN7SL600P
RCAN1	0.000174184	2.28335	0.143	0.169	0.500778	Cancer.cells	RCAN1
CCL20	5.60035e-24	0.886789	0.14	0.173	1.6101e-20	Cancer.cells	CCL20
CA2	1.47131e-27	5.39899	0.138	0.204	4.23003e-24	Cancer.cells	CA2
SLFN12L	0.000572814	1.08011	0.136	0.141	1	Cancer.cells	SLFN12L
ZNF165	7.66387e-06	5.06185	0.132	0.088	0.0220336	Cancer.cells	ZNF165
CXCR3	2.25551e-22	0.817256	0.131	0.217	6.48458e-19	Cancer.cells	CXCR3
RFLNA	1.20903e-79	4.68679	0.129	0.221	3.47597e-76	Cancer.cells	RFLNA
PROX1	1.65895e-47	1.69513	0.128	0.24	4.76948e-44	Cancer.cells	PROX1
MIR155HG	0.000229671	1.67066	0.127	0.221	0.660305	Cancer.cells	MIR155HG
AC020911.21	1.27103e-42	3.54295	0.125	0.244	3.6542e-39	Cancer.cells	AC020911.2
PFKFB41	1.98279e-113	2.0875	0.125	0.185	5.70053e-110	Cancer.cells	PFKFB4
POU2F3	4.00485e-13	4.42805	0.123	0.159	1.1514e-09	Cancer.cells	POU2F3
MT-TV1	4.64126e-15	6.14421	0.121	0.189	1.33436e-11	Cancer.cells	MT-TV
SERPINH11	3.99178e-12	0.681137	0.121	0.204	1.14764e-08	Cancer.cells	SERPINH1
HBA21	1.36645e-59	1.01226	0.12	0.206	3.92855e-56	Cancer.cells	HBA2
HBD	2.136e-19	0.386269	0.12	0.135	6.141e-16	Cancer.cells	HBD
MAP3K20-AS1	1.54112e-08	1.76853	0.119	0.147	4.43073e-05	Cancer.cells	MAP3K20-AS1
ZNF141	0.00504156	1.2262	0.118	0.189	1	Cancer.cells	ZNF14
VTRNA1-31	3.74332e-12	2.05828	0.117	0.241	1.0762e-08	Cancer.cells	VTRNA1-3
AC103591.3	8.85429e-136	1.01371	0.117	0.199	2.54561e-132	Cancer.cells	AC103591.3
SYTL5	8.86718e-06	2.84303	0.116	0.13	0.0254931	Cancer.cells	SYTL5
SKP21	3.64272e-63	1.83574	0.116	0.187	1.04728e-59	Cancer.cells	SKP2
RSAD21	1.06288e-44	0.716195	0.115	0.244	3.05578e-41	Cancer.cells	RSAD2
RNU4-2	8.81127e-190	3.27411	0.113	0.269	2.53324e-186	Cancer.cells	RNU4-2
VTRNA1-11	1.85719e-14	1.24474	0.11	0.201	5.33941e-11	Cancer.cells	VTRNA1-1
CMC2	4.20258e-30	5.31367	0.107	0.175	1.20824e-26	Cancer.cells	CMC2
PDE3B	2.61446e-07	2.54787	0.107	0.154	0.000751656	Cancer.cells	PDE3B
PGGHG	0.00133768	3.257	0.106	0.174	1	Cancer.cells	PGGHG
ZNF6681	1.52863e-181	1.41275	0.106	0.242	4.39481e-178	Cancer.cells	ZNF668
TGFBI1	2.13477e-23	0.670612	0.106	0.202	6.13747e-20	Cancer.cells	TGFBI
ONECUT2	0.0061257	3.55916	0.104	0.089	1	Cancer.cells	ONECUT2
NME81	2.82704e-13	0.517344	0.104	0.122	8.12774e-10	Cancer.cells	NME8
RMRP	5.95399e-58	0.47122	0.104	0.226	1.71177e-54	Cancer.cells	RMRP
RPS18P121	4.24413e-94	0.802107	0.101	0.22	1.22019e-90	Cancer.cells	RPS18P12
UTRN	1.58461e-06	9.17036	0.1	0.212	0.00455577	Cancer.cells	UTRN
MT-TS2	0.000617827	6.01108	0.1	0.134	1	Cancer.cells	MT-TS2
HRASLS51	3.78939e-44	2.56275	0.1	0.194	1.08945e-40	Cancer.cells	HRASLS5
AC027290.2	8.15265e-05	0.456709	0.1	0.155	0.234389	Cancer.cells	AC027290.2
HIST1H2AL	2.25321e-12	1.65289	0.097	0.197	6.47798e-09	Cancer.cells	HIST1H2AL
SYP2	1.47328e-139	2.41041	0.096	0.238	4.23568e-136	Cancer.cells	SYP
TMEM86B	1.50711e-59	1.78814	0.096	0.168	4.33294e-56	Cancer.cells	TMEM86B
PKIB	1.87193e-31	2.88263	0.095	0.161	5.3818e-28	Cancer.cells	PKIB
REV3L	1.70208e-31	1.47118	0.095	0.181	4.89347e-28	Cancer.cells	REV3L
ZFAND41	1.07565e-67	1.56538	0.092	0.21	3.09248e-64	Cancer.cells	ZFAND4
EPS8L1	0.000128635	1.15782	0.092	0.119	0.369827	Cancer.cells	EPS8L1
ARHGAP4	1.27958e-07	8.0964	0.091	0.125	0.000367881	Cancer.cells	ARHGAP4
IGFBP2	5.27158e-07	8.15905	0.09	0.107	0.00151558	Cancer.cells	IGFBP2
PPP4R4	4.40683e-07	1.25829	0.09	0.176	0.00126696	Cancer.cells	PPP4R4
SIRT31	4.1334e-50	2.77522	0.089	0.188	1.18835e-46	Cancer.cells	SIRT3
GBP2	2.99826e-10	3.11562	0.087	0.187	8.62001e-07	Cancer.cells	GBP2
SESN3	2.13716e-69	6.0174	0.086	0.13	6.14433e-66	Cancer.cells	SESN3
MYH31	8.65647e-78	1.58539	0.085	0.211	2.48874e-74	Cancer.cells	MYH3
ANKRD26	2.0869e-18	5.97022	0.082	0.169	5.99984e-15	Cancer.cells	ANKRD26
APOL1	1.13831e-15	8.7771	0.081	0.15	3.27264e-12	Cancer.cells	APOL1
HNF4A	6.16368e-07	2.60615	0.081	0.1	0.00177206	Cancer.cells	HNF4A
AC006141.1	2.30631e-18	1.81736	0.081	0.188	6.63063e-15	Cancer.cells	AC006141.1
TRIM22	1.38602e-27	2.25418	0.08	0.149	3.98482e-24	Cancer.cells	TRIM22
AL139384.1	2.89012e-14	2.95634	0.079	0.14	8.3091e-11	Cancer.cells	AL139384.1
LCP1	7.24951e-35	2.29525	0.076	0.208	2.08423e-31	Cancer.cells	LCP1
DOCK10	2.6335e-20	3.18545	0.065	0.164	7.5713e-17	Cancer.cells	DOCK10
AC124068.21	9.78902e-115	2.93656	0.065	0.238	2.81434e-111	Cancer.cells	AC124068.2
ZNF3021	1.30973e-42	3.64993	0.064	0.164	3.76548e-39	Cancer.cells	ZNF302
ADAL1	3.59705e-21	0.862862	0.062	0.166	1.03415e-17	Cancer.cells	ADAL
ZEB2	7.23232e-07	6.74781	0.059	0.201	0.00207929	Cancer.cells	ZEB2
AC103691.11	0	2.87636	0.059	0.217	0	Cancer.cells	AC103691.1
CNKSR3	2.54992e-07	0.662988	0.058	0.126	0.000733102	Cancer.cells	CNKSR3
DDX60	7.14588e-27	3.94348	0.056	0.17	2.05444e-23	Cancer.cells	DDX60
USP27X1	4.13114e-14	2.47243	0.056	0.184	1.1877e-10	Cancer.cells	USP27X
ZNF37BP	4.52607e-52	2.72376	0.054	0.155	1.30125e-48	Cancer.cells	ZNF37BP
LRG1	1.78462e-37	2.06781	0.054	0.163	5.13079e-34	Cancer.cells	LRG1
CFB	0.000156189	6.79029	0.052	0.116	0.449044	Cancer.cells	CFB
SNHG22	4.42952e-116	2.7997	0.052	0.238	1.27349e-112	Cancer.cells	SNHG22
SNORD46	1.23533e-27	2.67561	0.05	0.101	3.55156e-24	Cancer.cells	SNORD46
PRSS22	5.15691e-11	0.996191	0.05	0.141	1.48261e-07	Cancer.cells	PRSS22
SPIRE2	2.51984e-22	2.2963	0.048	0.108	7.24454e-19	Cancer.cells	SPIRE2
AFG3L1P	1.20909e-25	1.76046	0.048	0.147	3.47613e-22	Cancer.cells	AFG3L1P
TSPAN2	3.84497e-17	0.394208	0.048	0.17	1.10543e-13	Cancer.cells	TSPAN2
HELB	6.50415e-09	1.85509	0.046	0.17	1.86994e-05	Cancer.cells	HELB
TNFRSF25	3.12466e-34	5.66842	0.045	0.14	8.98339e-31	Cancer.cells	TNFRSF25
RASGRP1	1.48571e-33	5.5921	0.045	0.145	4.27143e-30	Cancer.cells	RASGRP1
SCARNA9	1.28562e-16	4.60944	0.044	0.219	3.69615e-13	Cancer.cells	SCARNA9
PIP4K2A	1.65632e-36	4.57887	0.044	0.123	4.76191e-33	Cancer.cells	PIP4K2A
AC109326.1	6.33194e-69	2.69727	0.044	0.163	1.82043e-65	Cancer.cells	AC109326.1
PIGH	1.60292e-135	2.15732	0.043	0.193	4.60839e-132	Cancer.cells	PIGH
TPPP3	1.30834e-16	3.84559	0.042	0.127	3.76148e-13	Cancer.cells	TPPP3
MT-TF	8.56028e-25	3.64684	0.041	0.176	2.46108e-21	Cancer.cells	MT-TF
ZNF1841	7.9275e-19	2.15975	0.041	0.142	2.27916e-15	Cancer.cells	ZNF184
RRM2	1.4839e-13	2.36897	0.04	0.143	4.26622e-10	Cancer.cells	RRM2
AL662795.2	6.88159e-166	1.17379	0.04	0.184	1.97846e-162	Cancer.cells	AL662795.2
KIAA1324	2.59246e-23	2.76658	0.039	0.1	7.45331e-20	Cancer.cells	KIAA1324
BCL11A	0.000306233	1.65212	0.039	0.11	0.88042	Cancer.cells	BCL11A
AC025164.1	1.77807e-06	0.736377	0.039	0.17	0.00511196	Cancer.cells	AC025164.1
TTC39C	1.14873e-10	7.96178	0.038	0.147	3.30261e-07	Cancer.cells	TTC39C
MLXIPL	4.02462e-19	3.54437	0.036	0.117	1.15708e-15	Cancer.cells	MLXIPL
ACSL1	4.99284e-06	3.12622	0.036	0.146	0.0143544	Cancer.cells	ACSL1
AOC1	5.23155e-55	1.23708	0.035	0.126	1.50407e-51	Cancer.cells	AOC1
CCL28	1.97567e-10	1.63859	0.034	0.128	5.68004e-07	Cancer.cells	CCL28
SYT11	5.02732e-50	2.87373	0.032	0.131	1.44535e-46	Cancer.cells	SYT1
CTSV	2.68487e-19	2.51878	0.032	0.125	7.71899e-16	Cancer.cells	CTSV
LRAT	2.09362e-32	5.76849	0.03	0.18	6.01916e-29	Cancer.cells	LRAT
PBX4	2.13068e-68	2.81434	0.03	0.157	6.12571e-65	Cancer.cells	PBX4
VNN1	8.00099e-23	5.47353	0.028	0.133	2.30029e-19	Cancer.cells	VNN1
HERC5	2.88495e-05	3.30391	0.027	0.171	0.0829423	Cancer.cells	HERC5
ZNF107	1.99998e-47	1.51386	0.027	0.121	5.74994e-44	Cancer.cells	ZNF107
GPC3	1.67297e-05	1.23548	0.027	0.102	0.048098	Cancer.cells	GPC3
MUC17	2.97509e-67	3.88554	0.026	0.128	8.55338e-64	Cancer.cells	MUC17
MAST41	5.13148e-13	2.90236	0.026	0.154	1.4753e-09	Cancer.cells	MAST4
HIST1H2BH	1.34781e-09	1.07961	0.026	0.104	3.87497e-06	Cancer.cells	HIST1H2BH
REC8	3.40641e-09	1.2722	0.025	0.112	9.79344e-06	Cancer.cells	REC8
CLIC6	1.20033e-46	3.98102	0.023	0.153	3.45096e-43	Cancer.cells	CLIC6
SNORD3A	2.18877e-35	3.66561	0.022	0.119	6.29273e-32	Cancer.cells	SNORD3A
SLC26A2	4.46523e-47	0.66215	0.022	0.141	1.28375e-43	Cancer.cells	SLC26A2
PBLD	9.22495e-23	3.55233	0.021	0.113	2.65217e-19	Cancer.cells	PBLD
AC090181.3	4.72903e-40	3.00543	0.02	0.122	1.35959e-36	Cancer.cells	AC090181.3
ADRA2A1	2.13157e-48	1.00437	0.02	0.107	6.12826e-45	Cancer.cells	ADRA2A
RNU5F-1	5.69941e-34	4.0296	0.019	0.147	1.63858e-30	Cancer.cells	RNU5F-1
STK33	1.02019e-47	3.43024	0.019	0.136	2.93306e-44	Cancer.cells	STK33
AL356273.3	1.32264e-43	1.50436	0.019	0.143	3.8026e-40	Cancer.cells	AL356273.3
PIWIL2	9.48571e-33	4.49944	0.018	0.106	2.72714e-29	Cancer.cells	PIWIL2
RAD17P1	1.23279e-50	6.38288	0.017	0.103	3.54428e-47	Cancer.cells	RAD17P1
ACHE1	7.94283e-42	3.02641	0.017	0.115	2.28356e-38	Cancer.cells	ACHE
CCDC173	4.56451e-58	0.657989	0.016	0.152	1.3123e-54	Cancer.cells	CCDC173
CYP2C9	2.40105e-46	3.91551	0.015	0.127	6.90302e-43	Cancer.cells	CYP2C9
ZNF702P1	1.42229e-21	2.67034	0.015	0.117	4.08909e-18	Cancer.cells	ZNF702P
FAM177B	4.53841e-22	1.61289	0.015	0.1	1.30479e-18	Cancer.cells	FAM177B
ENPP1	1.84635e-22	0.976599	0.015	0.114	5.30826e-19	Cancer.cells	ENPP1
SCX	6.49111e-34	2.22743	0.014	0.133	1.86619e-30	Cancer.cells	SCX
GCOM1	1.5496e-43	1.90106	0.014	0.126	4.4551e-40	Cancer.cells	GCOM1
OR2I1P	1.12234e-62	3.08412	0.013	0.129	3.22672e-59	Cancer.cells	OR2I1P
PRNCR1	7.57033e-44	3.51547	0.011	0.104	2.17647e-40	Cancer.cells	PRNCR1
KRT23	1.0467e-19	3.26069	0.011	0.135	3.00926e-16	Cancer.cells	KRT23
GIPR	2.67267e-52	1.21972	0.011	0.138	7.68392e-49	Cancer.cells	GIPR
ZNF783	1.41917e-52	0.748458	0.011	0.151	4.08012e-49	Cancer.cells	ZNF783
WDR25	3.81915e-22	4.03316	0.01	0.129	1.09801e-18	Cancer.cells	WDR25
SOX61	1.02114e-33	1.01175	0.01	0.116	2.93579e-30	Cancer.cells	SOX6
Z83843.12	1.83015e-44	0.96586	0.01	0.128	5.26169e-41	Cancer.cells	Z83843.1
DHRS9	1.09535e-42	0.411747	0.01	0.132	3.14914e-39	Cancer.cells	DHRS9
KLK61	1.77035e-11	4.33052	0.009	0.217	5.08975e-08	Cancer.cells	KLK6
AL158206.1	2.60378e-46	3.84344	0.009	0.137	7.48588e-43	Cancer.cells	AL158206.1
AC087623.2	2.32148e-25	2.71714	0.009	0.121	6.67427e-22	Cancer.cells	AC087623.2
EDA1	4.46029e-62	2.60753	0.009	0.144	1.28233e-58	Cancer.cells	EDA
YJEFN31	6.27146e-73	1.49999	0.009	0.144	1.80304e-69	Cancer.cells	YJEFN3
AC017083.12	2.65288e-31	1.01515	0.009	0.111	7.62702e-28	Cancer.cells	AC017083.1
KLK71	2.38678e-32	0.314334	0.009	0.208	6.86199e-29	Cancer.cells	KLK7
AC009812.4	2.09407e-31	2.34775	0.008	0.129	6.02046e-28	Cancer.cells	AC009812.4
TSPAN7	1.72845e-32	1.94901	0.008	0.118	4.9693e-29	Cancer.cells	TSPAN7
HSPE1P5	1.02983e-61	0.699714	0.008	0.13	2.96076e-58	Cancer.cells	HSPE1P5
RCSD1	2.29002e-44	7.67027	0.007	0.118	6.58381e-41	Cancer.cells	RCSD1
PCDHGA61	1.41453e-53	2.87314	0.007	0.116	4.06678e-50	Cancer.cells	PCDHGA6
XRCC3	1.40434e-45	2.68861	0.007	0.124	4.03748e-42	Cancer.cells	XRCC3
RTL10	3.4376e-36	2.10513	0.007	0.154	9.8831e-33	Cancer.cells	RTL10
EML61	8.80387e-52	1.86166	0.007	0.132	2.53111e-48	Cancer.cells	EML6
DNAH1	7.27116e-84	1.14193	0.007	0.153	2.09046e-80	Cancer.cells	DNAH1
RBM442	1.83614e-38	1.0102	0.007	0.132	5.2789e-35	Cancer.cells	RBM44
SPATA2L1	1.97897e-50	0.759651	0.007	0.127	5.68955e-47	Cancer.cells	SPATA2L
PYGM	1.92347e-39	0.744141	0.007	0.117	5.52999e-36	Cancer.cells	PYGM
AC105046.11	5.55463e-47	0.553319	0.007	0.123	1.59696e-43	Cancer.cells	AC105046.1
STAG3L5P	1.22634e-65	1.88896	0.006	0.114	3.52574e-62	Cancer.cells	STAG3L5P
CAMKK1	1.07182e-95	1.46065	0.006	0.16	3.0815e-92	Cancer.cells	CAMKK1
PDCL3P4	1.02934e-56	0.791921	0.006	0.127	2.95934e-53	Cancer.cells	PDCL3P4
CACNB11	1.82442e-30	0.788188	0.006	0.114	5.24519e-27	Cancer.cells	CACNB1
AC008608.21	1.95044e-39	0.443425	0.006	0.104	5.60752e-36	Cancer.cells	AC008608.2
AC087239.11	2.85119e-22	0.387609	0.006	0.128	8.19717e-19	Cancer.cells	AC087239.1
WAS	7.52779e-30	6.87204	0.005	0.102	2.16424e-26	Cancer.cells	WAS
RAB3C	4.7931e-16	3.63327	0.005	0.122	1.37802e-12	Cancer.cells	RAB3C
ANKRD36BP21	2.29961e-91	3.26579	0.005	0.133	6.61138e-88	Cancer.cells	ANKRD36BP2
SNORD3B-2	1.04229e-59	3.00656	0.005	0.112	2.99657e-56	Cancer.cells	SNORD3B-2
SHF	1.37058e-36	2.80456	0.005	0.101	3.94041e-33	Cancer.cells	SHF
LYSMD11	9.57246e-26	2.80408	0.005	0.112	2.75208e-22	Cancer.cells	LYSMD1
SDHAP3	1.48808e-29	2.56441	0.005	0.105	4.27822e-26	Cancer.cells	SDHAP3
UBE2D3P2	6.92135e-52	2.15921	0.005	0.13	1.98989e-48	Cancer.cells	UBE2D3P2
SLC29A3	6.77221e-53	1.8387	0.005	0.137	1.94701e-49	Cancer.cells	SLC29A3
SNORD89	2.05742e-38	1.67287	0.005	0.131	5.91509e-35	Cancer.cells	SNORD89
SEPSECS-AS11	7.13087e-26	1.53482	0.005	0.127	2.05012e-22	Cancer.cells	SEPSECS-AS1
ZNF767P1	5.82178e-35	1.51681	0.005	0.134	1.67376e-31	Cancer.cells	ZNF767P
AC006042.3	9.2466e-105	1.2143	0.005	0.175	2.6584e-101	Cancer.cells	AC006042.3
WIPF31	8.06044e-33	1.18843	0.005	0.11	2.31738e-29	Cancer.cells	WIPF3
AL139246.5	6.13641e-67	0.854007	0.005	0.124	1.76422e-63	Cancer.cells	AL139246.5
NEUROD2	3.56733e-31	0.71398	0.005	0.101	1.02561e-27	Cancer.cells	NEUROD2
ADGRL3	1.30144e-58	0.669884	0.005	0.102	3.74164e-55	Cancer.cells	ADGRL3
AP001273.1	5.94696e-33	0.329762	0.005	0.136	1.70975e-29	Cancer.cells	AP001273.1
AC020765.2	2.6628e-15	0.292714	0.005	0.112	7.65554e-12	Cancer.cells	AC020765.2
SERPINA5	1.0023e-27	3.08208	0.004	0.13	2.88162e-24	Cancer.cells	SERPINA5
RPL17P452	2.57307e-46	2.37181	0.004	0.136	7.39758e-43	Cancer.cells	RPL17P45
AMZ2P21	4.87713e-55	1.94018	0.004	0.112	1.40217e-51	Cancer.cells	AMZ2P2
PTCH21	7.71118e-65	1.78439	0.004	0.137	2.21696e-61	Cancer.cells	PTCH2
AP000692.1	1.99662e-26	1.4723	0.004	0.118	5.74028e-23	Cancer.cells	AP000692.1
RPL19P11	2.35474e-64	1.28221	0.004	0.127	6.76987e-61	Cancer.cells	RPL19P1
AC243732.11	1.9256e-112	0.531111	0.004	0.159	5.53611e-109	Cancer.cells	AC243732.1
ZNF169	4.0957e-28	0.325703	0.004	0.1	1.17751e-24	Cancer.cells	ZNF169
SLC26A9	0.000345605	4.02804	0.003	0.117	0.993613	Cancer.cells	SLC26A9
AL136298.3	2.48384e-37	1.51339	0.003	0.115	7.14105e-34	Cancer.cells	AL136298.3
HNRNPA3P101	3.09984e-65	1.27656	0.003	0.118	8.91204e-62	Cancer.cells	HNRNPA3P10
ANK1	2.34783e-21	1.27154	0.003	0.104	6.75001e-18	Cancer.cells	ANK1
HSPE1P251	8.29692e-48	1.20528	0.003	0.128	2.38537e-44	Cancer.cells	HSPE1P25
RPL22P181	2.71755e-66	1.13308	0.003	0.124	7.81294e-63	Cancer.cells	RPL22P18
MT1HL11	8.70371e-98	1.0685	0.003	0.165	2.50232e-94	Cancer.cells	MT1HL1
MAATS1	5.98031e-53	1.01008	0.003	0.1	1.71934e-49	Cancer.cells	MAATS1
RN7SL2	6.50291e-19	0.963856	0.003	0.132	1.86959e-15	Cancer.cells	RN7SL2
PTMAP111	1.01816e-79	0.830819	0.003	0.151	2.92722e-76	Cancer.cells	PTMAP11
CARMIL2	4.21516e-94	0.633078	0.003	0.122	1.21186e-90	Cancer.cells	CARMIL2
AL592429.11	4.67368e-31	0.590627	0.003	0.103	1.34368e-27	Cancer.cells	AL592429.1
TRPV1	1.61493e-44	0.549687	0.003	0.101	4.64291e-41	Cancer.cells	TRPV1
TMEM217	8.52504e-08	0.531774	0.003	0.109	0.000245095	Cancer.cells	TMEM217
AC108488.12	1.86791e-41	0.448403	0.003	0.117	5.37025e-38	Cancer.cells	AC108488.1
TSPOAP1-AS1	8.14474e-40	0.349725	0.003	0.104	2.34161e-36	Cancer.cells	TSPOAP1-AS1
AC017035.1	2.58282e-66	0.320343	0.003	0.12	7.4256e-63	Cancer.cells	AC017035.1
AC010491.11	1.3415e-39	2.00384	0.002	0.115	3.85683e-36	Cancer.cells	AC010491.1
NBPF25P	6.29917e-38	1.8973	0.002	0.106	1.81101e-34	Cancer.cells	NBPF25P
RN7SL698P	1.95399e-18	1.74334	0.002	0.107	5.61773e-15	Cancer.cells	RN7SL698P
AC073316.1	4.52778e-20	1.32142	0.002	0.113	1.30174e-16	Cancer.cells	AC073316.1
AL121658.1	2.35498e-05	1.28393	0.002	0.106	0.0677057	Cancer.cells	AL121658.1
AL645568.31	6.88147e-47	1.04962	0.002	0.13	1.97842e-43	Cancer.cells	AL645568.3
AC055813.11	3.12034e-42	1.04545	0.002	0.111	8.97097e-39	Cancer.cells	AC055813.1
AL133412.1	8.43435e-75	0.795625	0.002	0.143	2.42488e-71	Cancer.cells	AL133412.1
PDE1C1	7.52025e-37	0.77372	0.002	0.117	2.16207e-33	Cancer.cells	PDE1C
GCNT4	1.40652e-61	0.712542	0.002	0.142	4.04375e-58	Cancer.cells	GCNT4
AL645568.21	8.4395e-65	0.512439	0.002	0.125	2.42636e-61	Cancer.cells	AL645568.2
MAMLD1	1.05607e-33	0.450779	0.002	0.108	3.03621e-30	Cancer.cells	MAMLD1
PAXBP1-AS1	2.17875e-07	2.1699	0.001	0.137	0.00062639	Cancer.cells	PAXBP1-AS1
FAM124A	6.17872e-24	2.09716	0.001	0.121	1.77638e-20	Cancer.cells	FAM124A
AC011511.5	1.34724e-75	1.77374	0.001	0.131	3.87333e-72	Cancer.cells	AC011511.5
SULT1C41	8.29658e-35	1.64178	0.001	0.14	2.38527e-31	Cancer.cells	SULT1C4
AC005076.11	1.35131e-61	1.55051	0.001	0.16	3.88502e-58	Cancer.cells	AC005076.1
IL1RAPL11	3.62336e-52	1.30395	0.001	0.161	1.04171e-48	Cancer.cells	IL1RAPL1
CCL261	2.23871e-32	1.28564	0.001	0.149	6.43629e-29	Cancer.cells	CCL26
REM11	5.67795e-36	1.27781	0.001	0.114	1.63241e-32	Cancer.cells	REM1
ST6GALNAC6	2.50178e-24	1.15661	0.001	0.106	7.19261e-21	Cancer.cells	ST6GALNAC6
IGSF11	6.79582e-28	0.985191	0.001	0.114	1.9538e-24	Cancer.cells	IGSF1
NIPSNAP3B	4.60971e-16	0.972443	0.001	0.14	1.32529e-12	Cancer.cells	NIPSNAP3B
LIPC1	3.28459e-40	0.847531	0.001	0.123	9.44321e-37	Cancer.cells	LIPC
CCDC180	3.23029e-25	0.788473	0.001	0.108	9.28707e-22	Cancer.cells	CCDC180
TAS2R141	7.82925e-40	0.743595	0.001	0.151	2.25091e-36	Cancer.cells	TAS2R14
EGFLAM	9.77428e-35	0.613834	0.001	0.103	2.81011e-31	Cancer.cells	EGFLAM
AL139246.3	2.66764e-39	0.580717	0.001	0.103	7.66946e-36	Cancer.cells	AL139246.3
CHI3L2	1.18988e-18	0.308679	0.001	0.143	3.42091e-15	Cancer.cells	CHI3L2
CALD11	2.70027e-208	4.95845	0.901	0.249	7.76328e-205	Pericytes	CALD1
IGFBP7	5.42361e-202	2.57648	0.887	0.245	1.55929e-198	Pericytes	IGFBP7
TAGLN	2.82496e-149	5.69771	0.78	0.167	8.12177e-146	Pericytes	TAGLN
SPARCL1	6.55539e-109	4.27559	0.77	0.288	1.88468e-105	Pericytes	SPARCL1
DSTN	2.28535e-103	6.22743	0.752	0.297	6.57039e-100	Pericytes	DSTN
MYL9	7.28221e-103	4.84696	0.693	0.18	2.09364e-99	Pericytes	MYL9
TPM1	1.10273e-98	5.03998	0.679	0.235	3.17035e-95	Pericytes	TPM1
RGS5	2.19414e-97	4.6919	0.671	0.161	6.30816e-94	Pericytes	RGS5
ADIRF	1.6335e-96	5.44643	0.693	0.298	4.6963e-93	Pericytes	ADIRF
C11orf96	7.00473e-86	2.31837	0.697	0.23	2.01386e-82	Pericytes	C11orf96
ACTA2	1.04762e-84	5.89146	0.646	0.137	3.0119e-81	Pericytes	ACTA2
TPM2	7.97983e-74	6.15793	0.63	0.178	2.2942e-70	Pericytes	TPM2
THSD7A1	7.72857e-58	2.6917	0.051	0.197	2.22197e-54	Pericytes	THSD7A
COL13A11	9.10631e-58	0.334428	0.059	0.205	2.61806e-54	Pericytes	COL13A1
COL4A1	3.53676e-52	3.39932	0.481	0.213	1.01682e-48	Pericytes	COL4A1
MYH11	3.15932e-50	1.74195	0.558	0.228	9.08304e-47	Pericytes	MYH11
IFITM31	3.25084e-50	5.46425	0.685	0.31	9.34616e-47	Pericytes	IFITM3
MCAM	4.07865e-43	4.59466	0.491	0.118	1.17261e-39	Pericytes	MCAM
ADAMTS1	4.32728e-43	4.54597	0.582	0.223	1.24409e-39	Pericytes	ADAMTS1
SPARC1	8.22055e-40	4.14708	0.592	0.289	2.36341e-36	Pericytes	SPARC
NDUFA4L2	5.43547e-38	7.29431	0.442	0.24	1.5627e-34	Pericytes	NDUFA4L2
COL4A2	1.47127e-37	4.48837	0.422	0.199	4.2299e-34	Pericytes	COL4A2
MEG31	3.82846e-36	6.43347	0.123	0.308	1.10068e-32	Pericytes	MEG3
CAVIN1	3.05777e-35	6.99322	0.596	0.261	8.79108e-32	Pericytes	CAVIN1
TBX2-AS11	1.74177e-34	5.80361	0.164	0.286	5.00758e-31	Pericytes	TBX2-AS1
PRKD11	2.24031e-34	2.25511	0.16	0.268	6.4409e-31	Pericytes	PRKD1
PLCXD31	7.52026e-34	2.42348	0.218	0.353	2.16207e-30	Pericytes	PLCXD3
LMOD1	9.34468e-33	6.71601	0.517	0.231	2.6866e-29	Pericytes	LMOD1
FILIP1L1	1.30008e-32	5.40123	0.523	0.217	3.73773e-29	Pericytes	FILIP1L
GADD45B	4.22643e-32	6.76893	0.549	0.284	1.2151e-28	Pericytes	GADD45B
CCL21	3.55027e-29	2.82312	0.131	0.311	1.0207e-25	Pericytes	CCL21
CCL111	4.04339e-29	1.03696	0.089	0.226	1.16248e-25	Pericytes	CCL11
ALKAL21	2.03349e-28	2.44175	0.16	0.301	5.84627e-25	Pericytes	ALKAL2
HTRA31	9.98153e-28	3.61531	0.087	0.253	2.86969e-24	Pericytes	HTRA3
SYNM	2.35443e-27	3.8141	0.16	0.188	6.76898e-24	Pericytes	SYNM
FBLN7	5.99277e-27	3.32267	0.105	0.22	1.72292e-23	Pericytes	FBLN7
A2M1	7.67449e-27	2.75012	0.604	0.279	2.20642e-23	Pericytes	A2M
STC11	3.31477e-26	0.671763	0.042	0.173	9.52996e-23	Pericytes	STC1
ID3	3.70028e-26	7.03557	0.539	0.22	1.06383e-22	Pericytes	ID3
CH25H1	5.26233e-26	4.82014	0.16	0.263	1.51292e-22	Pericytes	CH25H
KLF91	1.13991e-25	2.72586	0.382	0.185	3.27723e-22	Pericytes	KLF9
AC109630.11	1.36475e-25	2.60098	0.224	0.384	3.92365e-22	Pericytes	AC109630.1
MYH32	2.05018e-25	3.34143	0.057	0.201	5.89426e-22	Pericytes	MYH3
NEXN	7.174e-25	8.59067	0.471	0.182	2.06252e-21	Pericytes	NEXN
FGF11	1.23497e-24	4.59121	0.186	0.313	3.55054e-21	Pericytes	FGF1
GREM11	1.4195e-24	1.75911	0.079	0.251	4.08105e-21	Pericytes	GREM1
HRC	2.54672e-24	5.6116	0.172	0.204	7.32181e-21	Pericytes	HRC
IL24	4.14553e-23	1.83251	0.123	0.224	1.19184e-19	Pericytes	IL24
MRVI1	4.26399e-23	10.2518	0.222	0.1	1.2259e-19	Pericytes	MRVI1
HSPB11	7.00204e-23	6.95296	0.545	0.354	2.01309e-19	Pericytes	HSPB1
CARMN1	1.65276e-22	6.44239	0.176	0.215	4.75167e-19	Pericytes	CARMN
ECM21	1.65784e-22	0.93219	0.218	0.11	4.76629e-19	Pericytes	ECM2
ITGA1	2.44198e-22	8.3763	0.343	0.134	7.02068e-19	Pericytes	ITGA1
MAP1B	2.6566e-22	8.48284	0.503	0.21	7.63772e-19	Pericytes	MAP1B
MED12L1	7.03675e-22	1.98547	0.216	0.297	2.02306e-18	Pericytes	MED12L
CCL191	7.642e-22	3.43456	0.149	0.229	2.19708e-18	Pericytes	CCL19
LINC011971	1.65693e-21	5.77751	0.208	0.277	4.76367e-18	Pericytes	LINC01197
MYLK	1.88157e-21	6.62315	0.463	0.173	5.40951e-18	Pericytes	MYLK
WFDC11	2.32231e-21	5.72314	0.168	0.183	6.67663e-18	Pericytes	WFDC1
ADGRB31	2.6612e-21	3.15876	0.212	0.357	7.65094e-18	Pericytes	ADGRB3
SEMA6D2	8.28505e-21	4.89947	0.224	0.255	2.38195e-17	Pericytes	SEMA6D
IGFBP31	9.10305e-21	0.709778	0.079	0.217	2.61713e-17	Pericytes	IGFBP3
RYR21	1.23978e-20	3.67323	0.117	0.245	3.56436e-17	Pericytes	RYR2
SBSPON2	2.68128e-20	5.64537	0.192	0.313	7.70869e-17	Pericytes	SBSPON
DIPK1B2	3.01887e-20	2.12523	0.232	0.339	8.67924e-17	Pericytes	DIPK1B
AC037198.11	3.32582e-20	1.8741	0.156	0.243	9.56172e-17	Pericytes	AC037198.1
RHOB	1.55082e-19	2.78116	0.448	0.221	4.45859e-16	Pericytes	RHOB
FMO31	2.47028e-19	4.21454	0.139	0.261	7.10206e-16	Pericytes	FMO3
AC009118.31	2.95904e-19	2.1543	0.093	0.191	8.50724e-16	Pericytes	AC009118.3
LINC011161	1.14363e-18	3.87452	0.22	0.316	3.28793e-15	Pericytes	LINC01116
NRIP21	1.38637e-18	6.18812	0.188	0.216	3.98581e-15	Pericytes	NRIP2
LBH	1.98077e-18	1.38638	0.255	0.115	5.69471e-15	Pericytes	LBH
GJC1	2.62372e-18	6.78903	0.174	0.071	7.54318e-15	Pericytes	GJC1
CMYA51	5.65782e-18	2.43369	0.135	0.272	1.62662e-14	Pericytes	CMYA5
ANKRD231	7.08997e-18	3.51862	0.176	0.233	2.03837e-14	Pericytes	ANKRD23
EGFL6	9.59446e-18	8.09118	0.386	0.228	2.75841e-14	Pericytes	EGFL6
COX4I2	1.84671e-17	6.86204	0.204	0.253	5.30929e-14	Pericytes	COX4I2
THBS41	3.06913e-17	2.64048	0.17	0.303	8.82375e-14	Pericytes	THBS4
CPE1	3.41943e-17	5.07012	0.451	0.24	9.83085e-14	Pericytes	CPE
ZNF4701	8.90834e-17	3.7747	0.17	0.216	2.56115e-13	Pericytes	ZNF470
AL583785.11	2.2735e-16	2.49781	0.313	0.374	6.53632e-13	Pericytes	AL583785.1
ADM1	2.37117e-16	1.6081	0.083	0.217	6.81711e-13	Pericytes	ADM
PTGDR	5.0152e-16	2.95251	0.2	0.266	1.44187e-12	Pericytes	PTGDR
MAP91	1.68624e-15	2.89825	0.095	0.179	4.84793e-12	Pericytes	MAP9
GPR371	1.8219e-15	2.13391	0.251	0.344	5.23797e-12	Pericytes	GPR37
TSPAN21	2.13782e-15	2.90846	0.059	0.16	6.14623e-12	Pericytes	TSPAN2
WDR901	5.07226e-15	3.975	0.059	0.241	1.45827e-11	Pericytes	WDR90
TIMP11	5.53807e-15	3.44881	0.481	0.296	1.59219e-11	Pericytes	TIMP1
C2orf401	7.24392e-15	6.4242	0.194	0.265	2.08263e-11	Pericytes	C2orf40
APCDD11	1.33627e-14	4.67412	0.164	0.287	3.84177e-11	Pericytes	APCDD1
CX3CR1	1.83269e-14	2.08702	0.364	0.204	5.269e-11	Pericytes	CX3CR1
ZC3H61	2.54762e-14	2.35299	0.069	0.158	7.32442e-11	Pericytes	ZC3H6
LINC00115	7.15606e-14	2.4335	0.341	0.187	2.05737e-10	Pericytes	LINC00115
MED14OS2	8.90983e-14	2.07742	0.218	0.278	2.56158e-10	Pericytes	MED14OS
BX284668.63	9.11365e-14	2.331	0.16	0.255	2.62017e-10	Pericytes	BX284668.6
DES	9.82286e-14	5.65185	0.184	0.326	2.82407e-10	Pericytes	DES
NRGN	1.11756e-13	4.58291	0.218	0.237	3.21297e-10	Pericytes	NRGN
SCRG1	1.43754e-13	4.24951	0.279	0.346	4.13291e-10	Pericytes	SCRG1
LRRC342	2.41466e-13	3.47287	0.222	0.34	6.94214e-10	Pericytes	LRRC34
ZNF6601	2.52684e-13	1.77819	0.206	0.254	7.26467e-10	Pericytes	ZNF660
MYOCD1	5.31657e-13	5.40256	0.212	0.256	1.52852e-09	Pericytes	MYOCD
KCNJ151	5.46013e-13	2.13517	0.321	0.244	1.56979e-09	Pericytes	KCNJ15
MAFB	6.88249e-13	1.64971	0.133	0.191	1.97872e-09	Pericytes	MAFB
COL5A11	7.38214e-13	0.437933	0.19	0.232	2.12237e-09	Pericytes	COL5A1
RPS29P15	7.56839e-13	1.86123	0.448	0.254	2.17591e-09	Pericytes	RPS29P15
ZBTB161	6.50503e-12	1.76744	0.18	0.201	1.8702e-08	Pericytes	ZBTB16
AC100793.22	8.54544e-12	3.64302	0.202	0.246	2.45681e-08	Pericytes	AC100793.2
RBPMS21	8.96516e-12	5.17192	0.244	0.272	2.57748e-08	Pericytes	RBPMS2
UACA	8.96958e-12	7.92758	0.406	0.196	2.57875e-08	Pericytes	UACA
SERPINE1	9.70549e-12	2.70737	0.152	0.227	2.79033e-08	Pericytes	SERPINE1
ADCY51	1.19989e-11	6.06297	0.242	0.287	3.44969e-08	Pericytes	ADCY5
ASPN1	1.35066e-11	4.81659	0.341	0.218	3.88313e-08	Pericytes	ASPN
AC090198.1	1.67359e-11	1.92265	0.111	0.191	4.81158e-08	Pericytes	AC090198.1
NTRK31	1.68743e-11	4.85836	0.301	0.4	4.85135e-08	Pericytes	NTRK3
FGFR22	1.78845e-11	3.6645	0.137	0.226	5.14181e-08	Pericytes	FGFR2
C1QTNF71	2.17682e-11	2.85751	0.228	0.317	6.25837e-08	Pericytes	C1QTNF7
IL17F	2.33052e-11	2.20448	0.214	0.266	6.70026e-08	Pericytes	IL17F
FGD11	2.57614e-11	2.7496	0.208	0.291	7.40641e-08	Pericytes	FGD1
COL3A11	3.1013e-11	0.885909	0.477	0.255	8.91624e-08	Pericytes	COL3A1
AC098859.12	5.38752e-11	2.2975	0.382	0.21	1.54891e-07	Pericytes	AC098859.1
AC087741.11	5.54693e-11	1.6832	0.131	0.246	1.59474e-07	Pericytes	AC087741.1
RAB3A2	7.20007e-11	1.66311	0.337	0.218	2.07002e-07	Pericytes	RAB3A
C1orf612	7.26892e-11	0.864517	0.362	0.262	2.08981e-07	Pericytes	C1orf61
AVPR1A	7.63175e-11	6.20679	0.236	0.256	2.19413e-07	Pericytes	AVPR1A
LIX1L-AS11	9.65863e-11	2.03643	0.251	0.275	2.77686e-07	Pericytes	LIX1L-AS1
DPY19L21	3.54546e-10	2.73627	0.255	0.3	1.01932e-06	Pericytes	DPY19L2
KCNB1	5.10844e-10	3.40768	0.222	0.279	1.46868e-06	Pericytes	KCNB1
RIC3	5.72374e-10	3.10844	0.113	0.217	1.64557e-06	Pericytes	RIC3
PGM5-AS11	5.9373e-10	7.05777	0.317	0.409	1.70697e-06	Pericytes	PGM5-AS1
ABCC92	6.08239e-10	5.0487	0.158	0.228	1.74869e-06	Pericytes	ABCC9
TEKT4P21	6.22535e-10	0.758633	0.194	0.264	1.78979e-06	Pericytes	TEKT4P2
AC125232.22	6.27745e-10	2.26248	0.238	0.271	1.80477e-06	Pericytes	AC125232.2
AC012676.51	6.60454e-10	1.91256	0.204	0.236	1.8988e-06	Pericytes	AC012676.5
TCEAL71	8.09457e-10	1.5577	0.168	0.285	2.32719e-06	Pericytes	TCEAL7
CCDC361	9.04192e-10	2.55343	0.265	0.289	2.59955e-06	Pericytes	CCDC36
PALLD	9.63739e-10	13.9908	0.396	0.194	2.77075e-06	Pericytes	PALLD
CAV11	1.01111e-09	2.57104	0.412	0.209	2.90693e-06	Pericytes	CAV1
MPIG6B1	1.35707e-09	1.98681	0.232	0.266	3.90159e-06	Pericytes	MPIG6B
ATF3	2.13643e-09	1.49914	0.485	0.31	6.14223e-06	Pericytes	ATF3
NREP	2.37212e-09	6.59669	0.127	0.114	6.81986e-06	Pericytes	NREP
PDZRN41	3.47224e-09	3.86593	0.251	0.338	9.98269e-06	Pericytes	PDZRN4
SLC17A71	3.67814e-09	3.48264	0.263	0.348	1.05747e-05	Pericytes	SLC17A7
WDR86-AS11	4.77261e-09	2.94386	0.368	0.221	1.37213e-05	Pericytes	WDR86-AS1
AC005831.1	5.49656e-09	2.14941	0.313	0.237	1.58026e-05	Pericytes	AC005831.1
AC005837.12	8.07455e-09	1.31432	0.356	0.24	2.32143e-05	Pericytes	AC005837.1
ANGPTL11	1.02074e-08	4.53543	0.24	0.327	2.93464e-05	Pericytes	ANGPTL1
CR21	1.15474e-08	1.99811	0.402	0.231	3.31986e-05	Pericytes	CR2
ADPRH	1.36641e-08	3.03566	0.091	0.204	3.92844e-05	Pericytes	ADPRH
LGI41	1.59373e-08	6.17601	0.216	0.227	4.58196e-05	Pericytes	LGI4
MT1A	2.06515e-08	0.877924	0.428	0.338	5.93731e-05	Pericytes	MT1A
ZNF4831	2.26989e-08	2.71256	0.238	0.29	6.52594e-05	Pericytes	ZNF483
SLC12A21	2.41499e-08	0.438224	0.121	0.098	6.94309e-05	Pericytes	SLC12A2
PCP41	4.33485e-08	5.76871	0.321	0.439	0.000124627	Pericytes	PCP4
FHL5	4.72279e-08	6.52131	0.255	0.197	0.00013578	Pericytes	FHL5
AC011611.42	4.78008e-08	2.59324	0.273	0.32	0.000137427	Pericytes	AC011611.4
ITGA81	5.9558e-08	5.13291	0.192	0.252	0.000171229	Pericytes	ITGA8
NKX3-11	7.74945e-08	2.65162	0.145	0.232	0.000222797	Pericytes	NKX3-1
HIGD1B	8.68744e-08	6.34231	0.218	0.251	0.000249764	Pericytes	HIGD1B
ANGPT11	9.52774e-08	4.06874	0.135	0.099	0.000273922	Pericytes	ANGPT1
MEDAG1	9.65993e-08	4.62322	0.162	0.262	0.000277723	Pericytes	MEDAG
BGN1	1.04914e-07	6.52345	0.406	0.212	0.000301628	Pericytes	BGN
MT1P31	1.1144e-07	1.77938	0.022	0.145	0.000320391	Pericytes	MT1P3
ZNF790-AS11	1.24237e-07	2.015	0.22	0.302	0.000357182	Pericytes	ZNF790-AS1
AC112504.1	1.36076e-07	2.21069	0.255	0.258	0.000391218	Pericytes	AC112504.1
TNC1	1.43675e-07	3.74067	0.212	0.231	0.000413065	Pericytes	TNC
CCL81	1.52391e-07	4.244	0.275	0.334	0.000438125	Pericytes	CCL8
AC005244.11	1.67384e-07	2.50806	0.352	0.245	0.000481229	Pericytes	AC005244.1
DMD1	1.72611e-07	5.59506	0.21	0.195	0.000496256	Pericytes	DMD
AP003392.11	2.70275e-07	2.46469	0.451	0.247	0.000777041	Pericytes	AP003392.1
ANKS1B1	2.85981e-07	2.38113	0.182	0.232	0.000822194	Pericytes	ANKS1B
SOX211	4.54627e-07	2.54397	0.382	0.334	0.00130705	Pericytes	SOX21
AC006042.31	4.68012e-07	4.12187	0.006	0.162	0.00134553	Pericytes	AC006042.3
XAF1	5.62675e-07	12.491	0.123	0.225	0.00161769	Pericytes	XAF1
NPNT	6.0384e-07	4.72614	0.113	0.079	0.00173604	Pericytes	NPNT
TIMP31	6.40028e-07	3.4304	0.45	0.322	0.00184008	Pericytes	TIMP3
PNKDP12	6.42615e-07	1.94777	0.307	0.223	0.00184752	Pericytes	PNKDP1
AC012493.11	6.71647e-07	2.57439	0.396	0.25	0.00193099	Pericytes	AC012493.1
PI151	6.93813e-07	5.82999	0.202	0.27	0.00199471	Pericytes	PI15
NES	7.24165e-07	3.25214	0.216	0.206	0.00208197	Pericytes	NES
UBE2C1	7.72039e-07	4.06091	0.467	0.375	0.00221961	Pericytes	UBE2C
DEPP11	7.75807e-07	4.40947	0.19	0.254	0.00223044	Pericytes	DEPP1
USHBP1	7.84623e-07	2.34992	0.269	0.283	0.00225579	Pericytes	USHBP1
C3orf181	8.00584e-07	2.97943	0.253	0.29	0.00230168	Pericytes	C3orf18
PSMG3-AS12	1.05304e-06	1.33849	0.273	0.196	0.00302749	Pericytes	PSMG3-AS1
ADAMTS9	1.06338e-06	1.43623	0.17	0.171	0.00305721	Pericytes	ADAMTS9
ADAMDEC1	1.42447e-06	1.80649	0.335	0.259	0.00409536	Pericytes	ADAMDEC1
KIF3C3	1.42873e-06	2.44185	0.216	0.297	0.00410759	Pericytes	KIF3C
IL61	1.6761e-06	3.66527	0.218	0.242	0.00481878	Pericytes	IL6
CYP26B11	1.92202e-06	6.79376	0.297	0.284	0.00552581	Pericytes	CYP26B1
NPR31	2.07385e-06	2.71681	0.279	0.315	0.00596232	Pericytes	NPR3
AC078909.13	2.48038e-06	2.19988	0.263	0.336	0.0071311	Pericytes	AC078909.1
OLFML2A1	2.99434e-06	6.60934	0.208	0.188	0.00860874	Pericytes	OLFML2A
PABPC1P3	3.6648e-06	1.67665	0.051	0.159	0.0105363	Pericytes	PABPC1P3
IFITM1	3.67488e-06	3.51321	0.267	0.198	0.0105653	Pericytes	IFITM1
AC134407.31	3.80464e-06	2.07352	0.285	0.286	0.0109383	Pericytes	AC134407.3
VTRNA1-12	4.52428e-06	3.59618	0.101	0.194	0.0130073	Pericytes	VTRNA1-1
MT1X	4.53437e-06	0.702541	0.428	0.324	0.0130363	Pericytes	MT1X
PLCE1	5.01987e-06	5.10715	0.141	0.129	0.0144321	Pericytes	PLCE1
MT1B1	5.21343e-06	2.01386	0.467	0.379	0.0149886	Pericytes	MT1B
LYRM91	5.57534e-06	1.9844	0.164	0.218	0.0160291	Pericytes	LYRM9
ADGRF5	6.2999e-06	2.00469	0.331	0.158	0.0181122	Pericytes	ADGRF5
CASQ2	6.40333e-06	1.1228	0.287	0.298	0.0184096	Pericytes	CASQ2
PLXDC11	8.75905e-06	2.94525	0.238	0.18	0.0251823	Pericytes	PLXDC1
TMIGD2	8.78067e-06	3.22782	0.129	0.167	0.0252444	Pericytes	TMIGD2
FLJ224471	1.03472e-05	3.53873	0.238	0.312	0.0297482	Pericytes	FLJ22447
MX2	1.16035e-05	3.87136	0.051	0.168	0.0333601	Pericytes	MX2
RPL37P2	1.39532e-05	4.3101	0.016	0.169	0.0401154	Pericytes	RPL37P2
TCIM1	1.67551e-05	1.51494	0.172	0.195	0.048171	Pericytes	TCIM
FXYD7	1.8465e-05	2.48134	0.301	0.248	0.0530869	Pericytes	FXYD7
COL12A11	2.31977e-05	2.85403	0.212	0.219	0.0666935	Pericytes	COL12A1
AC104825.11	2.58712e-05	2.13982	0.202	0.209	0.0743796	Pericytes	AC104825.1
CLEC1A	2.97885e-05	2.47244	0.232	0.237	0.085642	Pericytes	CLEC1A
SUSD5	3.05468e-05	6.4766	0.269	0.278	0.0878219	Pericytes	SUSD5
HRH2	3.19478e-05	4.79222	0.186	0.152	0.09185	Pericytes	HRH2
PRRX11	3.38835e-05	8.60421	0.263	0.25	0.0974151	Pericytes	PRRX1
EIF4EP11	3.65792e-05	2.43233	0.208	0.269	0.105165	Pericytes	EIF4EP1
LPL1	4.07141e-05	4.80413	0.208	0.214	0.117053	Pericytes	LPL
NBEA1	4.92991e-05	4.32997	0.022	0.159	0.141735	Pericytes	NBEA
KRT14	5.18413e-05	1.12422	0.143	0.288	0.149044	Pericytes	KRT14
ENPEP	6.47388e-05	8.44342	0.093	0.112	0.186124	Pericytes	ENPEP
RBM14-RBM42	7.5857e-05	2.17879	0.358	0.243	0.218089	Pericytes	RBM14-RBM4
COL18A11	8.34842e-05	5.26627	0.349	0.154	0.240017	Pericytes	COL18A1
RASD11	0.000100534	4.88338	0.172	0.194	0.289036	Pericytes	RASD1
PLEKHA41	0.000115079	1.49121	0.176	0.178	0.330853	Pericytes	PLEKHA4
HIST1H3A1	0.000125881	2.98249	0.008	0.167	0.361908	Pericytes	HIST1H3A
RERGL	0.0001323	3.90555	0.311	0.342	0.380363	Pericytes	RERGL
VTRNA2-12	0.000145448	1.38863	0.172	0.244	0.418163	Pericytes	VTRNA2-1
ZNF7811	0.000186987	4.70631	0.327	0.329	0.537587	Pericytes	ZNF781
PWAR62	0.000224971	1.71491	0.244	0.263	0.646793	Pericytes	PWAR6
NKAPL1	0.000226018	2.37593	0.327	0.365	0.649803	Pericytes	NKAPL
AL603756.12	0.00024903	1.06811	0.149	0.245	0.715962	Pericytes	AL603756.1
ADRA2B	0.00025477	2.39546	0.319	0.255	0.732465	Pericytes	ADRA2B
ANGPT2	0.000263715	2.9904	0.263	0.152	0.758181	Pericytes	ANGPT2
DIRC31	0.000309811	1.9409	0.283	0.295	0.890706	Pericytes	DIRC3
CFH1	0.000393099	3.07186	0.331	0.305	1	Pericytes	CFH
HMOX11	0.000414912	2.96888	0.075	0.162	1	Pericytes	HMOX1
SDC21	0.000433834	1.32426	0.24	0.218	1	Pericytes	SDC2
GPM6B	0.000504782	6.25699	0.055	0.106	1	Pericytes	GPM6B
AC005363.23	0.000508832	3.39728	0.291	0.251	1	Pericytes	AC005363.2
FABP4	0.00054422	4.73861	0.204	0.226	1	Pericytes	FABP4
GRIK11	0.000602104	1.20798	0.384	0.307	1	Pericytes	GRIK1
TDO2	0.000798633	5.81866	0.255	0.256	1	Pericytes	TDO2
MGP1	0.000834055	2.36088	0.491	0.307	1	Pericytes	MGP
LMO7-AS11	0.000867337	4.77344	0.113	0.104	1	Pericytes	LMO7-AS1
CMPK2	0.0010573	6.28503	0.006	0.112	1	Pericytes	CMPK2
CHN1	0.00106139	5.18332	0.188	0.138	1	Pericytes	CHN1
AC097376.12	0.00109923	2.31622	0.246	0.207	1	Pericytes	AC097376.1
THBS11	0.00119454	1.46332	0.289	0.244	1	Pericytes	THBS1
FAM71A2	0.00120318	1.97655	0.188	0.205	1	Pericytes	FAM71A
TAOK12	0.00122034	2.53477	0.17	0.237	1	Pericytes	TAOK1
RRAD2	0.00131697	4.93749	0.111	0.192	1	Pericytes	RRAD
SLC14A1	0.00150902	1.08236	0.255	0.279	1	Pericytes	SLC14A1
ITGA7	0.00162303	7.03538	0.119	0.11	1	Pericytes	ITGA7
AL136040.11	0.00162904	2.18411	0.291	0.266	1	Pericytes	AL136040.1
FNDC51	0.0017201	2.2515	0.36	0.362	1	Pericytes	FNDC5
SP4	0.0017988	5.46006	0.02	0.122	1	Pericytes	SP4
AC011511.51	0.00181317	0.345612	0.006	0.121	1	Pericytes	AC011511.5
AL133453.1	0.00186769	4.88463	0.032	0.17	1	Pericytes	AL133453.1
DCLK21	0.00187971	3.03887	0.012	0.135	1	Pericytes	DCLK2
MMP111	0.00283234	4.18467	0.299	0.283	1	Pericytes	MMP11
P2RY14	0.00290513	2.97692	0.087	0.158	1	Pericytes	P2RY14
EDNRB	0.00322628	1.84082	0.095	0.104	1	Pericytes	EDNRB
CXCL9	0.00370599	2.39607	0.279	0.24	1	Pericytes	CXCL9
RPL39P1	0.00399941	3.11263	0.004	0.145	1	Pericytes	RPL39P
LHFPL6	0.00416962	12.9779	0.39	0.231	1	Pericytes	LHFPL6
CLSTN21	0.00431261	2.55246	0.006	0.107	1	Pericytes	CLSTN2
AL645608.71	0.00475065	1.74182	0.259	0.231	1	Pericytes	AL645608.7
SPATA241	0.00480423	2.96112	0.287	0.217	1	Pericytes	SPATA24
RNU5B-12	0.00527986	1.68298	0.293	0.279	1	Pericytes	RNU5B-1
GUCY1A11	0.00543637	4.2822	0.194	0.203	1	Pericytes	GUCY1A1
AL133412.11	0.00548871	3.46061	0.006	0.132	1	Pericytes	AL133412.1
GUCY1A2	0.00607258	6.16614	0.222	0.164	1	Pericytes	GUCY1A2
KRT171	0.00608655	2.13046	0.204	0.225	1	Pericytes	KRT17
PPP1R14A	0.00620152	6.83441	0.339	0.17	1	Pericytes	PPP1R14A
ID4	0.00648323	10.0049	0.341	0.171	1	Pericytes	ID4
EPAS1	0.00653158	2.73741	0.36	0.161	1	Pericytes	EPAS1
PLEKHA3P1	0.00657688	3.97093	0.01	0.129	1	Pericytes	PLEKHA3P1
CCRL21	0.0073406	1.79937	0.139	0.162	1	Pericytes	CCRL2
NEFM2	0.00765076	1.99789	0.263	0.279	1	Pericytes	NEFM
C2CD4B	0.00776136	4.12623	0.016	0.101	1	Pericytes	C2CD4B
CORO61	0.00829011	2.54269	0.325	0.352	1	Pericytes	CORO6
SPATA221	0.00932483	1.54597	0.226	0.299	1	Pericytes	SPATA22
SEMA4D	0	8.89174	0.113	0.166	0	T.cells	SEMA4D
SP140	0	8.20083	0.092	0.162	0	T.cells	SP140
PRKCQ-AS1	0	7.99746	0.048	0.175	0	T.cells	PRKCQ-AS1
CD247	0	7.0498	0.133	0.143	0	T.cells	CD247
CYFIP2	0	7.02921	0.062	0.146	0	T.cells	CYFIP2
LINC02446	0	6.89445	0.158	0.29	0	T.cells	LINC02446
JAK3	0	6.67839	0.066	0.203	0	T.cells	JAK3
PSTPIP1	0	6.43837	0.079	0.181	0	T.cells	PSTPIP1
IL21R	0	6.29293	0.054	0.185	0	T.cells	IL21R
AC044849.1	0	6.17871	0.058	0.199	0	T.cells	AC044849.1
BICDL1	0	6.17579	0.055	0.15	0	T.cells	BICDL1
ZAP70	0	6.01344	0.094	0.185	0	T.cells	ZAP70
STAT4	0	5.88214	0.09	0.18	0	T.cells	STAT4
SH2D1A	0	5.68955	0.127	0.162	0	T.cells	SH2D1A
TRG-AS1	0	5.61271	0.054	0.193	0	T.cells	TRG-AS1
APOBEC3H	0	5.53903	0.097	0.217	0	T.cells	APOBEC3H
GZMK	0	5.43197	0.1	0.183	0	T.cells	GZMK
FAM78A	0	5.12583	0.107	0.245	0	T.cells	FAM78A
LINC01619	0	5.05036	0.091	0.241	0	T.cells	LINC01619
SAMD3	0	5.00286	0.063	0.163	0	T.cells	SAMD3
FOXP3	0	4.94191	0.105	0.19	0	T.cells	FOXP3
TRGC2	0	4.91053	0.055	0.166	0	T.cells	TRGC2
CAMK41	0	4.79784	0.082	0.156	0	T.cells	CAMK4
FASLG	0	4.68881	0.107	0.253	0	T.cells	FASLG
ZNF831	0	4.66394	0.058	0.172	0	T.cells	ZNF831
IL2RG	0	4.66208	0.187	0.099	0	T.cells	IL2RG
TOMM20P2	0	4.51282	0.097	0.267	0	T.cells	TOMM20P2
LINC01934	0	4.48504	0.062	0.257	0	T.cells	LINC01934
UBASH3A	0	4.46832	0.081	0.252	0	T.cells	UBASH3A
GIMAP5	0	4.45323	0.064	0.155	0	T.cells	GIMAP5
PDCD1	0	4.41069	0.057	0.218	0	T.cells	PDCD1
ITK	0	4.16217	0.105	0.192	0	T.cells	ITK
PLCB2	0	4.1271	0.044	0.169	0	T.cells	PLCB2
TXK	0	4.09883	0.056	0.199	0	T.cells	TXK
AL357060.1	0	4.00585	0.051	0.172	0	T.cells	AL357060.1
TMC8	0	3.94457	0.061	0.185	0	T.cells	TMC8
SCGB2A11	0	3.90173	0.687	0.349	0	T.cells	SCGB2A1
SIRPG	0	3.89586	0.098	0.24	0	T.cells	SIRPG
TNFRSF9	0	3.89143	0.072	0.189	0	T.cells	TNFRSF9
GPR174	0	3.85924	0.048	0.217	0	T.cells	GPR174
AC015911.8	0	3.77671	0.071	0.229	0	T.cells	AC015911.8
CCR4	0	3.72415	0.11	0.221	0	T.cells	CCR4
PATL2	0	3.71027	0.052	0.222	0	T.cells	PATL2
INPP5D	0	3.66862	0.068	0.169	0	T.cells	INPP5D
MGAT4A	0	3.59693	0.093	0.134	0	T.cells	MGAT4A
IFNG	0	3.58967	0.111	0.204	0	T.cells	IFNG
IL2RB	0	3.57013	0.093	0.183	0	T.cells	IL2RB
CRTAM	0	3.52329	0.072	0.177	0	T.cells	CRTAM
TBX211	0	3.49187	0.084	0.251	0	T.cells	TBX21
PLCXD2	0	3.47766	0.054	0.209	0	T.cells	PLCXD2
LINC00861	0	3.42259	0.073	0.22	0	T.cells	LINC00861
MYO7A1	0	3.40339	0.121	0.251	0	T.cells	MYO7A
GFI1	0	3.3969	0.158	0.295	0	T.cells	GFI1
SRGAP3	0	3.27671	0.039	0.186	0	T.cells	SRGAP3
CXCR6	0	3.26362	0.089	0.163	0	T.cells	CXCR6
FAM122C1	0	3.21825	0.037	0.159	0	T.cells	FAM122C
MIAT	0	3.21739	0.126	0.185	0	T.cells	MIAT
GPR171	0	3.20898	0.106	0.188	0	T.cells	GPR171
AC114811.21	0	3.19794	0.364	0.212	0	T.cells	AC114811.2
DTHD1	0	3.19439	0.048	0.178	0	T.cells	DTHD1
KIF21B	0	3.15159	0.079	0.264	0	T.cells	KIF21B
TNFRSF4	0	3.10258	0.088	0.163	0	T.cells	TNFRSF4
LINC00426	0	3.09792	0.103	0.246	0	T.cells	LINC00426
AC022706.1	0	3.08432	0.084	0.24	0	T.cells	AC022706.1
KLRD1	0	3.06855	0.109	0.185	0	T.cells	KLRD1
AL359220.1	0	3.0681	0.087	0.218	0	T.cells	AL359220.1
AC015849.32	0	3.02198	0.557	0.27	0	T.cells	AC015849.3
BPIFB12	0	2.9936	0.572	0.331	0	T.cells	BPIFB1
GZMM	0	2.98277	0.065	0.197	0	T.cells	GZMM
LAT	0	2.98134	0.042	0.222	0	T.cells	LAT
KLRG1	0	2.90094	0.039	0.17	0	T.cells	KLRG1
GRAP2	0	2.89027	0.054	0.159	0	T.cells	GRAP2
PIK3CD	0	2.84641	0.034	0.191	0	T.cells	PIK3CD
SELL	0	2.82937	0.084	0.176	0	T.cells	SELL
PRKCQ	0	2.81851	0.065	0.222	0	T.cells	PRKCQ
SCGB3A11	0	2.81088	0.608	0.357	0	T.cells	SCGB3A1
THEMIS	0	2.80158	0.08	0.185	0	T.cells	THEMIS
TRGC1	0	2.76406	0.069	0.192	0	T.cells	TRGC1
NELL2	0	2.70234	0.113	0.236	0	T.cells	NELL2
AC091814.1	0	2.65562	0.345	0.225	0	T.cells	AC091814.1
GATA3	0	2.63808	0.097	0.137	0	T.cells	GATA3
AC017002.3	0	2.58052	0.128	0.2	0	T.cells	AC017002.3
CD5	0	2.56785	0.054	0.185	0	T.cells	CD5
RPS27AP101	0	2.39923	0.611	0.236	0	T.cells	RPS27AP10
SCML41	0	2.29458	0.077	0.157	0	T.cells	SCML4
IL18RAP	0	2.21389	0.051	0.164	0	T.cells	IL18RAP
DOK2	0	2.19671	0.113	0.198	0	T.cells	DOK2
LAG3	0	2.17516	0.079	0.176	0	T.cells	LAG3
LINC009441	0	2.11286	0.124	0.225	0	T.cells	LINC00944
TCN11	0	2.10611	0.528	0.28	0	T.cells	TCN1
CCR5	0	2.10268	0.063	0.159	0	T.cells	CCR5
CRISP3	0	2.04637	0.715	0.395	0	T.cells	CRISP3
DAPK2	0	1.90298	0.064	0.197	0	T.cells	DAPK2
KIAA08251	0	1.85437	0.469	0.24	0	T.cells	KIAA0825
PDE3B1	0	1.84322	0.096	0.159	0	T.cells	PDE3B
MAP3K20-AS11	0	1.7963	0.173	0.14	0	T.cells	MAP3K20-AS1
CD8B	0	1.76399	0.092	0.193	0	T.cells	CD8B
PPP1R16B	0	1.7559	0.069	0.146	0	T.cells	PPP1R16B
SNORD461	0	1.61073	0.065	0.102	0	T.cells	SNORD46
ANKRD20A41	0	1.59375	0.643	0.249	0	T.cells	ANKRD20A4
PBX41	0	1.50624	0.061	0.16	0	T.cells	PBX4
AKNA	0	1.47675	0.086	0.153	0	T.cells	AKNA
AC092070.21	0	1.4655	0.438	0.23	0	T.cells	AC092070.2
SLA21	0	1.4402	0.059	0.173	0	T.cells	SLA2
SNX20	0	1.37201	0.065	0.206	0	T.cells	SNX20
SALL21	0	1.29648	0.426	0.24	0	T.cells	SALL2
PARP15	0	1.28812	0.055	0.162	0	T.cells	PARP15
ZXDA	0	1.28491	0.155	0.159	0	T.cells	ZXDA
SPINK22	0	1.27148	0.511	0.205	0	T.cells	SPINK2
NLRC3	0	1.20294	0.058	0.182	0	T.cells	NLRC3
AC015689.22	0	1.1476	0.587	0.224	0	T.cells	AC015689.2
NEFM3	0	1.14091	0.516	0.239	0	T.cells	NEFM
PCED1B	0	1.13997	0.052	0.178	0	T.cells	PCED1B
PSMG3-AS13	0	1.09017	0.46	0.154	0	T.cells	PSMG3-AS1
DIRC32	0	0.991309	0.504	0.26	0	T.cells	DIRC3
KCNB11	0	0.983853	0.572	0.229	0	T.cells	KCNB1
DIAPH2-AS1	0	0.983695	0.49	0.186	0	T.cells	DIAPH2-AS1
CLDN10	0	0.938679	0.739	0.337	0	T.cells	CLDN10
AC055748.1	0	0.936559	0.098	0.222	0	T.cells	AC055748.1
NRXN1	0	0.89906	0.151	0.127	0	T.cells	NRXN1
HBD1	0	0.859481	0.179	0.126	0	T.cells	HBD
GFI1B	0	0.795265	0.508	0.256	0	T.cells	GFI1B
TEKT4P22	0	0.768306	0.516	0.221	0	T.cells	TEKT4P2
GPAT21	0	0.737003	0.081	0.126	0	T.cells	GPAT2
TNIP3	0	0.733962	0.072	0.176	0	T.cells	TNIP3
PARVG	0	0.610328	0.057	0.138	0	T.cells	PARVG
C3orf182	0	0.565811	0.544	0.247	0	T.cells	C3orf18
ZNF4832	0	0.472206	0.529	0.249	0	T.cells	ZNF483
SYTL51	0	0.452428	0.166	0.122	0	T.cells	SYTL5
AL139384.11	0	0.356498	0.104	0.139	0	T.cells	AL139384.1
ATP4A1	0	0.356051	0.321	0.189	0	T.cells	ATP4A
MYEF21	3.24629e-307	2.27951	0.05	0.208	9.33307e-304	T.cells	MYEF2
LINC02195	2.09479e-306	4.08492	0.118	0.25	6.02253e-303	T.cells	LINC02195
TRAF3IP3	3.45813e-304	7.88201	0.099	0.143	9.94211e-301	T.cells	TRAF3IP3
IPCEF1	7.66005e-304	2.68653	0.091	0.178	2.20226e-300	T.cells	IPCEF1
SUCLG2-AS1	2.59583e-303	0.687604	0.001	0.108	7.46302e-300	T.cells	SUCLG2-AS1
IL12RB2	6.50401e-303	4.01781	0.164	0.315	1.8699e-299	T.cells	IL12RB2
LINC01943	8.72769e-301	3.44956	0.112	0.183	2.50921e-297	T.cells	LINC01943
SLC5A3	4.62991e-299	4.15001	0.063	0.18	1.3311e-295	T.cells	SLC5A3
EFCAB51	4.64867e-299	1.00529	0.435	0.187	1.33649e-295	T.cells	EFCAB5
ITGAL	3.91226e-298	6.99449	0.094	0.16	1.12478e-294	T.cells	ITGAL
S1PR4	1.26206e-297	0.262868	0.07	0.22	3.62842e-294	T.cells	S1PR4
CHRM3-AS2	3.14446e-297	4.3687	0.068	0.199	9.04031e-294	T.cells	CHRM3-AS2
GVINP1	1.07099e-294	1.99377	0.085	0.184	3.0791e-291	T.cells	GVINP1
AKAP5	2.44246e-294	2.89715	0.047	0.171	7.02207e-291	T.cells	AKAP5
AC243960.11	4.52689e-294	3.10985	0.069	0.178	1.30148e-290	T.cells	AC243960.1
ABCC93	2.08501e-289	0.547334	0.303	0.214	5.9944e-286	T.cells	ABCC9
TESPA1	6.26443e-289	2.34688	0.053	0.179	1.80102e-285	T.cells	TESPA1
LCK	2.10002e-287	5.39594	0.12	0.156	6.03755e-284	T.cells	LCK
HS3ST3B1	2.13694e-287	2.73808	0.06	0.208	6.1437e-284	T.cells	HS3ST3B1
PYHIN1	4.13028e-287	1.72241	0.13	0.171	1.18745e-283	T.cells	PYHIN1
LAX1	9.82062e-287	3.62247	0.078	0.196	2.82343e-283	T.cells	LAX1
JAKMIP2	4.59409e-286	2.96978	0.077	0.228	1.3208e-282	T.cells	JAKMIP2
TNFRSF18	7.16812e-286	4.74616	0.121	0.176	2.06083e-282	T.cells	TNFRSF18
PPP1R2P1	2.18239e-285	3.79151	0.142	0.227	6.27437e-282	T.cells	PPP1R2P1
CXCR31	2.16774e-284	2.50612	0.083	0.23	6.23224e-281	T.cells	CXCR3
PREX11	4.63803e-282	1.1687	0.078	0.134	1.33343e-278	T.cells	PREX1
SPN	9.06332e-282	6.89137	0.101	0.175	2.60571e-278	T.cells	SPN
LINC002481	6.56192e-279	3.73161	0.142	0.269	1.88655e-275	T.cells	LINC002481
TRAT1	3.00465e-278	2.3348	0.15	0.172	8.63836e-275	T.cells	TRAT1
ERP27	6.33886e-277	4.64673	0.167	0.268	1.82242e-273	T.cells	ERP27
FCMR	2.40332e-276	4.06665	0.056	0.152	6.90954e-273	T.cells	FCMR
AL365361.1	4.79002e-276	6.3387	0.071	0.164	1.37713e-272	T.cells	AL365361.1
ZNF790-AS12	4.67703e-275	1.43689	0.538	0.261	1.34465e-271	T.cells	ZNF790-AS1
ATE1-AS11	2.98847e-274	0.514552	0.397	0.215	8.59186e-271	T.cells	ATE1-AS1
IRF4	1.13045e-273	6.80868	0.083	0.2	3.25004e-270	T.cells	IRF4
GFPT22	8.20286e-272	0.827932	0.273	0.2	2.35832e-268	T.cells	GFPT2
DOCK2	1.66196e-270	7.27906	0.077	0.178	4.77814e-267	T.cells	DOCK2
PRKY	8.18699e-270	2.5939	0.118	0.223	2.35376e-266	T.cells	PRKY
IL27RA1	4.39205e-268	2.16247	0.052	0.159	1.26271e-264	T.cells	IL27RA
AL606834.2	4.33891e-267	3.43148	0.002	0.1	1.24744e-263	T.cells	AL606834.2
RGL41	5.80494e-267	1.47343	0.067	0.194	1.66892e-263	T.cells	RGL4
CX3CR11	6.65434e-267	2.64301	0.388	0.176	1.91312e-263	T.cells	CX3CR1
HERC51	9.51296e-267	1.11747	0.044	0.177	2.73498e-263	T.cells	HERC5
CD8A	3.65032e-266	5.25296	0.13	0.171	1.04947e-262	T.cells	CD8A
ST6GALNAC61	1.17519e-265	1.72294	0.001	0.112	3.37868e-262	T.cells	ST6GALNAC6
PDE7A	1.42487e-264	1.53913	0.062	0.145	4.09651e-261	T.cells	PDE7A
SHISA22	3.20074e-264	0.621055	0.501	0.236	9.20213e-261	T.cells	SHISA2
AL121658.11	1.99989e-263	1.08338	0.001	0.113	5.74968e-260	T.cells	AL121658.1
CH25H2	6.23617e-263	0.75609	0.424	0.234	1.7929e-259	T.cells	CH25H
GPR155	2.1067e-261	4.0407	0.052	0.19	6.05677e-258	T.cells	GPR155
HCLS1	1.71625e-260	2.29982	0.153	0.113	4.93423e-257	T.cells	HCLS1
AC125611.2	4.23511e-260	1.04393	0.001	0.102	1.21759e-256	T.cells	AC125611.2
AC006141.11	5.38001e-260	2.44018	0.051	0.2	1.54675e-256	T.cells	AC006141.1
TCF7	4.24499e-259	3.49422	0.068	0.168	1.22043e-255	T.cells	TCF7
ATL12	7.32269e-259	0.430618	0.296	0.2	2.10527e-255	T.cells	ATL1
AC027020.2	1.60852e-258	2.89099	0.104	0.205	4.62448e-255	T.cells	AC027020.2
CD28	7.28168e-258	3.58361	0.088	0.153	2.09348e-254	T.cells	CD28
LINC00649	2.19147e-257	9.85474	0.032	0.148	6.30046e-254	T.cells	LINC00649
STX17-AS1	1.0567e-256	2.32233	0.516	0.203	3.03801e-253	T.cells	STX17-AS1
TMEM2171	8.05351e-256	0.370783	0.001	0.116	2.31539e-252	T.cells	TMEM217
HIST1H2AL1	7.93999e-255	1.75554	0.138	0.196	2.28275e-251	T.cells	HIST1H2AL
PTPN22	3.21959e-254	1.24174	0.172	0.16	9.25631e-251	T.cells	PTPN22
FMNL1	1.42069e-253	8.6178	0.072	0.145	4.08448e-250	T.cells	FMNL1
MUC5B	7.58563e-253	1.56753	0.523	0.313	2.18087e-249	T.cells	MUC5B
GZMH	9.27987e-253	4.58229	0.104	0.167	2.66796e-249	T.cells	GZMH
CASS4	4.74089e-252	1.78121	0.094	0.21	1.36301e-248	T.cells	CASS4
SLPI	5.53433e-252	2.75866	0.499	0.323	1.59112e-248	T.cells	SLPI
TMEM71	5.6329e-252	3.81793	0.039	0.164	1.61946e-248	T.cells	TMEM71
CCR8	8.82575e-252	1.98382	0.148	0.215	2.5374e-248	T.cells	CCR8
TENT5C	1.99045e-251	4.79321	0.149	0.14	5.72253e-248	T.cells	TENT5C
ARHGAP9	4.30986e-249	2.22636	0.13	0.152	1.23909e-245	T.cells	ARHGAP9
AC025164.11	7.30886e-249	2.50798	0.039	0.177	2.1013e-245	T.cells	AC025164.1
IPO5P1	4.00515e-248	1.07652	0.001	0.1	1.15148e-244	T.cells	IPO5P1
CEACAM21	1.79981e-247	4.21704	0.106	0.237	5.17445e-244	T.cells	CEACAM21
APOBEC3G	1.00002e-245	3.59963	0.082	0.173	2.87505e-242	T.cells	APOBEC3G
ADAMTS172	1.29515e-245	1.89026	0.333	0.184	3.72357e-242	T.cells	ADAMTS17
AC026979.4	1.64905e-245	4.74737	0.079	0.187	4.74102e-242	T.cells	AC026979.4
PRKCH	2.80981e-245	2.69116	0.105	0.124	8.07821e-242	T.cells	PRKCH
PRDM11	5.61591e-245	1.58164	0.002	0.103	1.61457e-241	T.cells	PRDM11
PAG1	1.08775e-243	5.15852	0.111	0.191	3.1273e-240	T.cells	PAG1
RPSAP74	1.2576e-243	3.66008	0.003	0.102	3.61561e-240	T.cells	RPSAP74
AC112496.1	9.15324e-243	1.2978	0.105	0.252	2.63156e-239	T.cells	AC112496.1
RPS29P151	1.5481e-242	2.03353	0.461	0.222	4.45078e-239	T.cells	RPS29P15
TIGIT	6.25951e-242	1.53101	0.149	0.143	1.79961e-238	T.cells	TIGIT
CD226	8.99172e-242	2.76936	0.058	0.165	2.58512e-238	T.cells	CD226
PARD6A	9.75443e-242	3.61006	0.11	0.17	2.8044e-238	T.cells	PARD6A
PRF1	1.00601e-241	4.80186	0.092	0.151	2.89229e-238	T.cells	PRF1
TOX	2.72274e-240	7.64869	0.063	0.155	7.82787e-237	T.cells	TOX
CLNK	3.79051e-240	1.64538	0.053	0.185	1.08977e-236	T.cells	CLNK
CCDC1801	2.75436e-239	1.81581	0.001	0.114	7.91879e-236	T.cells	CCDC180
MSMB	2.96155e-238	1.95997	0.484	0.305	8.51446e-235	T.cells	MSMB
ICOS	2.88333e-237	4.42858	0.119	0.148	8.28957e-234	T.cells	ICOS
SLAMF1	2.84892e-234	4.17735	0.085	0.169	8.19064e-231	T.cells	SLAMF1
MATK	9.802e-233	3.18647	0.115	0.261	2.81808e-229	T.cells	MATK
ITGB2-AS1	6.84024e-232	4.02696	0.041	0.18	1.96657e-228	T.cells	ITGB2-AS1
HECW2-AS1	3.10994e-231	1.25152	0.081	0.171	8.94109e-228	T.cells	HECW2-AS1
ZBTB321	3.62754e-231	3.57244	0.129	0.265	1.04292e-227	T.cells	ZBTB32
C21orf91	3.79507e-231	5.32212	0.057	0.175	1.09108e-227	T.cells	C21orf91
AC108693.1	4.72018e-231	2.52854	0.146	0.222	1.35705e-227	T.cells	AC108693.1
ZNF1691	6.95026e-231	1.67235	0.001	0.107	1.9982e-227	T.cells	ZNF169
ACAP1	1.35012e-230	5.85034	0.193	0.151	3.8816e-227	T.cells	ACAP1
MAP10	3.37769e-228	1.67559	0.002	0.1	9.71086e-225	T.cells	MAP10
TRDC	2.02691e-227	3.23804	0.12	0.221	5.82737e-224	T.cells	TRDC
SLFN12L1	3.11526e-227	2.98133	0.093	0.148	8.95636e-224	T.cells	SLFN12L
BCL11B	6.09244e-227	2.42494	0.128	0.134	1.75158e-223	T.cells	BCL11B
AC137932.31	7.53166e-227	2.04073	0.461	0.21	2.16535e-223	T.cells	AC137932.3
HIST1H2BH1	7.78724e-226	1.66774	0.005	0.112	2.23883e-222	T.cells	HIST1H2BH
RGS9	7.23349e-225	2.60163	0.013	0.109	2.07963e-221	T.cells	RGS9
LEF1	1.64741e-224	4.51431	0.024	0.105	4.73629e-221	T.cells	LEF1
TFF31	1.51672e-222	0.909088	0.413	0.235	4.36058e-219	T.cells	TFF3
MIR155HG1	1.17332e-221	1.35066	0.063	0.237	3.37329e-218	T.cells	MIR155HG
OASL	1.17696e-221	3.39876	0.071	0.159	3.38377e-218	T.cells	OASL
MCOLN2	2.12623e-220	3.39877	0.06	0.205	6.11291e-217	T.cells	MCOLN2
CCDC17	2.69858e-220	2.4595	0.002	0.128	7.75842e-217	T.cells	CCDC17
LINC01215	4.46909e-220	0.572672	0.005	0.114	1.28486e-216	T.cells	LINC01215
TTN	9.27767e-220	3.00186	0.086	0.171	2.66733e-216	T.cells	TTN
NCF1B	1.16942e-219	0.532299	0.003	0.102	3.36207e-216	T.cells	NCF1B
TRAF1	4.80841e-219	2.59479	0.05	0.151	1.38242e-215	T.cells	TRAF1
AC020765.21	8.36059e-219	1.78679	0.002	0.118	2.40367e-215	T.cells	AC020765.2
EOMES	1.94566e-218	3.24565	0.19	0.289	5.59376e-215	T.cells	EOMES
C15orf53	8.82717e-218	3.60252	0.149	0.205	2.53781e-214	T.cells	C15orf53
GPR18	1.07881e-217	3.5793	0.068	0.16	3.10158e-214	T.cells	GPR18
ADRB1	1.92298e-217	1.25897	0.002	0.1	5.52857e-214	T.cells	ADRB1
TBC1D10C	7.70875e-216	3.72174	0.079	0.137	2.21626e-212	T.cells	TBC1D10C
HELB1	2.85344e-215	3.0548	0.062	0.175	8.20365e-212	T.cells	HELB
AP001486.2	4.22194e-215	1.99839	0.002	0.103	1.21381e-211	T.cells	AP001486.2
AC091825.1	6.94471e-213	1.51179	0.002	0.112	1.9966e-209	T.cells	AC091825.1
DGKZP12	1.30459e-212	0.418199	0.536	0.243	3.7507e-209	T.cells	DGKZP1
ARMH1	4.41378e-212	1.529	0.059	0.185	1.26896e-208	T.cells	ARMH1
AC106739.1	1.32301e-211	1.80899	0.001	0.124	3.80365e-208	T.cells	AC106739.1
PCED1B-AS1	1.18177e-210	4.71221	0.166	0.166	3.39758e-207	T.cells	PCED1B-AS1
AL162377.1	7.38044e-210	2.44795	0.003	0.113	2.12188e-206	T.cells	AL162377.1
SLC12A22	1.1319e-209	2.34233	0.034	0.109	3.25422e-206	T.cells	SLC12A2
AL136298.31	1.18784e-209	2.91836	0.003	0.122	3.41504e-206	T.cells	AL136298.3
[truncated: 2,216 more rows]

## Sheet: Supplementary Data 2
Treated versus Untreated CAF (MAST DEA)						Chemo-treated versus Untreated CAF (MAST DEA)						CRT-treated versus Untreated CAF (MAST DEA)						CRT-treated versus Chemo-treated CAF (MAST DEA)
Symbol	avg_log2FC	pct.1	pct.2	p_val_adj		Symbol	avg_log2FC	pct.1	pct.2	p_val_adj		Symbol	avg_log2FC	pct.1	pct.2	p_val_adj		Symbol	avg_log2FC	pct.1	pct.2	p_val_adj
C1QTNF3	3.91302	0.293	0.039	1.98281e-11		ANGPTL1	4.18782	0.122	0.012	0.0018761		CHRDL2	4.16553	0.114	0.008	1.23552e-05		HILPDA	4.22879	0.171	0.015	2.59882e-05
ANGPTL1	3.90635	0.111	0.012	0.000682292		C1QTNF3	3.68527	0.289	0.039	3.6496e-14		C1QTNF3	4.09398	0.297	0.039	2.00473e-14		PAPPA	3.98371	0.193	0.015	0.000114714
OGN	3.30859	0.681	0.146	5.02338e-41		ALDH1A1	3.47241	0.217	0.041	1.11123e-11		OGN	3.20817	0.633	0.146	2.88673e-40		GDF15	3.14097	0.159	0.024	5.80503e-06
COL14A1	3.1728	0.814	0.269	4.165e-54		DPT	3.42753	0.729	0.123	1.22094e-56		COL14A1	3.04858	0.811	0.269	5.204e-53		SNX10	2.83804	0.121	0.015	0.000173588
CXCL12	2.9583	0.334	0.062	2.49799e-16		OGN	3.41104	0.733	0.146	3.98344e-48		CXCL12	2.91005	0.351	0.062	1.8013e-16		ZFAND2A	2.30817	0.168	0.045	0.00553844
DPT	2.70124	0.552	0.123	5.96813e-24		COL14A1	3.29751	0.817	0.269	3.33831e-61		DCLK1	2.81426	0.105	0.023	0.0225145		TNFAIP3	2.28038	0.168	0.036	0.0207914
PI16	2.4489	0.237	0.068	0.00113613		DCLK1	3.26683	0.104	0.023	0.000294988		SEMA3B	2.48705	0.103	0.025	0.0173502		PLIN2	2.22828	0.27	0.079	2.85263e-07
OMD	2.36249	0.319	0.078	1.57357e-08		PI16	3.25654	0.353	0.068	7.06254e-16		RSPO3	2.47524	0.271	0.037	4.9692e-16		PLAT	2.21213	0.167	0.037	0.000153514
CILP	2.28764	0.131	0.033	0.0316142		PDGFRL	3.09971	0.206	0.033	3.0292e-06		IGF1	2.16954	0.682	0.185	7.74585e-38		DLL1	2.06759	0.11	0.019	0.000635355
LRRC17	2.18881	0.123	0.027	0.00065322		PCOLCE2	3.08241	0.127	0.029	0.001768		TCEAL7	2.13357	0.188	0.045	6.4033e-05		POSTN	1.92372	0.498	0.212	4.32352e-09
FBLN1	2.14959	0.863	0.343	3.91799e-47		CXCL12	3.00955	0.315	0.062	1.95827e-19		OSR2	2.09397	0.211	0.049	5.22688e-05		MT2A	1.8747	0.498	0.196	2.03773e-08
RSPO3	2.0972	0.196	0.037	2.58107e-06		CILP	2.96899	0.183	0.033	1.40571e-06		FBLN1	1.99311	0.867	0.343	1.27373e-48		RGS16	1.80457	0.101	0.028	0.0005222
SRPX	2.06913	0.215	0.045	0.00106396		OMD	2.85824	0.375	0.078	1.0021e-14		CPXM1	1.98931	0.341	0.082	3.7426e-12		HIPK2	1.78259	0.11	0.024	0.000930041
IGF1	2.01087	0.652	0.185	5.09271e-29		TPPP3	2.80164	0.168	0.035	0.0115956		COPZ2	1.93152	0.105	0.027	0.00118515		HIF1A	1.75105	0.457	0.155	5.53408e-13
CCDC80	2.00742	0.908	0.446	2.04364e-51		GSN	2.55504	0.76	0.329	1.25075e-41		SRPX	1.92051	0.223	0.045	1.20503e-05		PDPN	1.72812	0.41	0.117	6.85857e-14
CFD	1.90098	0.671	0.273	2.66769e-13		LRRC17	2.51565	0.125	0.027	0.0251434		ABCC9	1.80911	0.182	0.049	3.89381e-06		ABHD5	1.69144	0.252	0.057	3.66319e-10
TCF21	1.691	0.29	0.107	3.51123e-05		OSR2	2.37788	0.189	0.049	0.0443579		CCDC80	1.79449	0.872	0.446	2.64944e-41		BAG3	1.63488	0.247	0.084	3.21443e-07
GSN	1.68174	0.589	0.329	5.68608e-06		CFD	2.35414	0.68	0.273	3.60113e-29		MAF	1.79255	0.256	0.08	1.62973e-05		FBXO32	1.59788	0.264	0.072	0.000117884
SFRP2	1.64998	0.709	0.218	4.67894e-29		IGFBP6	2.32734	0.582	0.267	1.24082e-18		TCF21	1.73315	0.318	0.107	1.74611e-06		GREM1	1.5714	0.489	0.21	5.14368e-11
MFAP4	1.61228	0.778	0.439	1.13164e-22		FBLN1	2.30337	0.858	0.343	1.82664e-61		AKR1C1	1.73207	0.319	0.099	1.32761e-07		APOE	1.54163	0.2	0.051	9.40354e-05
MFAP5	1.58753	0.386	0.117	9.70229e-08		CHRDL1	2.25477	0.233	0.06	7.8737e-08		SFRP2	1.70847	0.692	0.218	6.69761e-30		PTGDS	1.53619	0.381	0.142	1.1554e-06
ELN	1.58008	0.371	0.142	0.000129116		SRPX	2.21641	0.205	0.045	0.00182495		OMD	1.68527	0.267	0.078	0.000356418		JMJD6	1.51497	0.157	0.047	0.000709484
GPNMB	1.57316	0.486	0.207	9.52428e-09		CCDC80	2.20921	0.947	0.446	1.43515e-79		SLC16A7	1.65588	0.122	0.037	0.000535461		SOD2	1.46791	0.524	0.224	2.31998e-09
C7	1.52743	0.207	0.084	0.00137561		ELN	2.09966	0.408	0.142	1.36645e-11		SVEP1	1.60975	0.17	0.055	0.000390426		IL1R1	1.46211	0.469	0.158	5.34397e-11
AKR1C1	1.51297	0.265	0.099	0.000309015		MFAP5	2.09088	0.441	0.117	4.85051e-19		COL1A1	1.4693	0.89	0.665	1.86997e-24		SULF2	1.45989	0.233	0.054	9.29365e-05
CPXM1	1.50308	0.236	0.082	0.00858323		C7	2.08473	0.28	0.084	6.80704e-11		ADAM33	1.43359	0.157	0.043	0.0461184		THBS1	1.45196	0.489	0.199	8.6046e-09
ADAM33	1.49933	0.148	0.043	0.00854475		SCN7A	2.07467	0.241	0.068	0.000277351		DPT	1.38627	0.39	0.123	4.1409e-08		IER5	1.44833	0.177	0.055	2.22044e-05
CST3	1.43947	0.816	0.598	2.06315e-07		MFAP4	2.01679	0.798	0.439	7.76404e-42		GPNMB	1.37455	0.483	0.207	1.11226e-12		ACSL4	1.4451	0.301	0.11	0.00220397
ADH1B	1.36364	0.311	0.113	0.0040005		CST3	1.89027	0.847	0.598	2.02952e-33		ABHD5	1.34463	0.252	0.074	1.03093e-06		ETS2	1.41285	0.181	0.058	0.00515281
MGP	1.31683	0.868	0.439	3.38265e-24		IGF1	1.81467	0.619	0.185	6.88594e-30		CFD	1.30742	0.663	0.273	8.68129e-22		DNAJB4	1.40571	0.361	0.143	0.00117916
DCN	1.3107	0.995	0.928	3.60946e-23		PRELP	1.81105	0.25	0.088	0.0048765		ADH1B	1.30593	0.328	0.113	2.75484e-10		C11orf96	1.36681	0.374	0.137	7.25521e-09
COL1A1	1.29012	0.852	0.665	2.0475e-15		TGFBR3	1.80346	0.157	0.055	0.00843989		SPON1	1.30378	0.417	0.185	3.90589e-08		PHLDA1	1.34939	0.352	0.145	0.00079074
SPARC	1.18176	0.925	0.78	2.13057e-15		MGP	1.76561	0.938	0.439	2.65871e-55		MDK	1.27423	0.371	0.162	1.36424e-06		RAI14	1.33392	0.278	0.084	2.33848e-09
PAM	1.0906	0.347	0.195	0.0314873		GPNMB	1.76324	0.488	0.207	2.90161e-11		PTGDS	1.27309	0.381	0.177	0.00257361		MDK	1.32581	0.371	0.133	3.81464e-06
S100A4	1.08794	0.63	0.384	2.61874e-07		DCN	1.7068	0.994	0.928	3.88089e-55		FGF7	1.26569	0.61	0.314	3.33576e-15		CPXM1	1.31777	0.341	0.122	1.19389e-06
MAPKAP1	1.07927	0.25	0.148	0.0475024		TCF21	1.64379	0.261	0.107	0.00201175		COL1A2	1.26295	0.995	0.91	1.39574e-26		IGFBP5	1.24862	0.696	0.393	4.88309e-09
FGF7	1.07421	0.546	0.314	3.8809e-08		SFRP4	1.61223	0.402	0.185	1.63366e-06		SPARC	1.22083	0.939	0.78	6.59164e-18		TOP1	1.24271	0.294	0.103	2.03972e-07
ITGBL1	1.01825	0.389	0.203	0.00599395		SFRP2	1.58319	0.728	0.218	1.62163e-42		CDKN1A	1.16781	0.45	0.207	4.6746e-11		PLK2	1.22944	0.278	0.105	1.29769e-07
COL1A2	0.991964	0.985	0.91	2.78099e-14		PBX1	1.50444	0.293	0.136	0.0360497		PLTP	1.11469	0.339	0.162	0.00383106		NR4A1	1.21409	0.563	0.234	9.40402e-18
SELENOP	0.974164	0.441	0.205	0.00941969		PIK3R1	1.45859	0.43	0.238	0.000344822		QSOX1	1.1131	0.358	0.179	0.00130404		DNAJA1	1.18883	0.741	0.486	1.53449e-11
COL3A1	0.911013	0.95	0.875	3.2043e-07		CD9	1.44671	0.328	0.177	0.00338274		MFAP4	1.10636	0.759	0.439	1.11939e-16		VDAC1	1.16836	0.192	0.08	0.015163
SERPINF1	0.895084	0.695	0.503	0.00209524		ADH1B	1.42443	0.293	0.113	7.6674e-05		PLAC9	1.09662	0.379	0.164	1.63687e-06		MT-ATP8	1.15232	0.733	0.359	5.70906e-18
FBN1	0.873803	0.539	0.339	0.0045418		PLAC9	1.40299	0.391	0.164	8.7192e-07		COL3A1	1.07661	0.974	0.875	1.05564e-19		DNAJB1	1.12988	0.656	0.343	4.92828e-17
CLU	0.87218	0.288	0.136	0.0428047		NFIA	1.39815	0.344	0.177	0.00845571		MYH10	1.06297	0.282	0.14	0.000244392		NEU1	1.11767	0.175	0.073	0.0132522
MMP2	0.79613	0.67	0.489	0.000416937		S100A4	1.38596	0.659	0.384	2.333e-09		METTL7A	1.05537	0.432	0.201	3.6649e-05		SERPINH1	1.11161	0.434	0.197	4.01034e-11
PSAP	0.753813	0.673	0.499	0.0221347		SOD3	1.38088	0.362	0.175	9.6419e-05		HEXIM1	0.995223	0.48	0.244	1.47901e-06		CHORDC1	1.08261	0.166	0.053	0.00309267
LUM	0.723066	0.955	0.856	2.32533e-05		LHFPL6	1.35692	0.487	0.244	2.80234e-06		SERPINF1	0.994825	0.745	0.503	1.69695e-05		ADM	1.08216	0.445	0.205	2.647e-05
TIMP3	0.604771	0.616	0.415	0.04453		PRSS23	1.3139	0.322	0.185	0.0023334		GAS6	0.956378	0.169	0.068	0.0175582		ATP1B3	1.07289	0.242	0.098	0.015673
SPARCL1	0.557031	0.828	0.616	0.00144278		FHL1	1.29978	0.392	0.218	0.00204706		CITED2	0.951834	0.326	0.168	0.00109664		TAF1D	1.06367	0.385	0.153	1.51738e-07
IGFBP4	0.493791	0.7	0.522	0.00581783		NFIB	1.28317	0.265	0.123	0.0101025		BNC2	0.932331	0.201	0.08	0.0405936		DNAJC15	1.05636	0.26	0.097	0.0038217
S100A6	0.371087	0.919	0.834	0.0320705		ITGBL1	1.24126	0.404	0.203	1.15051e-08		SELENOP	0.920666	0.471	0.205	0.00385872		C3	1.05525	0.457	0.224	2.42966e-07
FN1	0.322102	0.585	0.368	0.000611428		CLU	1.22497	0.33	0.136	3.30877e-08		MEDAG	0.907451	0.259	0.125	7.11557e-05		ATP2A2	0.998778	0.236	0.103	1.63139e-05
B2M	-0.322827	0.946	0.947	0.00129994		SPARC	1.13778	0.909	0.78	1.52026e-11		PPIC	0.905523	0.35	0.175	0.0195212		MYLK	0.990711	0.314	0.132	0.000180009
TMSB10	-0.543265	0.897	0.924	0.000631596		THBS4	1.12005	0.149	0.041	0.00186206		SFRP1	0.901268	0.191	0.072	0.0430365		DDX21	0.9746	0.28	0.1	1.61916e-07
MT-ND4	-0.663022	0.917	0.889	0.00088083		TIMP3	1.10397	0.713	0.415	9.24099e-13		DAB2	0.899344	0.479	0.275	0.000276392		NNMT	0.973054	0.602	0.319	7.83398e-13
MT-ATP6	-0.77759	0.883	0.922	0.000132452		ARL6IP5	1.09157	0.499	0.341	0.00898162		CRTAP	0.899116	0.356	0.211	0.0208054		CRISPLD2	0.965156	0.485	0.243	4.12321e-08
PTMA	-1.01546	0.644	0.819	5.36987e-15		LUM	1.0864	0.944	0.856	3.01657e-24		MFAP5	0.89431	0.337	0.117	1.10406e-09		RSPO3	0.950149	0.271	0.115	0.00535341
GAPDH	-1.02788	0.481	0.577	0.00182061		COL1A1	1.06469	0.811	0.665	0.00036963		MEIS1	0.886599	0.203	0.078	0.0484565		FNDC3B	0.948647	0.3	0.133	0.00179271
MT-CO2	-1.03742	0.761	0.846	1.49657e-09		TXNIP	1.03911	0.615	0.405	3.62336e-07		FBN1	0.877246	0.587	0.339	4.93406e-08		NASP	0.947609	0.411	0.191	0.0244327
MT-ND3	-1.13185	0.664	0.743	0.000151589		SELENOP	1.03069	0.408	0.205	0.00022526		MMP2	0.876659	0.756	0.489	6.2815e-12		CMIP	0.94723	0.158	0.053	0.00489179
IGFBP7	-1.15378	0.668	0.819	1.21893e-10		ANXA1	0.966625	0.619	0.407	1.66284e-06		ELN	0.852357	0.337	0.142	4.94402e-08		SAT1	0.944277	0.753	0.512	1.26307e-07
UGCG	-1.44395	0.1	0.193	0.041483		PMP22	0.90422	0.477	0.359	0.00333058		CST3	0.850361	0.787	0.598	0.000291206		PTN	0.940694	0.232	0.111	0.00115706
MTRNR2L1	-1.46901	0.392	0.583	3.91886e-12		ANXA2	0.891384	0.648	0.487	0.000279974		GREM1	0.849623	0.489	0.244	5.40411e-09		VMP1	0.938627	0.327	0.164	4.44856e-05
PHLDA1	-1.52636	0.253	0.483	9.71737e-06		FBN1	0.870176	0.486	0.339	0.00065962		DDIT3	0.841877	0.252	0.15	0.0382373		NOP56	0.934406	0.328	0.137	8.89148e-06
TYMP	-1.52871	0.066	0.216	0.000408045		SPARCL1	0.862728	0.865	0.616	2.10908e-12		DCN	0.819061	0.997	0.928	3.59518e-13		STAT3	0.932231	0.296	0.13	1.78581e-05
CTSC	-1.59386	0.178	0.392	3.44345e-05		PSAP	0.837024	0.633	0.499	0.0360014		FKBP5	0.807357	0.315	0.177	0.042242		TSPYL2	0.918265	0.347	0.172	0.00108506
COL4A1	-1.62173	0.176	0.421	1.09681e-05		FGF7	0.83088	0.476	0.314	0.000274856		NPC2	0.80426	0.58	0.372	0.000465332		ATF3	0.884453	0.647	0.381	6.94016e-13
DIO2	-1.65032	0.202	0.382	0.00868565		S100A10	0.812727	0.632	0.493	0.00873104		GOLM1	0.797514	0.203	0.097	0.0228209		CALU	0.871874	0.588	0.328	9.02483e-12
IFITM1	-1.7339	0.132	0.359	3.71336e-05		SERPINF1	0.77752	0.64	0.503	0.00196658		ITGBL1	0.779258	0.375	0.203	4.19746e-05		EIF4A3	0.850403	0.292	0.158	0.00669691
PLAT	-1.75028	0.105	0.275	0.00875209		COL1A2	0.622252	0.973	0.91	0.0311117		THY1	0.759882	0.721	0.448	3.09932e-16		TMEM165	0.84129	0.252	0.105	0.0116288
ETS2	-1.80202	0.122	0.302	0.0368185		S100A6	0.596747	0.919	0.834	0.00472717		CTSK	0.751914	0.721	0.489	2.84124e-08		TRA2B	0.827911	0.361	0.166	0.000149986
C11orf96	-1.90246	0.261	0.548	7.38279e-09		B2M	-0.381571	0.942	0.947	0.00286962		S100A4	0.748462	0.604	0.384	0.0451158		LRIG3	0.826279	0.173	0.077	0.034352
MT2A	-2.03172	0.354	0.546	1.45493e-07		MT-CO1	-0.62344	0.856	0.906	4.31736e-05		MGP	0.731496	0.804	0.439	1.90542e-15		ZBTB11	0.820337	0.114	0.037	2.19646e-05
IGFBP3	-2.05483	0.089	0.222	0.0215465		COL6A3	-0.659806	0.562	0.747	0.00153305		FTL	0.699445	0.951	0.875	1.57278e-08		TUT7	0.801998	0.17	0.065	0.0351852
F2R	-2.06492	0.176	0.448	7.24393e-10		YWHAB	-0.699212	0.302	0.456	0.0155081		PSAP	0.673416	0.71	0.499	1.40307e-05		IFI16	0.800905	0.625	0.352	1.36487e-06
CXCL1	-2.25326	0.098	0.273	0.0150765		RRBP1	-0.700207	0.357	0.591	1.73487e-06		SAP18	0.666951	0.435	0.283	0.0100111		A2M	0.800502	0.737	0.504	4.36555e-05
PXDN	-2.30073	0.059	0.228	7.93356e-06		IFITM3	-0.741037	0.618	0.768	0.00348328		NNMT	0.655315	0.602	0.435	0.0162946		IER3	0.790229	0.595	0.322	2.93905e-08
CXCL14	-2.31909	0.219	0.466	5.52424e-14		CALD1	-0.741905	0.777	0.871	4.01407e-06		C1orf21	0.648997	0.41	0.218	1.441e-06		CCNL1	0.786704	0.539	0.286	5.7009e-05
AGT	-2.40041	0.071	0.238	2.30021e-05		TMSB10	-0.790009	0.849	0.924	1.70652e-08		DDR2	0.640126	0.398	0.242	0.000463167		SPTSSA	0.784797	0.25	0.135	8.41017e-05
TGFBI	-2.46535	0.065	0.251	0.00152467		CALU	-0.796506	0.328	0.509	0.0137517		BRD2	0.637552	0.532	0.316	3.39169e-08		SELENOS	0.78299	0.315	0.132	2.09638e-06
TRPA1	-2.6359	0.05	0.203	1.5948e-06		HLA-B	-0.797058	0.624	0.78	6.07992e-06		FBLN2	0.618301	0.411	0.244	0.000750871		MT-ND4L	0.779613	0.615	0.316	1.38643e-10
ITGA2	-2.80752	0.035	0.15	0.0282119		ITGB1	-0.83692	0.432	0.667	5.10901e-06		RSRP1	0.61262	0.399	0.226	1.04726e-06		DHX29	0.77869	0.203	0.086	0.00157243
INHBA	-3.01687	0.162	0.423	2.42302e-10		MT-ND2	-0.851538	0.764	0.836	0.000754022		RBBP6	0.603979	0.43	0.261	0.0287052		DDIT4	0.777321	0.301	0.151	0.0406492
AREG	-3.0658	0.031	0.156	0.0124665		MT-ND4	-0.855645	0.87	0.889	1.13781e-05		PMP22	0.589776	0.544	0.359	0.0143583		COL4A1	0.776032	0.243	0.104	0.0248552
TNS3	-3.09772	0.018	0.111	0.00237139		NAP1L1	-0.923594	0.415	0.653	3.22475e-05		SPART	0.58587	0.31	0.179	0.0233088		SPON1	0.76992	0.417	0.217	0.000342935
F3	-3.24331	0.114	0.421	2.11187e-22		MIF	-0.927042	0.191	0.388	0.000113746		ABI3BP	0.574214	0.421	0.207	0.00089822		NID1	0.769822	0.33	0.183	0.0285479
PLAU	-3.26965	0.094	0.349	1.83655e-11		TPM3	-0.929237	0.233	0.398	0.0306011		IGFBP4	0.568979	0.765	0.522	4.79378e-08		RBBP6	0.755396	0.43	0.219	1.08467e-05
TM4SF1	-3.33572	0.049	0.244	7.36828e-06		PIEZO2	-0.963243	0.058	0.105	0.0394129		IFI16	0.553742	0.625	0.429	0.00971743		AZI2	0.7445	0.293	0.151	0.009652
CXCL8	-3.39679	0.08	0.271	1.81548e-07		SAT1	-0.971414	0.512	0.659	0.0416356		FSTL1	0.540164	0.677	0.501	0.000323368		CHD2	0.737498	0.243	0.103	0.00248631
COL10A1	-3.68352	0.022	0.133	0.00309028		MT-ATP6	-0.992776	0.809	0.922	2.985e-13		IL6ST	0.519883	0.603	0.419	0.0018962		ADAMTS1	0.734116	0.398	0.241	0.00119856
MMP1	-3.88803	0.023	0.136	2.77525e-06		TPM4	-1.03038	0.491	0.737	1.08235e-07		OLFML3	0.511001	0.395	0.248	0.0153219		AMD1	0.73223	0.266	0.135	0.000422763
						HLA-G	-1.07909	0.025	0.107	9.28472e-05		PLPP3	0.509731	0.337	0.177	0.000213984		BRD2	0.723364	0.532	0.303	1.09294e-07
						PFN1	-1.12788	0.255	0.478	0.00107522		ADM	0.507751	0.445	0.29	0.00653431		CTHRC1	0.714505	0.558	0.31	5.65912e-09
						PPIA	-1.12856	0.229	0.419	0.00344705		PLK2	0.495168	0.278	0.164	0.0123662		KAT6A	0.703228	0.117	0.047	0.00698005
						FILIP1L	-1.13502	0.317	0.483	0.000113533		IER2	0.488297	0.763	0.544	0.000456893		NOP58	0.698503	0.289	0.13	0.000882451
						TMEM30A	-1.17028	0.12	0.263	0.00702		THBS2	0.464104	0.427	0.275	0.00142231		EIF3A	0.698195	0.443	0.237	0.0152159
						LAMB1	-1.18636	0.252	0.499	0.000261036		CLU	0.451275	0.248	0.136	0.00285259		TPT1	0.695585	0.983	0.871	3.56355e-20
						TIMP1	-1.19456	0.54	0.696	0.00306026		THBS1	0.451237	0.489	0.283	0.00399897		TOB1	0.69338	0.252	0.139	0.00212986
						CDH11	-1.22545	0.175	0.366	0.00412369		ATF4	0.408276	0.508	0.341	0.000234736		IER2	0.685629	0.763	0.487	1.0513e-08
						MT-CO2	-1.25049	0.659	0.846	6.40399e-15		CD63	0.398285	0.859	0.731	0.020944		SSR4	0.68205	0.477	0.27	2.12457e-06
						BAZ1A	-1.25731	0.056	0.185	0.00525599		CD99	0.390948	0.517	0.374	0.000139814		DCBLD1	0.659552	0.125	0.055	0.00217713
						TPM2	-1.26552	0.268	0.491	0.000678594		SCARB2	0.380096	0.372	0.251	0.0155727		METTL7A	0.654608	0.432	0.25	0.00134015
						ARPC5L	-1.29592	0.039	0.115	0.00117604		GEM	0.361934	0.487	0.326	0.0300253		ABCF1	0.651443	0.211	0.095	0.0242716
						GAPDH	-1.30021	0.388	0.577	0.0013032		SRSF5	0.340565	0.403	0.281	0.00848004		LAMB1	0.649518	0.487	0.252	0.00424159
						NRP2	-1.31347	0.047	0.14	0.00523088		ANXA1	0.336102	0.584	0.407	1.29339e-05		MORF4L2	0.648192	0.488	0.299	0.0421063
						CMIP	-1.32173	0.053	0.148	0.00137239		TOMM7	0.334412	0.528	0.398	0.0347878		TCEAL7	0.644786	0.188	0.102	0.0391594
						VMP1	-1.33128	0.164	0.345	0.00062523		SRSF3	0.320115	0.525	0.392	0.0284853		SSR1	0.64434	0.231	0.116	0.025833
						MT-ND4L	-1.35418	0.316	0.585	1.26562e-09		TCEAL4	0.319801	0.47	0.368	0.0174516		COL1A2	0.640701	0.995	0.973	1.8485e-05
						IL1R1	-1.35464	0.158	0.407	8.64141e-05		LUM	0.285211	0.965	0.856	0.000218692		JADE1	0.62911	0.144	0.064	0.00895721
						PTMA	-1.3601	0.513	0.819	1.16988e-19		TPT1	0.281616	0.983	0.912	1.07638e-05		PCOLCE	0.61615	0.55	0.328	7.37743e-05
						TYMP	-1.36742	0.058	0.216	1.59177e-06		ADAMTS1	0.265948	0.398	0.248	0.00244375		RBM5	0.611553	0.263	0.129	0.000284
						LRRFIP1	-1.41817	0.109	0.248	0.000213255		ATP5F1E	-0.265614	0.628	0.579	0.0128145		SSR3	0.608775	0.347	0.191	0.00189148
						MT-ND3	-1.46462	0.501	0.743	9.48976e-11		LGALS1	-0.332271	0.854	0.762	0.000841402		ERRFI1	0.605124	0.277	0.154	0.000160807
						STIP1	-1.55752	0.052	0.166	0.00278937		PALLD	-0.450947	0.464	0.452	0.0101578		PPIB	0.602673	0.649	0.429	0.00015541
						MT-ATP8	-1.57932	0.359	0.715	1.66486e-17		HLA-E	-0.452441	0.504	0.513	0.0176238		THY1	0.601786	0.721	0.502	3.43796e-08
						HGF	-1.61807	0.072	0.205	0.0401438		MT-ND4	-0.506933	0.961	0.889	0.0045562		PTMA	0.600787	0.763	0.513	2.46733e-06
						ACTN1	-1.64377	0.089	0.285	1.8149e-06		ACTG1	-0.57098	0.675	0.686	0.0182343		COL12A1	0.590985	0.517	0.294	1.89352e-07
						DDX21	-1.64818	0.1	0.269	0.00126538		MT-ND4L	-0.574567	0.615	0.585	0.0058865		COL6A3	0.584404	0.836	0.562	1.60254e-13
						RAI14	-1.68381	0.084	0.275	0.00108477		MT-ATP6	-0.605517	0.95	0.922	0.000158138		TMEM263	0.582553	0.267	0.145	0.000155316
						TOP1	-1.68873	0.103	0.326	0.00207668		ITGB1	-0.621125	0.633	0.667	0.00608901		MT-ND3	0.581708	0.813	0.501	3.22232e-09
						HIF1A	-1.71965	0.155	0.386	1.33972e-06		MT-ND2	-0.680321	0.909	0.836	0.000103664		CLMP	0.575541	0.397	0.196	0.000125278
						PDPN	-1.85058	0.117	0.343	3.33348e-07		POSTN	-0.702408	0.498	0.513	0.0325457		QSER1	0.571888	0.114	0.053	0.0353799
						IFITM1	-1.85094	0.091	0.359	2.64533e-08		APLP2	-0.713282	0.378	0.382	0.000729407		DDX46	0.571319	0.292	0.144	0.00792725
						MT-ND6	-1.85264	0.108	0.306	0.023853		SULF1	-0.733601	0.417	0.411	0.00182686		CDKN1A	0.570093	0.45	0.219	1.31404e-14
						COL4A2	-1.85317	0.074	0.257	0.00214045		PTMA	-0.759315	0.763	0.819	2.23386e-10		ACIN1	0.569338	0.389	0.203	3.95862e-05
						SOD2	-1.86036	0.224	0.524	2.33165e-11		HLA-C	-0.806999	0.612	0.682	1.50496e-06		THBS2	0.56814	0.427	0.247	2.81962e-07
						COL7A1	-1.86385	0.036	0.152	0.00299352		GAPDH	-0.817054	0.566	0.577	0.000330166		SREK1	0.564456	0.294	0.16	0.00525922
						NME1	-1.87503	0.04	0.162	0.000444585		MT-CO2	-0.866809	0.855	0.846	5.91361e-11		HM13	0.562597	0.192	0.099	0.0357184
						KLHL5	-1.90782	0.03	0.136	0.00142996		MT-ND3	-0.882914	0.813	0.743	7.75757e-10		NFKBIZ	0.552753	0.457	0.287	0.00423925
						CXCL2	-2.01028	0.059	0.158	0.0235749		PDGFRA	-0.918672	0.427	0.427	9.39583e-06		ANKRD10	0.55263	0.289	0.16	0.000272743
						PLAUR	-2.04319	0.05	0.166	0.0258204		PHLDA1	-1.03179	0.352	0.483	9.41575e-05		TMEM176B	0.550051	0.416	0.245	0.0486182
						COL4A1	-2.07792	0.104	0.421	3.71916e-14		FILIP1L	-1.06819	0.418	0.483	0.00728009		SRSF2	0.549331	0.405	0.236	4.04949e-06
						TAGLN	-2.22171	0.166	0.398	0.000250362		PPIA	-1.20009	0.297	0.419	0.00142854		MT-ND5	0.549189	0.922	0.754	0.0278821
						TRIB1	-2.2582	0.021	0.117	0.0105417		COL4A1	-1.30189	0.243	0.421	0.0198789		MMP14	0.543882	0.392	0.222	0.00176167
						ISG15	-2.27963	0.047	0.183	6.84491e-06		WNT5A	-1.37373	0.131	0.3	0.0167791		TPM4	0.543037	0.741	0.491	4.56756e-05
						VEGFA	-2.34701	0.055	0.244	3.24075e-09		C11orf96	-1.40335	0.374	0.548	2.08216e-06		NOLC1	0.5425	0.24	0.128	0.0161514
						TCIM	-2.36666	0.06	0.216	1.88271e-07		MT2A	-1.41609	0.498	0.546	3.2482e-05		EEF1A1	0.538785	0.573	0.361	0.0127534
						PHLDA1	-2.38118	0.145	0.483	6.63773e-20		IFITM1	-1.6338	0.17	0.359	0.022609		EGR1	0.533912	0.811	0.607	8.7027e-07
						WNT5A	-2.41624	0.066	0.3	4.55614e-09		PXDN	-1.659	0.094	0.228	0.0128325		CANX	0.527301	0.522	0.325	5.72812e-05
						CTSC	-2.44452	0.101	0.392	9.05724e-14		DIO2	-1.69699	0.192	0.382	0.000441674		LSAMP	0.522293	0.263	0.157	0.000111207
						F2R	-2.52439	0.121	0.448	1.04237e-11		F2R	-1.74335	0.226	0.448	1.54211e-08		MT-CO1	0.515267	0.952	0.856	0.000463906
						LOXL2	-2.53998	0.028	0.166	2.75698e-06		IGFBP7	-1.84543	0.616	0.819	1.18504e-32		TMEM176A	0.51407	0.336	0.202	0.0020985
						IL7R	-2.55243	0.017	0.144	1.07289e-05		CXCL14	-1.84816	0.267	0.466	5.55092e-10		FKBP14	0.513133	0.196	0.098	0.00446854
						DLL1	-2.56608	0.019	0.138	0.000174402		TGFBI	-2.02634	0.097	0.251	0.0007206		KDSR	0.508492	0.257	0.133	0.0290641
						POSTN	-2.62613	0.212	0.513	1.416e-12		IL7R	-2.17461	0.043	0.144	0.0011029		TPM3	0.505293	0.411	0.233	0.000160883
						ETS2	-2.7035	0.058	0.302	2.17033e-11		PLAU	-2.68093	0.138	0.349	1.69899e-08		IFITM3	0.503904	0.773	0.618	0.00098708
						C11orf96	-2.77017	0.137	0.548	8.06783e-22		F3	-2.7161	0.152	0.421	7.88849e-14		COL5A2	0.500881	0.719	0.489	0.00136056
						TNFAIP3	-2.95332	0.036	0.214	3.361e-08		CXCL8	-2.77762	0.122	0.271	0.000567618		XRN2	0.499112	0.261	0.129	0.0195959
						ITGA2	-2.96237	0.024	0.15	0.000220207		TM4SF1	-2.95829	0.065	0.244	2.90875e-07		SRGAP1	0.496682	0.207	0.094	0.00397902
						F2RL2	-2.96543	0.014	0.136	2.83143e-07		INHBA	-2.97201	0.188	0.423	9.3781e-13		FOSB	0.496131	0.774	0.569	0.00348167
						INHBA	-3.06698	0.133	0.423	7.59349e-13		COL10A1	-3.1623	0.031	0.133	0.000602001		PRDM2	0.495047	0.187	0.093	0.006803
						CARD16	-3.1007	0.009	0.117	4.64934e-05		MTRNR2L1	-3.67627	0.277	0.583	1.39079e-31		RSRP1	0.493663	0.399	0.226	1.893e-07
						CXCL14	-3.1105	0.167	0.466	2.16718e-20								ZFP36L1	0.489527	0.716	0.52	0.000219426
						TGFBI	-3.17283	0.029	0.251	1.19527e-09								RAN	0.487271	0.28	0.169	0.000495579
						PRDM1	-3.23904	0.018	0.14	0.00255431								RSRC2	0.478657	0.463	0.27	0.00149174
						PTPRE	-3.269	0.011	0.138	2.29114e-05								EIF4G2	0.478302	0.485	0.299	0.0011639
						PLAT	-3.28507	0.037	0.275	5.85526e-14								PSMB3	0.47656	0.205	0.114	0.0458511
						MT2A	-3.29079	0.196	0.546	5.087e-23								RBM25	0.468855	0.569	0.372	0.000148503
						PTCH1	-3.34005	0.014	0.115	0.000201816								RBM39	0.465064	0.581	0.358	0.000979756
						IGFBP3	-3.35923	0.066	0.222	0.000219471								PRNP	0.462973	0.353	0.204	0.0298102
						TNS3	-3.4677	0.009	0.111	0.00019153								XAF1	0.4615	0.312	0.173	0.0334476
						PXDN	-3.66308	0.021	0.228	3.2978e-11								PPP1R15A	0.460768	0.651	0.444	8.2789e-07
						CXCL6	-3.66669	0.009	0.113	0.000329422								SRSF7	0.451792	0.331	0.202	0.0493043
						NRG1	-3.78864	0.01	0.127	8.18643e-05								ARF4	0.446666	0.382	0.233	7.6792e-05
						PHLDA2	-3.83803	0.016	0.148	1.50187e-06								SLC25A5	0.442692	0.216	0.118	0.0037736
						TM4SF1	-3.90414	0.031	0.244	3.15248e-11								TMSB10	0.440463	0.942	0.849	0.000656976
						TMEM158	-3.95311	0.008	0.105	0.000287031								SLTM	0.440003	0.304	0.157	0.000254165
						EDNRB	-4.05667	0.013	0.123	0.00107704								ARID5B	0.439332	0.559	0.31	5.62809e-06
						PAPPA	-4.08086	0.015	0.168	3.27048e-06								STAT2	0.434658	0.244	0.123	0.0285098
						AREG	-4.13336	0.008	0.156	1.7254e-09								IFRD1	0.433943	0.26	0.137	7.00684e-06
						F3	-4.19238	0.072	0.421	1.5195e-32								PRPF40A	0.430916	0.34	0.173	0.000655449
						MME	-4.28669	0.009	0.117	0.000335609								RRBP1	0.427413	0.592	0.357	0.000181698
						AGT	-4.29376	0.023	0.238	2.15258e-11								ATP5F1E	0.424786	0.628	0.403	2.68085e-06
						PLAU	-4.42275	0.047	0.349	2.0966e-20								LRRFIP1	0.423343	0.215	0.109	0.00931879
						COL10A1	-4.60545	0.012	0.133	2.36988e-07								TCEAL9	0.416607	0.523	0.342	1.53151e-06
						CXCL8	-4.66854	0.034	0.271	2.13253e-15								CTSK	0.415344	0.721	0.537	5.2044e-05
						CXCL1	-4.71408	0.032	0.273	5.18654e-17								SRSF3	0.410313	0.525	0.344	1.18915e-06
						TRPA1	-4.92317	0.009	0.203	2.61511e-14								DDX18	0.408614	0.203	0.093	0.00439172
						MMP1	-5.80129	0.003	0.136	2.54538e-12								DUSP1	0.403301	0.689	0.503	0.000824966
																		EIF5	0.402991	0.465	0.296	0.00811195
																		TIAL1	0.400669	0.203	0.104	4.97529e-05
																		EFEMP2	0.397346	0.229	0.143	0.00383743
																		GOLGA4	0.396373	0.424	0.248	0.000594575
																		SFPQ	0.396243	0.416	0.249	0.000979867
																		RBBP7	0.395509	0.242	0.125	0.0417069
																		PDGFRA	0.394615	0.427	0.261	0.0277742
																		BTG3	0.394054	0.255	0.135	0.000305131
																		DNAJC3	0.393388	0.246	0.142	0.0253891
																		BTG1	0.387646	0.45	0.292	0.0150653
																		DDX17	0.385798	0.47	0.299	0.000735734
																		ING1	0.384046	0.122	0.052	0.0233625
																		COX8A	0.379686	0.334	0.187	0.00334796
																		C12orf57	0.374937	0.457	0.288	0.000552085
																		SCARB2	0.374349	0.372	0.208	9.73649e-06
																		MYSM1	0.373638	0.111	0.059	0.000992193
																		P4HB	0.372587	0.361	0.212	0.000241953
																		COL3A1	0.37159	0.974	0.924	0.0359008
																		CBX3	0.361339	0.38	0.227	3.73268e-05
																		GPX8	0.357362	0.263	0.159	0.000408732
																		CTSB	0.350813	0.45	0.29	0.0318943
																		ACBD3	0.34972	0.271	0.142	0.00350602
																		ILF2	0.347755	0.19	0.099	0.0021526
																		MAP3K20	0.346505	0.284	0.167	0.00290056
																		MRPL52	0.344605	0.121	0.06	0.0381649
																		ATP5MG	0.342825	0.368	0.257	0.0287694
																		ROCK2	0.337932	0.331	0.188	0.0067088
																		TCP1	0.337248	0.18	0.094	0.0152369
																		KTN1	0.334253	0.482	0.299	0.00962429
																		HNRNPU	0.33224	0.588	0.396	0.000470685
																		ACTR3	0.329754	0.166	0.084	0.0168801
																		DDX24	0.328578	0.431	0.236	3.95617e-06
																		NIPBL	0.326459	0.293	0.168	0.010848
																		NPC2	0.323597	0.58	0.43	0.00149388
																		YTHDC1	0.32107	0.323	0.184	0.00662559
																		RBMX	0.319696	0.339	0.207	0.0234686
																		MRC2	0.319194	0.278	0.154	1.73993e-05
																		CEBPD	0.31861	0.498	0.299	3.03119e-06
																		TENT5A	0.317324	0.267	0.161	0.000698544
																		RBM8A	0.311733	0.215	0.123	0.00987946
																		LUC7L	0.310753	0.279	0.154	0.0069356
																		CHD9	0.30666	0.333	0.201	0.00298154
																		MAGED1	0.301234	0.217	0.121	0.0322311
																		RB1CC1	0.298309	0.329	0.191	0.00336697
																		PLEKHA5	0.296889	0.334	0.208	0.040811
																		CLTA	0.296823	0.347	0.214	1.77893e-05
																		LPP	0.289864	0.322	0.2	0.0399756
																		SERBP1	0.287434	0.489	0.328	0.00114564
																		ROMO1	0.286164	0.338	0.211	0.00188213
																		HEXIM1	0.286121	0.48	0.323	0.000100747
																		HNRNPH1	0.283013	0.405	0.266	0.000330231
																		ELOC	0.28079	0.252	0.164	0.038151
																		SEC63	0.271873	0.387	0.234	0.00222166
																		MT-ND1	0.263624	0.818	0.654	0.0248335
																		SF3B1	0.258822	0.524	0.336	0.00474542
																		IFITM2	0.254354	0.497	0.358	0.00253551
																		TFPI	-0.250553	0.43	0.369	0.00199864
																		PCBP1	-0.261133	0.288	0.23	0.00407744
																		BEX3	-0.265208	0.466	0.409	0.0353902
																		ZFP36L2	-0.280554	0.569	0.516	0.00478721
																		ARGLU1	-0.282528	0.409	0.347	0.00551827
																		CFH	-0.283089	0.66	0.633	0.0171698
																		GPX4	-0.293044	0.396	0.321	0.00472189
																		ACTB	-0.311764	0.598	0.54	0.0252473
																		PMP22	-0.314444	0.544	0.477	2.40336e-05
																		DDX5	-0.321284	0.748	0.675	0.00333225
																		EID1	-0.335524	0.662	0.632	2.01084e-05
																		C11orf58	-0.336115	0.429	0.353	0.000452359
																		RAC1	-0.353453	0.356	0.32	0.0268283
																		HTRA1	-0.374045	0.342	0.283	0.00010236
																		PCBP2	-0.37533	0.336	0.302	0.011925
																		HP1BP3	-0.377106	0.429	0.372	0.0152175
																		TIMP2	-0.379667	0.654	0.612	0.0397433
																		DDIT3	-0.380047	0.252	0.229	0.0069427
																		YBX1	-0.405286	0.375	0.324	0.0198689
																		GOLIM4	-0.407756	0.355	0.307	0.021724
																		VIM	-0.41037	0.894	0.846	0.000442852
																		CNBP	-0.412771	0.401	0.363	3.00051e-05
																		CCDC80	-0.414725	0.872	0.947	0.0468648
																		CALM2	-0.420366	0.639	0.611	0.035175
																		RHOA	-0.424603	0.479	0.445	0.0190775
																		TMA7	-0.432818	0.305	0.245	0.000754027
																		JUNB	-0.432912	0.64	0.521	3.51928e-08
																		ATP5ME	-0.436126	0.303	0.256	0.00814476
																		LAMA2	-0.444647	0.416	0.362	0.0153948
																		ITM2B	-0.451295	0.751	0.735	2.18412e-07
																		SERPING1	-0.465562	0.668	0.639	2.9858e-06
																		BICC1	-0.486156	0.232	0.192	0.0187783
																		MORF4L1	-0.512184	0.529	0.488	0.0225451
																		CAVIN1	-0.516334	0.573	0.528	0.0134675
																		ADD3	-0.541969	0.442	0.42	1.48607e-05
																		TUBA1B	-0.614708	0.407	0.392	1.84593e-05
																		CYB5R3	-0.614721	0.235	0.232	0.0181494
																		TUBA1A	-0.624524	0.458	0.485	0.00264013
																		ANXA1	-0.630523	0.584	0.619	3.25722e-06
																		TMSB4X	-0.632286	0.919	0.903	6.03185e-11
																		S100A4	-0.637501	0.604	0.659	0.000240768
																		LGALS3	-0.638783	0.539	0.566	0.000186674
																		COL6A2	-0.645261	0.547	0.548	0.00662095
																		SPARCL1	-0.656233	0.795	0.865	0.000156404
																		CD99	-0.662362	0.517	0.544	0.00170644
																		CD55	-0.682184	0.338	0.323	0.0339631
																		NFIC	-0.732298	0.267	0.242	0.0192939
																		S100A10	-0.74415	0.605	0.632	0.000410547
																		TSPO	-0.795495	0.181	0.195	0.00597155
																		LUM	-0.801192	0.965	0.944	1.16535e-10
																		ARL6IP5	-0.811446	0.468	0.499	0.0001849
																		PRSS23	-0.882796	0.285	0.322	0.013943
																		DCN	-0.887743	0.997	0.994	1.11892e-16
																		PPFIBP1	-0.903323	0.203	0.22	0.0374718
																		MFAP4	-0.910426	0.759	0.798	3.74795e-09
																		ANXA2	-0.921882	0.588	0.648	1.10777e-08
																		MGP	-1.03411	0.804	0.938	8.62868e-17
																		PIK3R1	-1.03574	0.367	0.43	6.94074e-07
																		CST3	-1.03991	0.787	0.847	7.22096e-12
																		LTBP4	-1.0961	0.404	0.514	0.000884435
																		TXNIP	-1.17957	0.498	0.615	3.72513e-16
																		TIMP3	-1.18387	0.527	0.713	4.55279e-12
																		IGFBP7	-1.1942	0.616	0.726	3.6698e-13
																		LHFPL6	-1.20195	0.36	0.487	4.19229e-06
																		CD9	-1.22365	0.224	0.328	0.0140198
																		ELN	-1.24731	0.337	0.408	1.26864e-05
																		SSPN	-1.3011	0.253	0.367	0.000148452
																		SPTBN1	-1.30248	0.274	0.411	4.67046e-10
																		SOD3	-1.6611	0.215	0.362	0.000104901
																		SFRP4	-1.92737	0.192	0.402	2.92816e-05
																		IGFBP6	-1.99658	0.334	0.582	1.16393e-16
																		DPT	-2.04126	0.39	0.729	3.43677e-31
																		SCN7A	-2.29446	0.103	0.241	0.00197568
																		PI16	-2.47761	0.13	0.353	0.000120834
																		THBS4	-2.63973	0.034	0.149	0.0426868
																		GSN	-2.93407	0.433	0.76	2.79855e-41
																		TPPP3	-2.98247	0.037	0.168	0.00242788
																		MTRNR2L1	-3.1004	0.277	0.518	2.75033e-20

## Sheet: Supplementary Data 3
CAF treatment status	Category	Name	q-value Bonferroni	hit count	Hit in Query List		Hit Count in Query List	Hit Count in Genome
Untreated	Pathway	PID_AP1_PATHWAY	0.0007172	5/70	PLAU,MT2A,MMP1,AGT,CXCL8		5	70
Untreated	Pathway	BIOCARTA_FIBRINOLYSIS_PATHWAY	0.002484	3/12	PLAT,PLAU,F2R		3	12
Untreated	Pathway	BIOCARTA_FIBRINOLYSIS_PATHWAY	0.002484	3/12	PLAT,PLAU,F2R		3	12
Untreated	Pathway	BIOCARTA_PLATELETAPP_PATHWAY	0.004094	3/14	COL4A1,PLAT,PLAU		3	14
Untreated	Pathway	BIOCARTA_PLATELETAPP_PATHWAY	0.004094	3/14	COL4A1,PLAT,PLAU		3	14
Untreated	Coexpression	MURARO_PANCREAS_MESENCHYMAL_STROMAL_CELL	1.476e-18	20/681	COL4A1,TGFBI,IFITM1,PLAT,PLAU,TMSB10,MT2A,MMP1,ITGA2,PXDN,IGFBP3,IGFBP7,F2R,GAPDH,PHLDA1,INHBA,CTSC,C11orf96,TNS3,PTMA		20	681
Untreated	Coexpression	SAUL_SEN_MAYO	8.105e-12	10/125	ETS2,PLAT,PLAU,MMP1,ITGA2,IGFBP3,IGFBP7,CXCL1,AREG,CXCL8		10	125
Untreated	Coexpression	LIU_OVARIAN_CANCER_TUMORS_AND_XENOGRAFTS_XDGS_DN	9.197e-11	20/1716	COL4A1,TGFBI,DIO2,CXCL14,PLAT,PLAU,COL10A1,MT2A,MMP1,ITGA2,TRPA1,TYMP,IGFBP7,F2R,PHLDA1,CXCL1,INHBA,C11orf96,B2M,CXCL8		20	1716
Untreated	Coexpression	LIU_OVARIAN_CANCER_TUMORS_AND_XENOGRAFTS_XDGS_DN	2.435e-10	19/1556	COL4A1,TGFBI,DIO2,CXCL14,PLAT,PLAU,COL10A1,MT2A,MMP1,ITGA2,TRPA1,TYMP,IGFBP7,F2R,PHLDA1,CXCL1,INHBA,C11orf96,B2M		19	1556
Untreated	Coexpression	NABA_MATRISOME	1.221e-09	16/1026	COL4A1,TGFBI,CXCL14,PLAT,PLAU,COL10A1,MMP1,PXDN,IGFBP3,IGFBP7,CXCL1,INHBA,CTSC,AREG,AGT,CXCL8		16	1026
Untreated	Computational	GAVISH_3CA_METAPROGRAM_FIBROBLASTS_CAF_10	8.669e-14	10/50	ETS2,TGFBI,CXCL14,PLAT,PLAU,TRPA1,F2R,TM4SF1,F3,AGT		10	50
Untreated	Computational	GAVISH_3CA_METAPROGRAM_FIBROBLASTS_HYPOXIA	5.239e-08	7/50	PLAU,MT2A,MMP1,IGFBP3,CXCL1,INHBA,CXCL8		7	50
Untreated	Computational	GAVISH_3CA_METAPROGRAM_EPITHELIAL_INTERFERON_MHC	5.239e-08	7/50	IFITM1,PLAT,TMSB10,MT2A,IGFBP7,TM4SF1,B2M		7	50
Untreated	Computational	GAVISH_3CA_METAPROGRAM_EPITHELIAL_EMT_LIKE_1	3.075e-06	6/50	TGFBI,CXCL14,MT2A,IGFBP7,PHLDA1,AREG		6	50
Untreated	Computational	GAVISH_3CA_MALIGNANT_METAPROGRAM_13_EMT_2	3.075e-06	6/50	TGFBI,PLAU,MT2A,IGFBP7,F3,INHBA		6	50
CAF treatment status	Category	Name	q-value Bonferroni	hit count	Hit in Query List		Hit Count in Query List	Hit Count in Genome
Treated (Chemo+CRT)	Pathway	REACTOME_EXTRACELLULAR_MATRIX_ORGANIZATION	1.535e-10	14/300	COL3A1,MFAP5,MFAP4,FBLN1,SPARC,FBN1,FN1,COL14A1,ELN,MMP2,LUM,DCN,COL1A1,COL1A2		14	300
Treated (Chemo+CRT)	Pathway	REACTOME_EXTRACELLULAR_MATRIX_ORGANIZATION	4.376e-10	13/256	COL3A1,MFAP5,MFAP4,SPARC,FBN1,FN1,COL14A1,ELN,MMP2,LUM,DCN,COL1A1,COL1A2		13	256
Treated (Chemo+CRT)	Pathway	WP_BURN_WOUND_HEALING	9.615e-10	9/75	S100A6,SFRP2,FBN1,ELN,MMP2,DCN,CXCL12,COL1A1,COL1A2		9	75
Treated (Chemo+CRT)	Pathway	REACTOME_DEGRADATION_OF_THE_EXTRACELLULAR_MATRIX	2.889e-07	9/140	COL3A1,FBN1,FN1,COL14A1,ELN,MMP2,DCN,COL1A1,COL1A2		9	140
Treated (Chemo+CRT)	Pathway	REACTOME_DEGRADATION_OF_THE_EXTRACELLULAR_MATRIX	8.222e-07	8/106	COL3A1,FBN1,FN1,ELN,MMP2,DCN,COL1A1,COL1A2		8	106
Treated (Chemo+CRT)	Coexpression	TRAVAGLINI_LUNG_ADVENTITIAL_FIBROBLAST_CELL	1.456e-50	34/296	COL3A1,S100A4,S100A6,RSPO3,CFD,MFAP5,DPT,FBLN1,IGF1,SFRP2,FBN1,IGFBP4,MGP,PI16,SERPINF1,CST3,FGF7,CCDC80,C1QTNF3,SRPX,GPNMB,MMP2,C7,LUM,OMD,DCN,OGN,AKR1C1,CXCL12,GSN,LRRC17,ADH1B,COL1A1,COL1A2		34	296
Treated (Chemo+CRT)	Coexpression	RUBENSTEIN_SKELETAL_MUSCLE_FAP_CELLS	4.287e-44	28/179	COL3A1,S100A4,S100A6,CFD,MFAP5,DPT,SELENOP,MFAP4,FBLN1,IGF1,PSAP,FN1,MGP,CILP,PI16,SERPINF1,CST3,CCDC80,GPNMB,MMP2,LUM,DCN,ANGPTL1,CXCL12,GSN,ADH1B,COL1A1,COL1A2		28	179
Treated (Chemo+CRT)	Coexpression	BOQUEST_STEM_CELL_UP	1.829e-43	30/262	COL3A1,S100A4,CFD,MFAP5,DPT,ITGBL1,MFAP4,FBLN1,IGF1,FBN1,MGP,CILP,SERPINF1,FGF7,COL14A1,SRPX,GPNMB,MMP2,C7,LUM,OMD,DCN,OGN,AKR1C1,CXCL12,GSN,LRRC17,ADH1B,COL1A1,COL1A2		30	262
Treated (Chemo+CRT)	Coexpression	RUBENSTEIN_SKELETAL_MUSCLE_FBN1_FAP_CELLS	6.922e-36	27/289	COL3A1,S100A4,S100A6,CFD,MFAP5,MFAP4,FBLN1,FBN1,PSAP,FN1,MGP,TIMP3,PI16,CLU,SERPINF1,CST3,PAM,COL14A1,CCDC80,C1QTNF3,ELN,GPNMB,MMP2,DCN,GSN,COL1A1,COL1A2		27	289
Treated (Chemo+CRT)	Coexpression	FAN_OVARY_CL6_PUTATIVE_EARLY_ATRETIC_FOLLICLE_THECAL_CELL_2	1.97e-35	27/300	COL3A1,S100A6,CFD,SELENOP,MFAP4,FBLN1,SPARC,IGF1,PSAP,TCF21,IGFBP4,FN1,MGP,SERPINF1,CPXM1,CCDC80,SPARCL1,MMP2,C7,LUM,DCN,OGN,CXCL12,GSN,LRRC17,COL1A1,COL1A2		27	300
Treated (Chemo+CRT)	Computational	GAVISH_3CA_METAPROGRAM_FIBROBLASTS_COMPLEMENT	2.403e-41	23/50	CFD,MFAP5,DPT,SELENOP,MFAP4,FBLN1,IGF1,SFRP2,MGP,PI16,CLU,SERPINF1,FGF7,COL14A1,CCDC80,SPARCL1,SRPX,GPNMB,C7,OGN,CXCL12,GSN,ADH1B		23	50
Treated (Chemo+CRT)	Computational	GAVISH_3CA_METAPROGRAM_FIBROBLASTS_CAF_1	7.578e-27	17/50	COL3A1,MFAP5,DPT,ITGBL1,FBLN1,SPARC,SFRP2,FBN1,FN1,TIMP3,CCDC80,ELN,MMP2,LUM,DCN,COL1A1,COL1A2		17	50
Treated (Chemo+CRT)	Computational	GAVISH_3CA_MALIGNANT_METAPROGRAM_12_EMT_1	1.989e-22	15/50	COL3A1,FBLN1,SPARC,IGFBP4,FN1,MGP,TIMP3,CCDC80,SPARCL1,MMP2,LUM,DCN,CXCL12,COL1A1,COL1A2		15	50
Treated (Chemo+CRT)	Computational	GAVISH_3CA_METAPROGRAM_FIBROBLASTS_CAF_3	1.931e-12	10/49	CFD,SELENOP,MFAP4,TCF21,FN1,TIMP3,ELN,C7,LUM,ADH1B		10	49
Treated (Chemo+CRT)	Computational	MODULE_2	3.111e-12	18/384	COL3A1,S100A4,CFD,SELENOP,MFAP4,FBLN1,FBN1,IGFBP4,FN1,TIMP3,SRPX,GPNMB,C7,LUM,AKR1C1,CXCL12,ADH1B,COL1A2		18	384
CAF treatment status	Category	Name	q-value Bonferroni	hit count	Hit in Query List		Hit Count in Query List	Hit Count in Genome
38-genes upregulated in both chemo and CRT treated CAFs	Pathway	REACTOME_EXTRACELLULAR_MATRIX_ORGANIZATION	1.607e-08	11/300	MFAP5,COL14A1,MFAP4,FBLN1,SPARC,ELN,FBN1,LUM,DCN,COL1A1,COL1A2		11	300
38-genes upregulated in both chemo and CRT treated CAFs	Pathway	REACTOME_EXTRACELLULAR_MATRIX_ORGANIZATION	8.019e-08	10/256	MFAP5,COL14A1,MFAP4,SPARC,ELN,FBN1,LUM,DCN,COL1A1,COL1A2		10	256
38-genes upregulated in both chemo and CRT treated CAFs	Pathway	WP_BURN_WOUND_HEALING	1.409e-07	7/75	ELN,SFRP2,FBN1,DCN,CXCL12,COL1A1,COL1A2		7	75
38-genes upregulated in both chemo and CRT treated CAFs	Pathway	REACTOME_MOLECULES_ASSOCIATED_WITH_ELASTIC_FIBRES	8.934e-06	5/37	MFAP5,MFAP4,FBLN1,ELN,FBN1		5	37
38-genes upregulated in both chemo and CRT treated CAFs	Pathway	REACTOME_ELASTIC_FIBRE_FORMATION	2.201e-05	5/44	MFAP5,MFAP4,FBLN1,ELN,FBN1		5	44
38-genes upregulated in both chemo and CRT treated CAFs	Coexpression	TRAVAGLINI_LUNG_ADVENTITIAL_FIBROBLAST_CELL	3.247e-41	27/296	S100A4,OSR2,CFD,MFAP5,FGF7,CCDC80,DPT,FBLN1,C1QTNF3,SRPX,SFRP2,IGF1,FBN1,GPNMB,LUM,OMD,MGP,DCN,OGN,ANXA1,DCLK1,CXCL12,SERPINF1,ADH1B,COL1A1,COL1A2,CST3		27	296
38-genes upregulated in both chemo and CRT treated CAFs	Coexpression	BOQUEST_STEM_CELL_UP	5.61e-38	25/262	S100A4,OSR2,CFD,MFAP5,FGF7,DPT,COL14A1,ITGBL1,MFAP4,FBLN1,SRPX,IGF1,FBN1,GPNMB,LUM,OMD,MGP,DCN,OGN,DCLK1,CXCL12,SERPINF1,ADH1B,COL1A1,COL1A2		25	262
38-genes upregulated in both chemo and CRT treated CAFs	Coexpression	RUBENSTEIN_SKELETAL_MUSCLE_FAP_CELLS	1.92e-37	23/179	PMP22,S100A4,CFD,MFAP5,CCDC80,DPT,SELENOP,MFAP4,FBLN1,IGF1,PLAC9,GPNMB,LUM,PSAP,MGP,DCN,ANXA1,CXCL12,SERPINF1,ADH1B,COL1A1,COL1A2,CST3		23	179
38-genes upregulated in both chemo and CRT treated CAFs	Coexpression	RUBENSTEIN_SKELETAL_MUSCLE_FBN1_FAP_CELLS	1.962e-32	23/289	PMP22,S100A4,OSR2,CFD,MFAP5,CCDC80,COL14A1,MFAP4,FBLN1,C1QTNF3,ELN,PLAC9,FBN1,GPNMB,PSAP,MGP,DCN,CLU,ANXA1,SERPINF1,COL1A1,COL1A2,CST3		23	289
38-genes upregulated in both chemo and CRT treated CAFs	Coexpression	DESCARTES_FETAL_KIDNEY_STROMAL_CELLS	5.374e-30	19/146	OSR2,MFAP5,DPT,COL14A1,SPARC,SRPX,SFRP2,IGF1,PLAC9,FBN1,LUM,OMD,MGP,DCN,OGN,DCLK1,SERPINF1,COL1A1,COL1A2		19	146
38-genes upregulated in both chemo and CRT treated CAFs	Computational	GAVISH_3CA_METAPROGRAM_FIBROBLASTS_COMPLEMENT	5.272e-37	20/50	CFD,MFAP5,FGF7,CCDC80,DPT,COL14A1,SELENOP,MFAP4,FBLN1,SRPX,SFRP2,IGF1,PLAC9,GPNMB,MGP,CLU,OGN,CXCL12,SERPINF1,ADH1B		20	50
38-genes upregulated in both chemo and CRT treated CAFs	Computational	GAVISH_3CA_METAPROGRAM_FIBROBLASTS_CAF_1	5.1e-20	13/50	MFAP5,CCDC80,DPT,ITGBL1,FBLN1,SPARC,ELN,SFRP2,FBN1,LUM,DCN,COL1A1,COL1A2		13	50
38-genes upregulated in both chemo and CRT treated CAFs	Computational	GAVISH_3CA_MALIGNANT_METAPROGRAM_12_EMT_1	1.114e-11	9/50	CCDC80,FBLN1,SPARC,LUM,MGP,DCN,CXCL12,COL1A1,COL1A2		9	50
38-genes upregulated in both chemo and CRT treated CAFs	Computational	MODULE_1	2.223e-08	13/368	CFD,SELENOP,MFAP4,FBLN1,SRPX,IGF1,FBN1,GPNMB,LUM,ANXA1,CXCL12,COL1A1,COL1A2		13	368
38-genes upregulated in both chemo and CRT treated CAFs	Computational	MODULE_2	3.774e-08	13/384	S100A4,CFD,SELENOP,MFAP4,FBLN1,SRPX,FBN1,GPNMB,LUM,ANXA1,CXCL12,ADH1B,COL1A2		13	384
CAF treatment status	Category	Name	q-value Bonferroni	hit count	Hit in Query List		Hit Count in Query List	Hit Count in Genome
78-genes upregulated in Chemo treated CAFs	Pathway	REACTOME_RHO_GTPASES_ACTIVATE_IQGAPS	0.0003827	5/29	TUBA1B,CALM2,TUBA1A,ACTB,RAC1		5	29
78-genes upregulated in Chemo treated CAFs	Pathway	KEGG_MEDICUS_PATHOGEN_SALMONELLA_SOPB_TO_ANXA2_S100A10_REGULATED_ACTIN_CYTOSKELETON	0.001665	3/5	S100A10,ANXA2,ACTB		3	5
78-genes upregulated in Chemo treated CAFs	Pathway	REACTOME_HEMOSTASIS	0.003478	13/559	RHOA,TUBA1B,S100A10,CD9,CALM2,TIMP3,TUBA1A,ANXA2,PIK3R1,SERPING1,TMSB4X,RAC1,TFPI		13	559
78-genes upregulated in Chemo treated CAFs	Pathway	PID_A6B1_A6B4_INTEGRIN_PATHWAY	0.004146	5/46	PMP22,CD9,PIK3R1,LAMA2,RAC1		5	46
78-genes upregulated in Chemo treated CAFs	Pathway	REACTOME_HEMOSTASIS	0.005389	14/678	RHOA,TUBA1B,S100A10,CD9,TIMP3,TUBA1A,CD99,ANXA2,PIK3R1,ACTB,SERPING1,TMSB4X,RAC1,TFPI		14	678
78-genes upregulated in Chemo treated CAFs	Coexpression	RUBENSTEIN_SKELETAL_MUSCLE_FAP_CELLS	1.563e-54	36/179	PMP22,S100A4,CFH,VIM,S100A10,BEX3,COL6A2,DPT,MFAP4,SSPN,SFRP4,MGP,IGFBP6,IGFBP7,TIMP2,PI16,CD99,ANXA1,ANXA2,ARL6IP5,SCN7A,EID1,CST3,CYB5R3,GPX4,LAMA2,SERPING1,LHFPL6,CCDC80,LUM,DCN,ITM2B,LTBP4,GSN,ADD3,TFPI		36	179
78-genes upregulated in Chemo treated CAFs	Coexpression	RUBENSTEIN_SKELETAL_MUSCLE_FBN1_FAP_CELLS	7.639e-39	32/289	PMP22,S100A4,VIM,TUBA1B,S100A10,BEX3,COL6A2,MFAP4,HTRA1,MGP,IGFBP6,TIMP2,TIMP3,TUBA1A,ZFP36L2,PI16,CD99,ANXA1,ANXA2,ARL6IP5,CST3,GPX4,CD55,SERPING1,CCDC80,ELN,TPPP3,DCN,LTBP4,GSN,ADD3,TFPI		32	289
78-genes upregulated in Chemo treated CAFs	Coexpression	TABULA_MURIS_SENIS_MAMMARY_GLAND_STROMAL_CELL_AGEING	2.241e-34	31/349	TXNIP,TUBA1B,ATP5ME,DPT,JUNB,CD9,IGFBP6,CALM2,TIMP2,TIMP3,TUBA1A,PI16,ANXA1,NFIC,ACTB,CST3,GPX4,TSPO,CD55,SERPING1,CAVIN1,SPARCL1,ELN,TPPP3,PRSS23,DCN,ITM2B,GSN,DDX5,ADD3,SOD3		31	349
78-genes upregulated in Chemo treated CAFs	Coexpression	FAN_OVARY_CL6_PUTATIVE_EARLY_ATRETIC_FOLLICLE_THECAL_CELL_2	2.003e-29	27/300	PMP22,CFH,TXNIP,VIM,COL6A2,JUNB,MFAP4,SSPN,HTRA1,SFRP4,MGP,TIMP2,TUBA1A,NFIC,EID1,CYB5R3,SERPING1,LHFPL6,CCDC80,CAVIN1,SPARCL1,LUM,DCN,ITM2B,LTBP4,GSN,LGALS3		27	300
78-genes upregulated in Chemo treated CAFs	Coexpression	TRAVAGLINI_LUNG_ADVENTITIAL_FIBROBLAST_CELL	3.35e-26	25/296	S100A4,CFH,S100A10,COL6A2,DPT,JUNB,SFRP4,MGP,IGFBP6,TIMP2,ZFP36L2,PI16,ANXA1,ANXA2,SPTBN1,CST3,CD55,CCDC80,LUM,DCN,LTBP4,BICC1,GSN,LGALS3,ADD3		25	296
78-genes upregulated in Chemo treated CAFs	Computational	GAVISH_3CA_METAPROGRAM_FIBROBLASTS_COMPLEMENT	2.125e-13	12/50	CFH,TXNIP,DPT,MFAP4,SFRP4,MGP,IGFBP6,PI16,CCDC80,SPARCL1,GSN,SOD3		12	50
78-genes upregulated in Chemo treated CAFs	Computational	GAVISH_3CA_MALIGNANT_METAPROGRAM_12_EMT_1	1.106e-11	11/50	VIM,COL6A2,MGP,IGFBP7,TIMP3,SERPING1,CCDC80,SPARCL1,PRSS23,LUM,DCN		11	50
78-genes upregulated in Chemo treated CAFs	Computational	GAVISH_3CA_METAPROGRAM_ENDOTHELIAL_COAGULATION	2.028e-08	9/50	PMP22,S100A4,S100A10,HTRA1,IGFBP7,CST3,TSPO,SPARCL1,TFPI		9	50
78-genes upregulated in Chemo treated CAFs	Computational	GAVISH_3CA_METAPROGRAM_FIBROBLASTS_CAF_1	7.029e-07	8/50	DPT,SFRP4,TIMP3,CCDC80,ELN,PRSS23,LUM,DCN		8	50
78-genes upregulated in Chemo treated CAFs	Computational	GAVISH_3CA_MALIGNANT_METAPROGRAM_14_EMT_3	7.029e-07	8/50	S100A4,VIM,S100A10,TUBA1A,ANXA1,ANXA2,TMSB4X,LGALS3		8	50
CAF treatment status	Category	Name	q-value Bonferroni	hit count	Hit in Query List		Hit Count in Query List	Hit Count in Genome
235-genes upregulated in CRT treated CAFs	Pathway	WP_MRNA_PROCESSING	9.759e-06	14/126	SREK1,HNRNPH1,HNRNPU,RBMX,XRN2,SFPQ,SRSF2,SRSF3,SRSF7,TRA2B,PRPF40A,RBM39,SF3B1,RBM5		14	126
235-genes upregulated in CRT treated CAFs	Pathway	WP_MRNA_PROCESSING	2.572e-05	25/451	EIF4A3,SREK1,RSRC2,HNRNPH1,HNRNPU,RBM25,RBMX,RBM8A,DDX24,XRN2,SFPQ,SRSF2,SRSF3,SRSF7,TRA2B,PRPF40A,RBM39,SF3B1,TIAL1,EIF4G2,SLTM,RBM5,ACIN1,DDX21,PCOLCE		25	451
235-genes upregulated in CRT treated CAFs	Pathway	REACTOME_COLLAGEN_FORMATION	3.652e-05	11/78	COL1A2,COL3A1,COL4A1,COL5A2,COL6A3,COL12A1,SERPINH1,PPIB,P4HB,CTSB,PCOLCE		11	78
235-genes upregulated in CRT treated CAFs	Pathway	REACTOME_COLLAGEN_BIOSYNTHESIS_AND_MODIFYING_ENZYMES	6.984e-05	10/65	COL1A2,COL3A1,COL4A1,COL5A2,COL6A3,COL12A1,SERPINH1,PPIB,P4HB,PCOLCE		10	65
235-genes upregulated in CRT treated CAFs	Pathway	PID_INTEGRIN1_PATHWAY	8.126e-05	10/66	MDK,NID1,COL1A2,COL3A1,COL4A1,COL5A2,COL6A3,LAMB1,THBS1,THBS2		10	66
235-genes upregulated in CRT treated CAFs	Coexpression	MURARO_PANCREAS_MESENCHYMAL_STROMAL_CELL	2.759e-45	66/681	A2M,TPM4,TPT1,SELENOS,MYLK,PDGFRA,TMEM165,MAP3K20,CBX3,SSR3,RB1CC1,PLIN2,PTMA,ACSL4,SULF2,ZFP36L1,IER3,IFITM3,MRC2,SPON1,C11orf96,ARID5B,CTHRC1,NID1,PLAT,FBXO32,NNMT,COL1A2,COL3A1,COL4A1,ROCK2,CRISPLD2,VMP1,FNDC3B,COL5A2,DDIT4,COL6A3,RAN,COL12A1,PHLDA1,GPX8,CALU,LAMB1,NPC2,IFITM2,IFI16,SERPINH1,ACTR3,ARF4,EEF1A1,POSTN,THBS1,THBS2,MT2A,THY1,IGFBP5,PAPPA,RAI14,TMSB10,EIF3A,GREM1,IL1R1,ATP1B3,DDX21,…		66	681
235-genes upregulated in CRT treated CAFs	Coexpression	ZHANG_UTERUS_C4_MYOFIBROBLAST	1.248e-41	51/369	CDKN1A,TPM4,PLK2,SELENOS,SSR3,NR4A1,SSR4,PPP1R15A,C12orf57,ADM,ZFP36L1,SPON1,BTG1,CCNL1,C3,PLAT,COL1A2,COL3A1,COL4A1,DNAJB1,COL5A2,COL6A3,RAN,MAGED1,ADAMTS1,GPX8,RBBP7,CALU,FOSB,DNAJB4,LAMB1,IFI16,SERPINH1,PPIB,ARF4,EEF1A1,PDPN,POSTN,ATP5MG,THBS1,NOP58,IFRD1,MT2A,EGR1,P4HB,MORF4L2,ERRFI1,ATF3,CTSK,PRNP,PCOLCE		51	369
235-genes upregulated in CRT treated CAFs	Coexpression	FAN_OVARY_CL15_SMALL_ANTRAL_FOLLICLE_GRANULOSA_CELL	1.94e-38	59/644	TPM3,ZFAND2A,HIF1A,ING1,CBX3,NR4A1,RSRC2,PPP1R15A,YTHDC1,HNRNPH1,ACSL4,RBM25,JMJD6,CCNL1,PLAT,RBM8A,FBXO32,DNAJA1,TAF1D,DNAJB1,FNDC3B,SFPQ,SRSF2,SRSF3,MAGED1,TMEM176B,TRA2B,SLC25A5,PHLDA1,TCP1,RBBP6,RBBP7,KTN1,ANKRD10,BAG3,DNAJB4,CHORDC1,SERPINH1,PRPF40A,RBM39,ACTR3,IER2,ARF4,ATP5MG,LUC7L,THBS1,NOP58,IFRD1,TOB1,MT-CO1,MT-ND3,MT-ND4L,EIF4G2,EIF5,ACIN1,TMSB10,ATF3,TOP1,TCEAL9		59	644
235-genes upregulated in CRT treated CAFs	Coexpression	FAN_OVARY_CL5_HEALTHY_SELECTABLE_FOLLICLE_THECAL_CELL	4.861e-38	46/318	TPM4,NOLC1,ZFAND2A,PDGFRA,ING1,EIF4A3,NR4A1,RSRC2,RRBP1,ADM,SULF2,JMJD6,IFITM3,CCNL1,NID1,MMP14,DNAJA1,COL1A2,COL3A1,COL4A1,DDIT4,COL6A3,MAGED1,TRA2B,SLC25A5,PHLDA1,TCP1,RBBP6,CALU,ANKRD10,EFEMP2,BAG3,DNAJB4,LAMB1,APOE,CHORDC1,SERPINH1,IER2,ARF4,NOP58,EGR1,P4HB,CPXM1,SEC63,CTSK,PCOLCE		46	318
235-genes upregulated in CRT treated CAFs	Coexpression	ZHANG_UTERUS_C0_SECRETORY_STROMAL3_NPPC_HIGH_CELL	7.502e-37	46/337	A2M,TPM4,PLK2,SELENOS,SPTSSA,CEBPD,SSR1,SSR3,SSR4,PPP1R15A,ADM,ZFP36L1,SPON1,BTG1,CCNL1,FBXO32,COL1A2,COL3A1,COL4A1,CRISPLD2,DNAJB1,COL5A2,COL6A3,MAGED1,PHLDA1,GPX8,CALU,FOSB,DUSP1,BAG3,DNAJB4,LAMB1,SERPINH1,PPIB,IER2,ARF4,EEF1A1,THBS1,IFRD1,THY1,EGR1,P4HB,MORF4L2,MT-ND3,ERRFI1,TNFAIP3		46	337
235-genes upregulated in CRT treated CAFs	Computational	GAVISH_3CA_METAPROGRAM_FIBROBLASTS_STRESS	3.533e-19	20/50	CDKN1A,NR4A1,PPP1R15A,SAT1,IER3,C11orf96,CCNL1,DNAJA1,DNAJB1,ADAMTS1,FOSB,DUSP1,BAG3,NFKBIZ,IER2,BRD2,EGR1,ATF3,TNFAIP3,SOD2		20	50
235-genes upregulated in CRT treated CAFs	Computational	GAVISH_3CA_METAPROGRAM_ENDOTHELIAL_STRESS	4.273e-16	18/50	CDKN1A,NR4A1,PPP1R15A,IER3,C11orf96,CCNL1,DNAJA1,DNAJB1,ADAMTS1,FOSB,BAG3,NFKBIZ,HEXIM1,IER2,BRD2,EGR1,ATF3,SOD2		18	50
235-genes upregulated in CRT treated CAFs	Computational	GAVISH_3CA_MALIGNANT_METAPROGRAM_5_STRESS	1.3e-14	17/50	CDKN1A,PLK2,NR4A1,PPP1R15A,SAT1,IER3,CCNL1,DNAJA1,DNAJB1,DDIT4,FOSB,DUSP1,NFKBIZ,IER2,TOB1,EGR1,ATF3		17	50
235-genes upregulated in CRT treated CAFs	Computational	GAVISH_3CA_METAPROGRAM_EPITHELIAL_STRESS	9.099e-12	15/50	CEBPD,NR4A1,PPP1R15A,ZFP36L1,IER3,CCNL1,VMP1,DNAJB1,GDF15,FOSB,DUSP1,IER2,EGR1,ERRFI1,ATF3		15	50
235-genes upregulated in CRT treated CAFs	Computational	MODULE_47	1.195e-11	27/225	CDKN1A,HIF1A,MYLK,PDGFRA,PTN,MRC2,SPON1,NNMT,COL1A2,COL3A1,COL4A1,CRISPLD2,COL5A2,COL6A3,COL12A1,ADAMTS1,CALU,LAMB1,SERPINH1,RGS16,PDPN,POSTN,THBS1,THBS2,THY1,CTSK,PCOLCE		27	225

## Sheet: Supplementary Data 4
Marker gene list all fibroblast clusters
	p_val	avg_log2FC	pct.1	pct.2	p_val_adj	cluster	gene
PTGDS	0	1.69388	0.815	0.207	0	NOF1	PTGDS
APOD	4.61704e-193	0.767313	0.731	0.291	6.07048e-189	NOF1	APOD
GREM2	1.08885e-159	0.45294	0.29	0.047	1.43162e-155	NOF1	GREM2
APOE	1.42893e-149	0.644464	0.379	0.095	1.87876e-145	NOF1	APOE
IGFBP5	7.68638e-103	0.665598	0.811	0.538	1.01061e-98	NOF1	IGFBP5
SFRP2	3.09137e-100	0.634139	0.93	0.706	4.06453e-96	NOF1	SFRP2
JUN	3.53329e-94	0.621269	0.969	0.886	4.64557e-90	NOF1	JUN
EGR1	3.62069e-80	0.649169	0.905	0.76	4.76049e-76	NOF1	EGR1
ADIRF	7.71857e-78	0.485305	0.416	0.185	1.01484e-73	NOF1	ADIRF
CDKN1C	8.88689e-74	0.368307	0.255	0.08	1.16845e-69	NOF1	CDKN1C
TSC22D3	1.66755e-73	0.526661	0.585	0.35	2.19249e-69	NOF1	TSC22D3
PLPP1	3.98601e-71	0.388166	0.356	0.146	5.24081e-67	NOF1	PLPP1
FOS	3.04986e-68	0.497297	0.982	0.92	4.00996e-64	NOF1	FOS
MTRNR2L1	1.2168e-67	1.38301	0.567	0.384	1.59985e-63	NOF1	MTRNR2L1
ADH1B	7.19158e-61	0.459912	0.598	0.36	9.45549e-57	NOF1	ADH1B
MFAP4	7.34972e-60	0.42437	0.902	0.739	9.66342e-56	NOF1	MFAP4
JUNB	2.88539e-47	0.420549	0.768	0.599	3.79372e-43	NOF1	JUNB
SOD3	6.10595e-44	0.440816	0.456	0.288	8.0281e-40	NOF1	SOD3
TCF12	2.15846e-42	0.307612	0.265	0.121	2.83794e-38	NOF1	TCF12
NR2F1	3.91108e-42	0.286876	0.295	0.142	5.14229e-38	NOF1	NR2F1
TSC22D1	4.08824e-42	0.355295	0.4	0.23	5.37522e-38	NOF1	TSC22D1
MTRNR2L3	9.19778e-40	0.585642	0.387	0.242	1.20932e-35	NOF1	MTRNR2L3
FTH1	4.37566e-34	0.295714	0.99	0.949	5.75311e-30	NOF1	FTH1
ID1	3.04028e-33	0.314184	0.284	0.148	3.99737e-29	NOF1	ID1
REV3L	4.5478e-32	0.279803	0.324	0.184	5.97945e-28	NOF1	REV3L
PDK4	1.74212e-30	0.333922	0.334	0.194	2.29053e-26	NOF1	PDK4
FTL	9.87486e-30	0.278646	0.978	0.948	1.29835e-25	NOF1	FTL
A2M	1.0633e-29	0.258003	0.68	0.501	1.39803e-25	NOF1	A2M
GNG11	1.8776e-28	0.311907	0.426	0.289	2.46867e-24	NOF1	GNG11
CFH	4.55892e-28	0.282393	0.695	0.552	5.99407e-24	NOF1	CFH
TXNIP	1.05117e-26	0.251296	0.732	0.576	1.38208e-22	NOF1	TXNIP
GADD45A	3.1319e-24	0.260492	0.304	0.184	4.11783e-20	NOF1	GADD45A
CEBPD	1.83243e-23	0.312064	0.512	0.389	2.40928e-19	NOF1	CEBPD
NFKBIA	6.55139e-22	0.298512	0.679	0.559	8.61376e-18	NOF1	NFKBIA
FOSB	1.75149e-21	0.270317	0.827	0.704	2.30286e-17	NOF1	FOSB
PABPC1	3.50608e-20	0.263813	0.826	0.748	4.60979e-16	NOF1	PABPC1
CCL2	2.35161e-19	0.287307	0.251	0.149	3.09189e-15	NOF1	CCL2
RND3	1.05595e-18	0.267122	0.35	0.243	1.38837e-14	NOF1	RND3
AKAP12	1.11393e-14	0.261956	0.478	0.394	1.46459e-10	NOF1	AKAP12
CAVIN1	7.53174e-11	0.261241	0.526	0.467	9.90274e-07	NOF1	CAVIN1
PCOLCE2	0	1.17506	0.671	0.113	0	NOF2	PCOLCE2
SLPI	0	1.03924	0.552	0.072	0	NOF2	SLPI
MFAP5	1.5846e-306	1.82923	0.869	0.294	2.08344e-302	NOF2	MFAP5
CFD	4.57644e-288	1.85895	0.98	0.75	6.01711e-284	NOF2	CFD
IGFBP6	6.54638e-253	1.54307	0.897	0.419	8.60718e-249	NOF2	IGFBP6
GALNT15	3.09348e-213	0.746873	0.475	0.084	4.06731e-209	NOF2	GALNT15
DCN	6.74669e-204	1.00855	1	0.995	8.87054e-200	NOF2	DCN
CYP4B1	1.38096e-170	0.414158	0.265	0.025	1.81569e-166	NOF2	CYP4B1
GPX3	7.19199e-163	0.925029	0.695	0.254	9.45603e-159	NOF2	GPX3
CLU	3.20756e-149	0.990879	0.741	0.315	4.2173e-145	NOF2	CLU
SCARA5	7.68574e-109	0.498538	0.421	0.121	1.01052e-104	NOF2	SCARA5
GSN	8.98437e-104	0.79665	0.924	0.625	1.18127e-99	NOF2	GSN
CPE	4.41977e-103	0.532839	0.425	0.128	5.81111e-99	NOF2	CPE
UAP1	6.25479e-102	0.570612	0.45	0.146	8.2238e-98	NOF2	UAP1
CST3	3.0319e-100	0.708841	0.961	0.815	3.98635e-96	NOF2	CST3
SEMA3C	3.83165e-100	0.599779	0.41	0.124	5.03785e-96	NOF2	SEMA3C
CHRDL1	5.73158e-94	0.564052	0.465	0.163	7.53588e-90	NOF2	CHRDL1
TXNIP1	1.65796e-92	0.837596	0.836	0.575	2.17988e-88	NOF2	TXNIP
TIMP3	4.37999e-86	0.646347	0.909	0.651	5.7588e-82	NOF2	TIMP3
ACKR3	4.42162e-85	0.408808	0.261	0.059	5.81355e-81	NOF2	ACKR3
S100A4	1.50941e-82	0.721665	0.816	0.542	1.98458e-78	NOF2	S100A4
PLAC9	3.49961e-82	0.624003	0.63	0.32	4.60129e-78	NOF2	PLAC9
CD55	1.18721e-81	0.702208	0.505	0.219	1.56094e-77	NOF2	CD55
PROCR	4.36808e-80	0.407444	0.311	0.086	5.74315e-76	NOF2	PROCR
PLA2G2A	3.39727e-78	0.750408	0.374	0.119	4.46673e-74	NOF2	PLA2G2A
CD34	2.29977e-76	0.387651	0.336	0.103	3.02374e-72	NOF2	CD34
FBLN2	2.31865e-76	0.604572	0.64	0.344	3.04856e-72	NOF2	FBLN2
S100A10	3.35544e-74	0.64379	0.772	0.497	4.41173e-70	NOF2	S100A10
ITM2A	2.27149e-67	0.420069	0.395	0.148	2.98656e-63	NOF2	ITM2A
ABLIM1	2.32781e-62	0.384896	0.39	0.151	3.0606e-58	NOF2	ABLIM1
EFEMP1	3.53099e-62	0.483409	0.521	0.25	4.64255e-58	NOF2	EFEMP1
TGFBR3	2.47403e-56	0.343522	0.38	0.152	3.25285e-52	NOF2	TGFBR3
PI16	7.36273e-53	0.453147	0.428	0.184	9.68051e-49	NOF2	PI16
MGST1	7.86421e-53	0.357879	0.448	0.205	1.03399e-48	NOF2	MGST1
AOX1	2.34381e-51	0.275301	0.256	0.082	3.08164e-47	NOF2	AOX1
SERPING1	1.10468e-49	0.505619	0.807	0.62	1.45243e-45	NOF2	SERPING1
PRELP	1.02011e-45	0.395859	0.464	0.235	1.34124e-41	NOF2	PRELP
SFRP1	1.03759e-42	0.405821	0.412	0.196	1.36423e-38	NOF2	SFRP1
C1R	9.7384e-41	0.420778	0.911	0.827	1.2804e-36	NOF2	C1R
FBN1	4.86619e-39	0.576922	0.568	0.376	6.39806e-35	NOF2	FBN1
ANXA2	2.16869e-36	0.465315	0.704	0.535	2.85139e-32	NOF2	ANXA2
ANXA1	6.29282e-35	0.429898	0.71	0.5	8.2738e-31	NOF2	ANXA1
USP53	4.86129e-34	0.284055	0.31	0.142	6.39163e-30	NOF2	USP53
SH3BGRL3	5.06241e-33	0.339963	0.381	0.202	6.65606e-29	NOF2	SH3BGRL3
ADH1B1	2.58728e-31	0.49758	0.575	0.385	3.40176e-27	NOF2	ADH1B
SDCBP	6.39639e-31	0.306466	0.374	0.201	8.40998e-27	NOF2	SDCBP
CILP	3.85839e-30	0.2673	0.259	0.115	5.07302e-26	NOF2	CILP
BTG2	1.5813e-29	0.440393	0.496	0.313	2.07909e-25	NOF2	BTG2
OMD	1.85518e-29	0.297317	0.418	0.231	2.43919e-25	NOF2	OMD
S100A6	5.86818e-29	0.356125	0.973	0.931	7.71548e-25	NOF2	S100A6
REXO2	3.16719e-28	0.296437	0.37	0.204	4.16423e-24	NOF2	REXO2
GPNMB	3.73456e-27	0.431014	0.581	0.414	4.9102e-23	NOF2	GPNMB
DDR2	1.30162e-26	0.287514	0.452	0.273	1.71137e-22	NOF2	DDR2
ADD3	2.46771e-25	0.297059	0.547	0.362	3.24455e-21	NOF2	ADD3
RTN4	2.87878e-25	0.294952	0.515	0.34	3.78503e-21	NOF2	RTN4
PMP22	1.09551e-24	0.319746	0.554	0.377	1.44038e-20	NOF2	PMP22
ITGBL1	1.19444e-24	0.255947	0.435	0.259	1.57044e-20	NOF2	ITGBL1
SERPINF1	5.1137e-24	0.336283	0.748	0.603	6.72349e-20	NOF2	SERPINF1
GLUL	1.3255e-21	0.329822	0.507	0.341	1.74277e-17	NOF2	GLUL
RHOB	3.04313e-21	0.25665	0.362	0.215	4.0011e-17	NOF2	RHOB
TMSB4X	4.85611e-21	0.315236	0.956	0.929	6.38481e-17	NOF2	TMSB4X
NNMT	1.04324e-20	0.282262	0.575	0.404	1.37166e-16	NOF2	NNMT
GPX4	6.69024e-20	0.253922	0.429	0.279	8.79633e-16	NOF2	GPX4
FSTL1	1.49358e-18	0.417704	0.568	0.452	1.96376e-14	NOF2	FSTL1
GSTP1	1.75302e-17	0.28496	0.511	0.372	2.30487e-13	NOF2	GSTP1
NUPR1	7.42553e-17	0.252662	0.505	0.36	9.76309e-13	NOF2	NUPR1
DEPP1	5.44824e-15	0.299263	0.259	0.154	7.16335e-11	NOF2	DEPP1
PIK3R1	1.55236e-14	0.276429	0.489	0.365	2.04104e-10	NOF2	PIK3R1
EIF1	3.34586e-14	0.252788	0.876	0.827	4.39913e-10	NOF2	EIF1
MT1X	4.42457e-306	1.89109	0.766	0.204	5.81742e-302	NOF3	MT1X
MT2A	6.88065e-265	2.03052	0.907	0.47	9.04667e-261	NOF3	MT2A
MT1A	2.44208e-255	1.44305	0.531	0.092	3.21085e-251	NOF3	MT1A
MT1G	2.23748e-196	0.732357	0.381	0.053	2.94183e-192	NOF3	MT1G
NAMPT	2.055e-176	0.844481	0.573	0.161	2.70191e-172	NOF3	NAMPT
MT1M	9.39084e-176	1.06265	0.431	0.086	1.23471e-171	NOF3	MT1M
MT1E	9.74989e-127	0.927181	0.536	0.179	1.28192e-122	NOF3	MT1E
MYC	3.77167e-122	0.618348	0.432	0.119	4.95899e-118	NOF3	MYC
ZFP36	2.65745e-118	0.892871	0.875	0.568	3.49401e-114	NOF3	ZFP36
SOCS3	5.97834e-111	0.571746	0.478	0.152	7.86032e-107	NOF3	SOCS3
SOD2	1.29592e-107	0.966868	0.69	0.339	1.70387e-103	NOF3	SOD2
THBS1	1.95557e-89	0.792837	0.587	0.269	2.57118e-85	NOF3	THBS1
FOSB1	3.35012e-82	0.770231	0.885	0.707	4.40473e-78	NOF3	FOSB
GADD45B	2.16345e-80	0.800383	0.73	0.448	2.84451e-76	NOF3	GADD45B
PLA2G2A1	1.84678e-73	0.862248	0.367	0.121	2.42814e-69	NOF3	PLA2G2A
IL6	1.29007e-70	0.490821	0.278	0.077	1.69618e-66	NOF3	IL6
BTG21	1.53442e-68	0.569191	0.606	0.299	2.01745e-64	NOF3	BTG2
TIPARP	3.58438e-65	0.383855	0.303	0.095	4.71275e-61	NOF3	TIPARP
JUNB1	6.23092e-65	0.575	0.831	0.606	8.19241e-61	NOF3	JUNB
CDKN1A	3.72902e-64	0.547105	0.562	0.286	4.90291e-60	NOF3	CDKN1A
MAFF	7.49078e-63	0.372972	0.317	0.106	9.84887e-59	NOF3	MAFF
CCNL1	5.03709e-62	0.556872	0.662	0.385	6.62277e-58	NOF3	CCNL1
NNMT1	2.40556e-57	0.652354	0.642	0.395	3.16283e-53	NOF3	NNMT
UAP11	1.35563e-55	0.443821	0.38	0.157	1.78238e-51	NOF3	UAP1
ZFAND5	6.35071e-53	0.494787	0.536	0.291	8.34992e-49	NOF3	ZFAND5
ATP1A1	9.69594e-53	0.398318	0.409	0.182	1.27482e-48	NOF3	ATP1A1
IER3	3.49914e-52	0.71895	0.623	0.383	4.60066e-48	NOF3	IER3
PNRC1	2.17479e-50	0.492796	0.634	0.386	2.85941e-46	NOF3	PNRC1
EMP1	1.29497e-45	0.582101	0.625	0.404	1.70263e-41	NOF3	EMP1
CHD1	1.00267e-44	0.425013	0.326	0.139	1.31831e-40	NOF3	CHD1
DDX5	2.96756e-44	0.482023	0.818	0.657	3.90175e-40	NOF3	DDX5
GLUL1	2.24273e-42	0.480077	0.561	0.334	2.94874e-38	NOF3	GLUL
KLF9	3.55372e-42	0.428372	0.494	0.276	4.67243e-38	NOF3	KLF9
DDX21	6.15038e-42	0.388127	0.34	0.153	8.08652e-38	NOF3	DDX21
NR4A1	7.52461e-40	0.445118	0.577	0.352	9.89336e-36	NOF3	NR4A1
AMD1	7.65604e-39	0.30682	0.364	0.17	1.00662e-34	NOF3	AMD1
CLU1	1.95352e-36	0.442273	0.567	0.341	2.56849e-32	NOF3	CLU
NFKBIA1	2.16057e-36	0.438266	0.759	0.56	2.84072e-32	NOF3	NFKBIA
LDHA	3.0812e-35	0.348502	0.394	0.208	4.05116e-31	NOF3	LDHA
ADAMTS1	1.70353e-32	0.454327	0.49	0.299	2.2398e-28	NOF3	ADAMTS1
DNAJA1	3.74135e-32	0.398097	0.777	0.594	4.91912e-28	NOF3	DNAJA1
IRF1	1.86176e-31	0.304479	0.301	0.14	2.44784e-27	NOF3	IRF1
ERRFI1	2.37346e-31	0.303043	0.346	0.176	3.12062e-27	NOF3	ERRFI1
PTGS2	3.40011e-31	0.318538	0.278	0.125	4.47047e-27	NOF3	PTGS2
RBBP6	1.12811e-30	0.396176	0.46	0.275	1.48324e-26	NOF3	RBBP6
MEDAG	1.76661e-30	0.284038	0.282	0.129	2.32273e-26	NOF3	MEDAG
PPP1R15A	2.14931e-29	0.398328	0.661	0.481	2.82592e-25	NOF3	PPP1R15A
ARID5B	2.75086e-29	0.44361	0.511	0.337	3.61682e-25	NOF3	ARID5B
TIMP31	5.88298e-29	0.344491	0.833	0.662	7.73494e-25	NOF3	TIMP3
ELOC	1.68956e-28	0.297766	0.317	0.161	2.22144e-24	NOF3	ELOC
C11orf96	8.25298e-28	0.367925	0.403	0.227	1.0851e-23	NOF3	C11orf96
DDX3X	1.219e-27	0.305995	0.375	0.208	1.60274e-23	NOF3	DDX3X
UBC	1.51642e-27	0.391099	0.833	0.726	1.99379e-23	NOF3	UBC
EIF4A3	1.61654e-27	0.285942	0.362	0.195	2.12542e-23	NOF3	EIF4A3
CCL21	2.01303e-27	0.448385	0.302	0.151	2.64674e-23	NOF3	CCL2
ATF3	2.315e-27	0.382703	0.661	0.469	3.04376e-23	NOF3	ATF3
RND31	1.45057e-25	0.315816	0.413	0.244	1.90721e-21	NOF3	RND3
TGFBR31	4.58439e-25	0.259732	0.31	0.162	6.02755e-21	NOF3	TGFBR3
JUND	1.00394e-24	0.251094	0.35	0.194	1.31999e-20	NOF3	JUND
FKBP5	2.6236e-24	0.270469	0.471	0.29	3.44951e-20	NOF3	FKBP5
EIF11	7.76999e-24	0.304527	0.903	0.824	1.0216e-19	NOF3	EIF1
MFAP51	1.88387e-23	0.377911	0.522	0.344	2.47691e-19	NOF3	MFAP5
EGR11	1.88499e-23	0.348138	0.883	0.777	2.47838e-19	NOF3	EGR1
USP531	4.58133e-23	0.260816	0.282	0.146	6.02353e-19	NOF3	USP53
NFKBIZ	1.36415e-22	0.32918	0.545	0.369	1.79358e-18	NOF3	NFKBIZ
SAMHD1	1.84497e-22	0.263135	0.363	0.211	2.42577e-18	NOF3	SAMHD1
SKIL	1.10363e-21	0.298477	0.283	0.153	1.45105e-17	NOF3	SKIL
ABI3BP	8.20461e-21	0.253356	0.552	0.38	1.07874e-16	NOF3	ABI3BP
RHOB1	1.86237e-20	0.287806	0.361	0.215	2.44865e-16	NOF3	RHOB
SFPQ	6.92785e-20	0.295635	0.411	0.267	9.10874e-16	NOF3	SFPQ
MT-ND3	1.61073e-19	0.283705	0.811	0.7	2.11778e-15	NOF3	MT-ND3
KLF4	1.63125e-19	0.302444	0.479	0.328	2.14477e-15	NOF3	KLF4
LAMA2	6.00535e-19	0.261995	0.494	0.337	7.89584e-15	NOF3	LAMA2
C3	4.90715e-17	0.265954	0.494	0.338	6.45192e-13	NOF3	C3
DNAJB1	2.17313e-16	0.261999	0.611	0.449	2.85723e-12	NOF3	DNAJB1
GPX31	2.36721e-16	0.265707	0.443	0.29	3.11241e-12	NOF3	GPX3
CTSL	2.65941e-16	0.256039	0.357	0.23	3.49659e-12	NOF3	CTSL
HLA-E	2.84772e-15	0.252088	0.531	0.397	3.74418e-11	NOF3	HLA-E
HNRNPA2B1	7.62061e-15	0.314266	0.614	0.5	1.00196e-10	NOF3	HNRNPA2B1
RTN41	1.31276e-14	0.284261	0.462	0.348	1.72601e-10	NOF3	RTN4
FSTL11	2.80103e-14	0.288505	0.582	0.45	3.68279e-10	NOF3	FSTL1
NCL	5.64412e-13	0.274913	0.615	0.507	7.42089e-09	NOF3	NCL
GEM	7.91852e-12	0.263289	0.396	0.287	1.04113e-07	NOF3	GEM
SLC38A2	1.00738e-10	0.25122	0.429	0.329	1.3245e-06	NOF3	SLC38A2
COL1A1	0	2.31015	0.942	0.522	0	CAF1	COL1A1
COL3A1	0	2.21327	0.99	0.717	0	CAF1	COL3A1
COL1A2	0	2.01198	0.999	0.943	0	CAF1	COL1A2
SPARC	0	1.74151	0.974	0.738	0	CAF1	SPARC
IGF1	2.48585e-250	1.18429	0.737	0.29	3.2684e-246	CAF1	IGF1
COL14A1	5.18536e-194	1.08353	0.888	0.652	6.81771e-190	CAF1	COL14A1
ASPN	4.0107e-164	0.910665	0.46	0.136	5.27327e-160	CAF1	ASPN
GUCY1A1	6.24221e-159	0.457672	0.319	0.06	8.20725e-155	CAF1	GUCY1A1
COL5A1	7.5434e-159	0.652897	0.541	0.194	9.91806e-155	CAF1	COL5A1
COL5A2	1.24346e-152	0.71719	0.652	0.307	1.63491e-148	CAF1	COL5A2
CCDC80	5.87016e-151	0.810227	0.964	0.835	7.71809e-147	CAF1	CCDC80
MMP2	2.05772e-141	0.729507	0.682	0.351	2.70549e-137	CAF1	MMP2
POSTN	4.41755e-138	0.552844	0.418	0.115	5.8082e-134	CAF1	POSTN
LUM	4.36463e-136	0.744521	0.98	0.856	5.73861e-132	CAF1	LUM
OGN	8.49084e-135	0.881333	0.745	0.465	1.11638e-130	CAF1	OGN
COL6A3	4.5994e-123	0.725598	0.755	0.478	6.04729e-119	CAF1	COL6A3
CTHRC1	2.46538e-107	0.488438	0.424	0.154	3.24148e-103	CAF1	CTHRC1
GREM1	3.48681e-85	0.448363	0.363	0.132	4.58446e-81	CAF1	GREM1
TPM4	5.06494e-72	0.506409	0.631	0.397	6.65938e-68	CAF1	TPM4
VCAN	1.3585e-69	0.461531	0.625	0.369	1.78615e-65	CAF1	VCAN
THY1	1.11547e-65	0.392849	0.543	0.3	1.46662e-61	CAF1	THY1
PLOD2	1.76094e-63	0.294227	0.282	0.104	2.31528e-59	CAF1	PLOD2
RRBP1	2.557e-60	0.418984	0.502	0.284	3.36195e-56	CAF1	RRBP1
MAPKAP1	4.21654e-58	0.290715	0.259	0.096	5.5439e-54	CAF1	MAPKAP1
COL12A1	2.04121e-51	0.352583	0.411	0.216	2.68378e-47	CAF1	COL12A1
SPATS2L	2.72761e-51	0.307641	0.34	0.161	3.58626e-47	CAF1	SPATS2L
TTC3	3.71486e-51	0.363254	0.421	0.228	4.8843e-47	CAF1	TTC3
COL6A1	6.75435e-48	0.414378	0.616	0.422	8.88061e-44	CAF1	COL6A1
NEXN	8.92187e-48	0.378459	0.386	0.204	1.17305e-43	CAF1	NEXN
COL8A1	4.32877e-45	0.336927	0.422	0.239	5.69146e-41	CAF1	COL8A1
FN1	1.24186e-40	0.374908	0.571	0.391	1.63279e-36	CAF1	FN1
HIF1A	1.39573e-39	0.273702	0.309	0.155	1.83511e-35	CAF1	HIF1A
THBS2	4.70058e-37	0.255372	0.337	0.18	6.18032e-33	CAF1	THBS2
UACA	1.04564e-33	0.322449	0.39	0.236	1.3748e-29	CAF1	UACA
MT-ND5	5.17632e-33	0.32877	0.903	0.847	6.80583e-29	CAF1	MT-ND5
SPON2	5.76609e-33	0.273506	0.387	0.232	7.58126e-29	CAF1	SPON2
GOLGB1	1.86171e-31	0.287169	0.399	0.244	2.44778e-27	CAF1	GOLGB1
ITGB1	1.08648e-29	0.279526	0.536	0.378	1.42851e-25	CAF1	ITGB1
CALD1	2.81834e-29	0.276275	0.856	0.757	3.70555e-25	CAF1	CALD1
LIMA1	9.2913e-27	0.279059	0.517	0.375	1.22162e-22	CAF1	LIMA1
FGF7	3.97677e-24	0.255027	0.492	0.347	5.22866e-20	CAF1	FGF7
DST	5.90146e-24	0.301135	0.545	0.407	7.75924e-20	CAF1	DST
COL6A2	6.73557e-24	0.280947	0.515	0.385	8.85592e-20	CAF1	COL6A2
ELN	1.05609e-20	0.273785	0.343	0.225	1.38854e-16	CAF1	ELN
MGP	5.86197e-16	0.336514	0.92	0.851	7.70731e-12	CAF1	MGP
C7	4.00376e-236	1.95752	0.797	0.227	5.26414e-232	NOF4	C7
APOD1	5.35189e-163	2.11795	0.808	0.342	7.03666e-159	NOF4	APOD
SCN7A	5.6358e-114	0.916635	0.525	0.157	7.40995e-110	NOF4	SCN7A
SPARCL1	1.22078e-104	1.03257	0.987	0.841	1.60508e-100	NOF4	SPARCL1
DPT	4.90824e-90	0.934841	0.784	0.434	6.45336e-86	NOF4	DPT
FMO2	3.76209e-68	0.550685	0.331	0.092	4.9464e-64	NOF4	FMO2
MGP1	1.64604e-60	0.655723	0.982	0.854	2.16422e-56	NOF4	MGP
SMOC2	4.60212e-56	0.534075	0.335	0.108	6.05087e-52	NOF4	SMOC2
GSN1	2.38324e-52	0.63616	0.895	0.641	3.13348e-48	NOF4	GSN
MAMDC2	5.9942e-43	0.481857	0.359	0.142	7.88117e-39	NOF4	MAMDC2
DCN1	1.29135e-41	0.44717	1	0.996	1.69786e-37	NOF4	DCN
MT-ND2	1.04952e-39	0.591401	0.921	0.868	1.37991e-35	NOF4	MT-ND2
PID1	1.552e-36	0.362146	0.381	0.167	2.04058e-32	NOF4	PID1
CST31	9.13201e-34	0.440817	0.954	0.823	1.20068e-29	NOF4	CST3
PCOLCE21	4.4002e-31	0.338133	0.373	0.165	5.78538e-27	NOF4	PCOLCE2
SPTBN1	4.07147e-29	0.401882	0.518	0.305	5.35317e-25	NOF4	SPTBN1
CXCL12	1.12235e-27	0.433825	0.505	0.3	1.47566e-23	NOF4	CXCL12
CLU2	3.80307e-27	0.579306	0.567	0.35	5.00028e-23	NOF4	CLU
TXNIP2	8.40708e-26	0.489696	0.758	0.594	1.10536e-21	NOF4	TXNIP
ABCA9	6.36527e-25	0.309439	0.268	0.118	8.36905e-21	NOF4	ABCA9
SERPINE2	1.95158e-23	0.374701	0.338	0.171	2.56594e-19	NOF4	SERPINE2
ABLIM11	3.77762e-23	0.282398	0.338	0.167	4.96682e-19	NOF4	ABLIM1
ABCA8	1.9117e-21	0.292344	0.327	0.168	2.51351e-17	NOF4	ABCA8
FKBP51	1.39518e-20	0.370421	0.473	0.297	1.83438e-16	NOF4	FKBP5
TIMP32	2.86347e-19	0.324225	0.823	0.67	3.76489e-15	NOF4	TIMP3
PTN	5.22707e-19	0.322227	0.279	0.144	6.87255e-15	NOF4	PTN
ABCA6	3.01373e-18	0.320307	0.362	0.209	3.96245e-14	NOF4	ABCA6
NFIA	1.17742e-17	0.287571	0.438	0.27	1.54808e-13	NOF4	NFIA
LAMA21	8.24979e-17	0.38835	0.492	0.344	1.08468e-12	NOF4	LAMA2
SERPINF11	5.90231e-16	0.345316	0.73	0.611	7.76036e-12	NOF4	SERPINF1
RHOBTB3	1.27497e-15	0.288854	0.429	0.277	1.67633e-11	NOF4	RHOBTB3
GPX32	2.41127e-15	0.266906	0.458	0.295	3.17034e-11	NOF4	GPX3
SERPING11	4.53889e-15	0.298834	0.747	0.634	5.96773e-11	NOF4	SERPING1
MT-CYB	1.05897e-13	0.268505	0.965	0.922	1.39234e-09	NOF4	MT-CYB
C31	1.2114e-13	0.284163	0.488	0.345	1.59275e-09	NOF4	C3
ABI3BP1	6.77861e-13	0.310679	0.527	0.39	8.91252e-09	NOF4	ABI3BP
ATP1A11	8.08582e-12	0.266068	0.314	0.2	1.06312e-07	NOF4	ATP1A1
MT-ND1	2.07362e-11	0.318273	0.81	0.758	2.72639e-07	NOF4	MT-ND1
LHFPL6	3.61424e-11	0.268271	0.451	0.336	4.75201e-07	NOF4	LHFPL6
MT-ND31	6.62237e-11	0.29536	0.774	0.708	8.70709e-07	NOF4	MT-ND3
IGFBP3	3.60056e-132	1.14596	0.296	0.038	4.73401e-128	CAF2	IGFBP3
CXCL8	5.19925e-132	1.5462	0.338	0.052	6.83597e-128	CAF2	CXCL8
INHBA	4.05113e-106	1.23303	0.396	0.09	5.32643e-102	CAF2	INHBA
PLAU	1.3225e-92	0.779341	0.271	0.046	1.73882e-88	CAF2	PLAU
CTSC	2.38039e-91	0.638082	0.402	0.102	3.12974e-87	CAF2	CTSC
CXCL1	1.6134e-89	1.33347	0.406	0.111	2.1213e-85	CAF2	CXCL1
ZFAND2A	3.39076e-82	0.696947	0.256	0.046	4.45818e-78	CAF2	ZFAND2A
C11orf961	1.08398e-81	0.85962	0.569	0.221	1.42522e-77	CAF2	C11orf96
TMSB10	2.56598e-80	0.826419	0.973	0.91	3.37376e-76	CAF2	TMSB10
SERPINH1	3.27338e-78	0.55124	0.452	0.142	4.30384e-74	CAF2	SERPINH1
CTHRC11	5.77372e-78	0.591481	0.525	0.182	7.59129e-74	CAF2	CTHRC1
TAGLN	3.19772e-77	0.873781	0.398	0.117	4.20436e-73	CAF2	TAGLN
RAB31	2.19128e-72	0.477644	0.419	0.129	2.88109e-68	CAF2	RAB31
PTMA	1.20475e-71	0.782958	0.854	0.579	1.584e-67	CAF2	PTMA
POSTN1	1.39254e-63	0.622815	0.45	0.153	1.83091e-59	CAF2	POSTN
B2M	5.07067e-63	0.62234	0.994	0.971	6.66691e-59	CAF2	B2M
PHLDA1	5.75903e-59	0.601267	0.498	0.205	7.57198e-55	CAF2	PHLDA1
TPM41	7.30502e-57	0.673204	0.742	0.419	9.60464e-53	CAF2	TPM4
WNT5A	1.71948e-54	0.405924	0.271	0.072	2.26078e-50	CAF2	WNT5A
SAT1	5.27713e-54	0.830744	0.748	0.491	6.93837e-50	CAF2	SAT1
IGFBP7	8.38938e-53	0.828737	0.754	0.47	1.10304e-48	CAF2	IGFBP7
HLA-B	3.33283e-52	0.662484	0.827	0.596	4.382e-48	CAF2	HLA-B
TNFAIP3	1.18847e-51	0.416896	0.271	0.076	1.5626e-47	CAF2	TNFAIP3
RAI14	5.30924e-51	0.356673	0.273	0.077	6.98058e-47	CAF2	RAI14
DIO2	2.82056e-50	0.537974	0.387	0.141	3.70847e-46	CAF2	DIO2
CDH11	3.1431e-50	0.401441	0.36	0.125	4.13255e-46	CAF2	CDH11
TPM2	3.03957e-47	0.531597	0.462	0.203	3.99643e-43	CAF2	TPM2
GREM11	2.03156e-46	0.600999	0.404	0.16	2.6711e-42	CAF2	GREM1
BAG3	6.95769e-44	0.433253	0.31	0.107	9.14797e-40	CAF2	BAG3
CTSB	1.88339e-43	0.410317	0.487	0.223	2.47628e-39	CAF2	CTSB
DNAJB11	6.07917e-43	0.798164	0.675	0.451	7.9929e-39	CAF2	DNAJB1
BGN	7.3289e-40	0.439846	0.481	0.231	9.63604e-36	CAF2	BGN
CXCL2	1.8203e-39	0.592775	0.304	0.112	2.39333e-35	CAF2	CXCL2
COL12A11	3.3055e-39	0.51198	0.488	0.236	4.34607e-35	CAF2	COL12A1
SERPINE1	1.13735e-38	0.637078	0.342	0.137	1.49539e-34	CAF2	SERPINE1
ATP5F1E	1.43607e-37	0.485654	0.638	0.391	1.88815e-33	CAF2	ATP5F1E
SULF1	4.91363e-37	0.650425	0.452	0.229	6.46044e-33	CAF2	SULF1
RARRES2	2.99552e-34	0.499306	0.706	0.475	3.9385e-30	CAF2	RARRES2
PSMA7	1.58699e-33	0.413715	0.569	0.324	2.08657e-29	CAF2	PSMA7
LGALS1	3.1338e-33	0.569256	0.877	0.751	4.12033e-29	CAF2	LGALS1
ICAM1	3.38149e-32	0.330178	0.267	0.099	4.44598e-28	CAF2	ICAM1
IER31	4.07661e-31	0.623992	0.613	0.394	5.35993e-27	CAF2	IER3
CALD11	7.82692e-31	0.518544	0.877	0.769	1.02908e-26	CAF2	CALD1
PPIB	2.01682e-30	0.420379	0.587	0.35	2.65172e-26	CAF2	PPIB
CFL1	1.12679e-29	0.368832	0.481	0.263	1.48151e-25	CAF2	CFL1
SPATS2L1	2.24483e-29	0.35913	0.381	0.182	2.9515e-25	CAF2	SPATS2L
PDPN	4.26641e-29	0.315394	0.354	0.163	5.60947e-25	CAF2	PDPN
IL32	1.2491e-28	0.314298	0.271	0.109	1.64232e-24	CAF2	IL32
COL6A31	2.50969e-28	0.431751	0.758	0.515	3.29974e-24	CAF2	COL6A3
ITGB11	3.85189e-28	0.424806	0.617	0.392	5.06446e-24	CAF2	ITGB1
MYL6	6.37715e-28	0.504335	0.773	0.602	8.38468e-24	CAF2	MYL6
HLA-A	8.64339e-28	0.421426	0.662	0.457	1.13643e-23	CAF2	HLA-A
GAPDH	2.19144e-27	0.538202	0.585	0.379	2.88131e-23	CAF2	GAPDH
CALU	6.8315e-27	0.322313	0.5	0.28	8.98206e-23	CAF2	CALU
DNAJB4	8.23569e-27	0.441464	0.333	0.159	1.08283e-22	CAF2	DNAJB4
PPP1R15A1	3.21524e-25	0.587645	0.663	0.489	4.2274e-21	CAF2	PPP1R15A
SOD21	3.89437e-25	0.482705	0.575	0.365	5.12032e-21	CAF2	SOD2
COL8A11	1.12524e-24	0.359398	0.463	0.26	1.47946e-20	CAF2	COL8A1
PFN1	2.5789e-24	0.338692	0.41	0.223	3.39074e-20	CAF2	PFN1
DNAJA11	4.30501e-23	0.805618	0.727	0.607	5.66023e-19	CAF2	DNAJA1
MT-ND32	6.99172e-21	0.581115	0.831	0.703	9.19271e-17	CAF2	MT-ND3
MT-CO2	9.14084e-21	0.464596	0.879	0.782	1.20184e-16	CAF2	MT-CO2
MMP14	1.07268e-19	0.294967	0.321	0.166	1.41036e-15	CAF2	MMP14
XAF1	2.26323e-19	0.268954	0.312	0.157	2.97569e-15	CAF2	XAF1
MYL9	2.39548e-19	0.35381	0.323	0.173	3.14958e-15	CAF2	MYL9
COL5A21	2.5064e-19	0.321935	0.56	0.363	3.29541e-15	CAF2	COL5A2
MT-ATP8	2.54736e-19	0.48651	0.671	0.49	3.34927e-15	CAF2	MT-ATP8
TIMP1	3.12487e-19	0.60887	0.669	0.508	4.10858e-15	CAF2	TIMP1
ARPC2	7.44618e-19	0.29662	0.462	0.288	9.79023e-15	CAF2	ARPC2
HLA-C	2.96279e-18	0.368107	0.612	0.442	3.89548e-14	CAF2	HLA-C
THY11	1.79237e-17	0.316543	0.519	0.335	2.35661e-13	CAF2	THY1
ANTXR1	3.69322e-17	0.340814	0.338	0.194	4.85585e-13	CAF2	ANTXR1
SELENOM	5.796e-17	0.260833	0.496	0.321	7.62058e-13	CAF2	SELENOM
FTH11	1.32839e-16	0.516757	0.973	0.956	1.74657e-12	CAF2	FTH1
TPM1	3.72703e-16	0.474777	0.479	0.338	4.9003e-12	CAF2	TPM1
IFITM3	2.36653e-15	0.343439	0.819	0.718	3.11151e-11	CAF2	IFITM3
S100A11	2.50402e-15	0.284739	0.448	0.295	3.29229e-11	CAF2	S100A11
RGS2	2.72297e-15	0.390915	0.308	0.177	3.58016e-11	CAF2	RGS2
VCAN1	2.99491e-15	0.301982	0.585	0.408	3.93771e-11	CAF2	VCAN
DYNLL1	5.27471e-15	0.251353	0.475	0.313	6.93519e-11	CAF2	DYNLL1
PABPC11	1.15466e-14	0.333585	0.852	0.756	1.51815e-10	CAF2	PABPC1
NDUFA4	4.70479e-14	0.282148	0.515	0.366	6.18586e-10	CAF2	NDUFA4
HIF1A1	1.59805e-13	0.270091	0.304	0.176	2.10112e-09	CAF2	HIF1A
MT-ATP6	2.10283e-13	0.389484	0.962	0.925	2.7648e-09	CAF2	MT-ATP6
TCEAL9	3.40606e-13	0.26262	0.423	0.279	4.47829e-09	CAF2	TCEAL9
NAP1L1	1.06339e-12	0.262106	0.594	0.445	1.39815e-08	CAF2	NAP1L1
MT-ND4	2.28566e-12	0.41577	0.952	0.95	3.00519e-08	CAF2	MT-ND4
MT-CO3	3.45806e-12	0.259718	0.962	0.941	4.54666e-08	CAF2	MT-CO3
TNFAIP6	1.63153e-11	0.347492	0.296	0.183	2.14514e-07	CAF2	TNFAIP6
CXCL14	2.59543e-11	0.275138	0.342	0.214	3.41247e-07	CAF2	CXCL14
MT2A1	3.68494e-11	0.589976	0.642	0.513	4.84496e-07	CAF2	MT2A
CALM2	5.46827e-11	0.260541	0.623	0.492	7.18968e-07	CAF2	CALM2
EIF4A31	9.7981e-11	0.416662	0.315	0.207	1.28825e-06	CAF2	EIF4A3
KLF6	7.64159e-10	0.272397	0.377	0.264	1.00472e-05	CAF2	KLF6
A2M1	2.10751e-09	0.385758	0.637	0.529	2.77096e-05	CAF2	A2M
NFKBIA2	1.88691e-08	0.324581	0.671	0.576	0.000248091	CAF2	NFKBIA
NFKBIZ1	5.624e-08	0.355128	0.481	0.383	0.000739444	CAF2	NFKBIZ
FTL1	1.06089e-07	0.384145	0.956	0.954	0.00139486	CAF2	FTL
MT-ND4L	2.79471e-07	0.27559	0.54	0.439	0.00367449	CAF2	MT-ND4L
ID3	6.50396e-06	0.280709	0.427	0.338	0.085514	CAF2	ID3
ATF31	7.05839e-06	0.37015	0.552	0.487	0.0928037	CAF2	ATF3
UBB	1.39881e-05	0.274336	0.831	0.813	0.183915	CAF2	UBB
SFRP4	1.71374e-288	1.87932	0.672	0.104	2.25323e-284	CAF3	SFRP4
PI161	5.00272e-232	1.52434	0.736	0.168	6.57757e-228	CAF3	PI16
GSN2	3.99734e-141	1.28443	0.965	0.636	5.2557e-137	CAF3	GSN
IGFBP71	1.86565e-134	1.32432	0.886	0.459	2.45296e-130	CAF3	IGFBP7
CST32	1.10055e-127	1.03359	0.986	0.82	1.447e-123	CAF3	CST3
DCN2	5.60273e-112	0.852942	1	0.996	7.36647e-108	CAF3	DCN
LUM1	1.21648e-106	1.01896	0.983	0.873	1.59943e-102	CAF3	LUM
MFAP52	2.67038e-89	0.703419	0.791	0.329	3.51102e-85	CAF3	MFAP5
MTRNR2L11	1.00542e-83	0.502856	0.839	0.385	1.32192e-79	CAF3	MTRNR2L1
MGP2	6.60773e-82	1.05802	0.988	0.854	8.68785e-78	CAF3	MGP
DPT1	1.76691e-81	0.796916	0.808	0.434	2.32313e-77	CAF3	DPT
PDGFRL	5.83915e-64	0.372892	0.297	0.075	7.67731e-60	CAF3	PDGFRL
IGFBP61	5.11784e-54	0.659331	0.779	0.452	6.72893e-50	CAF3	IGFBP6
C1QTNF3	2.52928e-53	0.406622	0.43	0.16	3.3255e-49	CAF3	C1QTNF3
CCDC801	1.54895e-50	0.540124	0.988	0.85	2.03656e-46	CAF3	CCDC80
OMD1	2.47592e-50	0.504309	0.517	0.232	3.25534e-46	CAF3	OMD
SPARC1	8.76548e-50	0.692659	0.924	0.775	1.15248e-45	CAF3	SPARC
CD551	1.7135e-45	0.448938	0.51	0.232	2.25291e-41	CAF3	CD55
SEMA3C1	2.30622e-45	0.393833	0.378	0.141	3.03222e-41	CAF3	SEMA3C
TUBA1A	2.51544e-45	0.584664	0.568	0.294	3.3073e-41	CAF3	TUBA1A
ANXA21	1.23465e-44	0.564673	0.781	0.536	1.62332e-40	CAF3	ANXA2
CFD1	5.2075e-44	0.729016	0.942	0.764	6.84682e-40	CAF3	CFD
MFAP41	3.15524e-41	0.566293	0.895	0.761	4.14851e-37	CAF3	MFAP4
ASPN1	4.47954e-40	0.376632	0.44	0.182	5.8897e-36	CAF3	ASPN
PRSS23	1.15017e-36	0.373279	0.409	0.183	1.51225e-32	CAF3	PRSS23
CHRDL11	4.72861e-35	0.36966	0.413	0.182	6.21717e-31	CAF3	CHRDL1
EFEMP11	4.18182e-34	0.458642	0.502	0.265	5.49825e-30	CAF3	EFEMP1
UBB1	1.18266e-28	0.440478	0.89	0.808	1.55496e-24	CAF3	UBB
ID31	1.29125e-28	0.508108	0.552	0.327	1.69774e-24	CAF3	ID3
ELN1	6.62288e-28	0.435738	0.444	0.232	8.70776e-24	CAF3	ELN
PPP1CB	1.61863e-27	0.290292	0.364	0.172	2.12817e-23	CAF3	PPP1CB
TIMP33	1.99885e-27	0.45309	0.851	0.668	2.62809e-23	CAF3	TIMP3
FBLN1	9.46307e-27	0.436278	0.932	0.817	1.2442e-22	CAF3	FBLN1
IFI27	1.59694e-26	0.377413	0.393	0.198	2.09966e-22	CAF3	IFI27
GEM1	1.93162e-26	0.353825	0.504	0.282	2.5397e-22	CAF3	GEM
BGN1	1.37926e-25	0.345831	0.438	0.235	1.81345e-21	CAF3	BGN
ITGBL11	1.55898e-25	0.370665	0.469	0.265	2.04974e-21	CAF3	ITGBL1
ANXA11	4.7749e-25	0.388692	0.715	0.509	6.27804e-21	CAF3	ANXA1
ARL6IP5	1.07616e-24	0.372703	0.566	0.361	1.41494e-20	CAF3	ARL6IP5
S100A101	2.06818e-23	0.390813	0.721	0.514	2.71925e-19	CAF3	S100A10
CD99	1.32926e-22	0.341495	0.61	0.402	1.74771e-18	CAF3	CD99
S100A41	1.55786e-21	0.327024	0.762	0.56	2.04828e-17	CAF3	S100A4
OGN1	5.4621e-21	0.324795	0.74	0.503	7.18157e-17	CAF3	OGN
RHOA	1.51049e-19	0.327508	0.539	0.353	1.98599e-15	CAF3	RHOA
LHFPL61	3.51869e-19	0.299713	0.521	0.331	4.62638e-15	CAF3	LHFPL6
LAPTM4A	5.56786e-19	0.305113	0.638	0.45	7.32062e-15	CAF3	LAPTM4A
ITM2B	3.66327e-18	0.28793	0.814	0.663	4.81647e-14	CAF3	ITM2B
UBC1	5.82599e-18	0.371315	0.837	0.73	7.66001e-14	CAF3	UBC
PMP221	6.85368e-18	0.319698	0.564	0.385	9.01122e-14	CAF3	PMP22
SERPING12	8.77949e-17	0.331898	0.767	0.633	1.15433e-12	CAF3	SERPING1
HEXIM1	1.38702e-16	0.264821	0.459	0.293	1.82366e-12	CAF3	HEXIM1
VIM	9.98215e-16	0.279359	0.934	0.902	1.31245e-11	CAF3	VIM
IGFBP4	2.38613e-15	0.266277	0.678	0.493	3.13728e-11	CAF3	IGFBP4
CCNI	3.16694e-15	0.302137	0.508	0.358	4.1639e-11	CAF3	CCNI
TUBA1B	8.97353e-15	0.286081	0.455	0.302	1.17984e-10	CAF3	TUBA1B
COL8A12	2.22518e-14	0.256515	0.424	0.264	2.92567e-10	CAF3	COL8A1
GADD45B1	3.55102e-14	0.303584	0.628	0.469	4.66888e-10	CAF3	GADD45B
ID2	1.31864e-13	0.26907	0.638	0.462	1.73374e-09	CAF3	ID2
DYNLL11	2.8517e-13	0.272317	0.461	0.314	3.74941e-09	CAF3	DYNLL1
RACK1	3.96818e-13	0.2532	0.764	0.615	5.21736e-09	CAF3	RACK1
SERPINF12	1.72068e-11	0.27095	0.75	0.61	2.26235e-07	CAF3	SERPINF1
DDX51	4.89252e-10	0.253578	0.771	0.669	6.43268e-06	CAF3	DDX5
TIMP11	2.23449e-09	0.412305	0.636	0.511	2.9379e-05	CAF3	TIMP1
JUNB2	9.0214e-07	0.298088	0.692	0.629	0.0118613	CAF3	JUNB
PLA2G2A2	1.2215e-174	2.06924	0.672	0.123	1.60603e-170	CAF4	PLA2G2A
SFRP21	4.76423e-101	1.42101	0.994	0.739	6.26401e-97	CAF4	SFRP2
IGF11	1.0522e-82	1.07564	0.833	0.359	1.38343e-78	CAF4	IGF1
FGF71	9.96014e-81	1.0253	0.78	0.356	1.30956e-76	CAF4	FGF7
IGFBP41	5.90053e-68	0.952406	0.867	0.489	7.75802e-64	CAF4	IGFBP4
C32	2.04378e-65	0.89812	0.74	0.337	2.68717e-61	CAF4	C3
CCDC802	5.80473e-65	0.816176	0.997	0.854	7.63206e-61	CAF4	CCDC80
MGP3	1.92247e-59	1.0151	0.988	0.858	2.52766e-55	CAF4	MGP
SERPINF13	1.89313e-53	0.81074	0.885	0.607	2.48909e-49	CAF4	SERPINF1
TPT1	7.24534e-50	0.582856	0.997	0.977	9.52617e-46	CAF4	TPT1
GREM12	5.49949e-47	0.658992	0.471	0.164	7.23073e-43	CAF4	GREM1
THY12	2.18693e-45	0.733079	0.675	0.333	2.87538e-41	CAF4	THY1
A2M2	2.65103e-45	1.08161	0.793	0.524	3.48557e-41	CAF4	A2M
SFRP11	1.80771e-44	0.703959	0.52	0.207	2.37678e-40	CAF4	SFRP1
CTSK	8.21145e-44	0.67747	0.78	0.446	1.07964e-39	CAF4	CTSK
B2M1	4.64071e-43	0.639786	0.994	0.971	6.1016e-39	CAF4	B2M
C1R1	5.34772e-38	0.562909	0.96	0.831	7.03118e-34	CAF4	C1R
STEAP1	7.81531e-38	0.376891	0.325	0.099	1.02756e-33	CAF4	STEAP1
RSPO3	4.5677e-37	0.368179	0.35	0.111	6.00561e-33	CAF4	RSPO3
FTL2	1.87257e-36	0.489972	0.997	0.952	2.46206e-32	CAF4	FTL
NUPR11	2.68811e-36	0.557122	0.681	0.362	3.53433e-32	CAF4	NUPR1
ID21	4.76496e-35	0.634104	0.765	0.461	6.26496e-31	CAF4	ID2
CPXM1	2.60337e-34	0.261801	0.288	0.083	3.42291e-30	CAF4	CPXM1
MAPKAP11	2.00874e-33	0.328156	0.35	0.118	2.6411e-29	CAF4	MAPKAP1
FBLN11	2.09368e-33	0.539458	0.966	0.819	2.75277e-29	CAF4	FBLN1
C1S	2.60984e-33	0.497412	0.935	0.757	3.43141e-29	CAF4	C1S
TCF21	6.81943e-32	0.468007	0.455	0.195	8.96618e-28	CAF4	TCF21
STEAP2	1.6363e-31	0.282793	0.288	0.089	2.15141e-27	CAF4	STEAP2
MDK	4.75522e-31	0.337869	0.334	0.116	6.25216e-27	CAF4	MDK
CD63	2.87544e-29	0.477715	0.904	0.744	3.78062e-25	CAF4	CD63
NPC2	3.92466e-29	0.506729	0.659	0.381	5.16014e-25	CAF4	NPC2
CD248	4.84319e-29	0.27748	0.294	0.097	6.36783e-25	CAF4	CD248
SSR4	7.79353e-29	0.394277	0.514	0.245	1.02469e-24	CAF4	SSR4
TIMP12	1.02406e-28	0.683506	0.774	0.508	1.34644e-24	CAF4	TIMP1
CFH1	1.49843e-28	0.696619	0.793	0.571	1.97014e-24	CAF4	CFH
MMP21	2.93852e-28	0.495611	0.697	0.405	3.86357e-24	CAF4	MMP2
NNMT2	9.12935e-27	0.541383	0.69	0.411	1.20033e-22	CAF4	NNMT
COL14A11	9.69557e-27	0.4827	0.913	0.69	1.27477e-22	CAF4	COL14A1
PPIB1	1.84986e-26	0.388445	0.644	0.355	2.43219e-22	CAF4	PPIB
SVEP1	1.89642e-26	0.289233	0.285	0.098	2.49341e-22	CAF4	SVEP1
TMEM176A	1.90797e-26	0.313037	0.418	0.179	2.5086e-22	CAF4	TMEM176A
HLA-A1	3.43391e-25	0.456413	0.715	0.461	4.51491e-21	CAF4	HLA-A
PLTP	1.53287e-24	0.326848	0.437	0.201	2.01542e-20	CAF4	PLTP
ANKRD10	2.85315e-24	0.279317	0.328	0.128	3.75133e-20	CAF4	ANKRD10
CD74	1.53447e-23	0.329796	0.276	0.1	2.01752e-19	CAF4	CD74
PTGDS1	1.78218e-21	0.445268	0.598	0.318	2.34321e-17	CAF4	PTGDS
CXCL121	5.52787e-21	0.444277	0.545	0.305	7.26805e-17	CAF4	CXCL12
CST33	5.58936e-21	0.400081	0.941	0.828	7.34889e-17	CAF4	CST3
CP	6.24587e-21	0.339843	0.26	0.097	8.21207e-17	CAF4	CP
RARRES21	1.59782e-19	0.402432	0.712	0.483	2.10081e-15	CAF4	RARRES2
CTHRC12	2.19528e-18	0.33822	0.406	0.199	2.88636e-14	CAF4	CTHRC1
MGST11	3.36391e-18	0.267623	0.443	0.224	4.42286e-14	CAF4	MGST1
OGN2	9.23687e-18	0.395877	0.752	0.51	1.21446e-13	CAF4	OGN
C1QTNF31	1.48185e-17	0.53265	0.359	0.172	1.94834e-13	CAF4	C1QTNF3
SELENOP	2.2242e-17	0.405593	0.628	0.401	2.92438e-13	CAF4	SELENOP
PSAP	3.64838e-17	0.322456	0.793	0.552	4.79689e-13	CAF4	PSAP
QSOX1	2.96465e-16	0.273189	0.368	0.184	3.89793e-12	CAF4	QSOX1
IFITM31	6.22379e-16	0.321002	0.892	0.717	8.18304e-12	CAF4	IFITM3
DUSP1	3.62591e-15	0.387188	0.724	0.525	4.76734e-11	CAF4	DUSP1
ATP6V0E1	6.05772e-15	0.276074	0.452	0.256	7.9647e-11	CAF4	ATP6V0E1
SELENOM1	5.20026e-14	0.261762	0.533	0.325	6.8373e-10	CAF4	SELENOM
MT-CO1	5.92744e-14	0.306268	0.963	0.945	7.79339e-10	CAF4	MT-CO1
PFDN5	6.42325e-14	0.284529	0.632	0.425	8.44528e-10	CAF4	PFDN5
LIMA11	1.66044e-13	0.311708	0.585	0.395	2.18315e-09	CAF4	LIMA1
TMEM176B	2.36953e-13	0.255776	0.424	0.244	3.11546e-09	CAF4	TMEM176B
MYL61	6.38977e-13	0.308729	0.777	0.607	8.40126e-09	CAF4	MYL6
PLIN2	1.01661e-12	0.430539	0.297	0.155	1.33664e-08	CAF4	PLIN2
DCN3	2.00777e-12	0.283477	1	0.996	2.63982e-08	CAF4	DCN
EFEMP12	4.86587e-12	0.250249	0.461	0.274	6.39765e-08	CAF4	EFEMP1
IFITM2	8.76592e-12	0.275872	0.542	0.359	1.15254e-07	CAF4	IFITM2
IER32	4.89565e-11	0.267375	0.604	0.402	6.43679e-07	CAF4	IER3
APOE1	1.2254e-10	0.258184	0.282	0.147	1.61115e-06	CAF4	APOE
HEXIM11	6.75679e-10	0.253606	0.458	0.299	8.88383e-06	CAF4	HEXIM1
VCAN2	1.52458e-08	0.256663	0.579	0.414	0.000200452	CAF4	VCAN
SOD22	3.21865e-08	0.337456	0.511	0.375	0.000423188	CAF4	SOD2
CXCL141	0.0032803	0.384183	0.288	0.221	1	CAF4	CXCL14
TRPA1	1.4016e-266	0.820964	0.436	0.022	1.84282e-262	CAF5	TRPA1
F3	7.07174e-192	1.56467	0.669	0.104	9.29792e-188	CAF5	F3
CXCL142	6.61354e-185	2.92612	0.819	0.196	8.69548e-181	CAF5	CXCL14
POSTN2	8.6576e-178	2.7404	0.746	0.151	1.1383e-173	CAF5	POSTN
AGT	1.99021e-175	0.813712	0.373	0.028	2.61673e-171	CAF5	AGT
PLAT	7.43675e-171	0.989421	0.477	0.053	9.77784e-167	CAF5	PLAT
F2R	1.83664e-149	1.04995	0.652	0.124	2.41482e-145	CAF5	F2R
EDNRB	8.11792e-138	0.405874	0.268	0.017	1.06734e-133	CAF5	EDNRB
PDGFD	7.59736e-106	0.365339	0.254	0.022	9.98901e-102	CAF5	PDGFD
PLAU1	2.80025e-103	0.603593	0.369	0.05	3.68177e-99	CAF5	PLAU
TM4SF1	7.43455e-98	0.635266	0.31	0.037	9.77495e-94	CAF5	TM4SF1
PXDN	2.34947e-95	0.419696	0.289	0.033	3.08908e-91	CAF5	PXDN
WNT5A1	3.676e-82	0.711379	0.397	0.074	4.8332e-78	CAF5	WNT5A
TGFBI	4.03917e-81	0.418745	0.3	0.041	5.3107e-77	CAF5	TGFBI
COL4A1	5.85635e-74	0.637172	0.484	0.118	7.69993e-70	CAF5	COL4A1
ETS2	6.14823e-60	0.535989	0.418	0.105	8.08369e-56	CAF5	ETS2
CTSC1	1.55209e-59	0.663722	0.429	0.112	2.04069e-55	CAF5	CTSC
LAMB1	4.02379e-57	0.842128	0.679	0.285	5.29048e-53	CAF5	LAMB1
HGF	1.70104e-52	0.426057	0.307	0.065	2.23653e-48	CAF5	HGF
TPM21	3.59575e-49	0.668021	0.554	0.208	4.72769e-45	CAF5	TPM2
GJA1	2.82238e-48	0.429698	0.317	0.074	3.71087e-44	CAF5	GJA1
PDGFRA	1.40672e-47	0.825986	0.606	0.261	1.84955e-43	CAF5	PDGFRA
IGFBP72	1.08956e-43	0.965405	0.812	0.478	1.43256e-39	CAF5	IGFBP7
EDIL3	6.72833e-43	0.47013	0.394	0.12	8.8464e-39	CAF5	EDIL3
LAMA4	1.2002e-42	0.697965	0.631	0.292	1.57803e-38	CAF5	LAMA4
DIO21	7.86127e-41	0.69597	0.436	0.148	1.0336e-36	CAF5	DIO2
ACSL4	3.18677e-40	0.51756	0.369	0.114	4.18997e-36	CAF5	ACSL4
PAG1	9.34473e-40	0.347618	0.258	0.059	1.22864e-35	CAF5	PAG1
ITGB12	5.2511e-38	0.678994	0.707	0.396	6.90414e-34	CAF5	ITGB1
TAGLN1	2.15806e-36	0.725858	0.383	0.129	2.83742e-32	CAF5	TAGLN
VCAN3	1.2098e-35	0.744633	0.728	0.408	1.59064e-31	CAF5	VCAN
CDH111	2.76696e-35	0.403584	0.39	0.132	3.638e-31	CAF5	CDH11
CALD12	3.96009e-35	0.658716	0.93	0.77	5.20673e-31	CAF5	CALD1
COL4A2	9.21392e-35	0.318316	0.265	0.069	1.21145e-30	CAF5	COL4A2
TPM42	8.22172e-34	0.763115	0.739	0.432	1.08099e-29	CAF5	TPM4
COL12A12	7.08191e-33	0.649704	0.523	0.244	9.31129e-29	CAF5	COL12A1
COL5A22	1.17012e-32	0.659844	0.672	0.365	1.53847e-28	CAF5	COL5A2
PDPN1	2.02263e-30	0.444848	0.418	0.167	2.65935e-26	CAF5	PDPN
HLA-B1	1.43289e-29	0.66677	0.829	0.604	1.88396e-25	CAF5	HLA-B
TCIM	1.11437e-28	0.343186	0.261	0.075	1.46517e-24	CAF5	TCIM
PALLD	2.24794e-27	0.587084	0.526	0.268	2.95559e-23	CAF5	PALLD
COL5A11	7.17927e-27	0.450971	0.537	0.253	9.4393e-23	CAF5	COL5A1
DKK3	8.51416e-27	0.355598	0.362	0.138	1.11944e-22	CAF5	DKK3
COL3A11	3.722e-25	0.512456	0.941	0.765	4.89368e-21	CAF5	COL3A1
NID1	1.38868e-24	0.48588	0.443	0.204	1.82584e-20	CAF5	NID1
RRBP11	1.48917e-24	0.44071	0.596	0.316	1.95796e-20	CAF5	RRBP1
CPED1	1.76396e-24	0.294466	0.265	0.086	2.31925e-20	CAF5	CPED1
WLS	8.30472e-24	0.319796	0.328	0.124	1.0919e-19	CAF5	WLS
FILIP1L	4.17471e-23	0.57312	0.537	0.287	5.48891e-19	CAF5	FILIP1L
B2M2	1.49063e-22	0.49049	0.993	0.972	1.95987e-18	CAF5	B2M
COL6A32	4.40864e-22	0.607047	0.739	0.525	5.79647e-18	CAF5	COL6A3
MYLK	1.50852e-21	0.287931	0.289	0.107	1.98341e-17	CAF5	MYLK
MT-ATP81	1.91709e-21	0.549408	0.728	0.494	2.52059e-17	CAF5	MT-ATP8
PTMA1	5.4652e-21	0.518201	0.787	0.593	7.18565e-17	CAF5	PTMA
RGS21	3.84217e-20	0.54732	0.38	0.179	5.05169e-16	CAF5	RGS2
CALU1	1.71525e-19	0.434207	0.519	0.288	2.25521e-15	CAF5	CALU
CAV1	2.91707e-19	0.487406	0.366	0.17	3.83536e-15	CAF5	CAV1
SERPINH11	3.0115e-19	0.313852	0.359	0.158	3.95951e-15	CAF5	SERPINH1
HLA-A2	4.4487e-19	0.443431	0.693	0.463	5.84915e-15	CAF5	HLA-A
PLOD21	1.00423e-18	0.309177	0.317	0.133	1.32036e-14	CAF5	PLOD2
PDIA6	3.45811e-18	0.28362	0.373	0.173	4.54672e-14	CAF5	PDIA6
HLA-C1	1.48975e-17	0.434414	0.672	0.446	1.95872e-13	CAF5	HLA-C
TMEM30A	1.5396e-17	0.293674	0.296	0.125	2.02427e-13	CAF5	TMEM30A
C11orf962	2.61589e-17	0.42937	0.453	0.239	3.43938e-13	CAF5	C11orf96
PHLDA11	2.92855e-17	0.388069	0.425	0.22	3.85046e-13	CAF5	PHLDA1
INHBA1	3.11502e-17	0.372465	0.265	0.108	4.09563e-13	CAF5	INHBA
LAMC1	1.72415e-16	0.402262	0.408	0.217	2.26692e-12	CAF5	LAMC1
PFN11	9.36605e-15	0.291719	0.429	0.229	1.23145e-10	CAF5	PFN1
SDC2	1.01988e-14	0.307055	0.425	0.232	1.34094e-10	CAF5	SDC2
MMP141	1.51752e-14	0.285471	0.345	0.171	1.99524e-10	CAF5	MMP14
MYL62	8.15472e-14	0.441503	0.763	0.609	1.07218e-09	CAF5	MYL6
TMOD3	8.75243e-14	0.251091	0.261	0.117	1.15077e-09	CAF5	TMOD3
VCL	1.00884e-13	0.251079	0.268	0.121	1.32643e-09	CAF5	VCL
HNRNPU	1.37089e-13	0.330541	0.596	0.393	1.80244e-09	CAF5	HNRNPU
ZEB1	1.59564e-13	0.288372	0.321	0.158	2.09794e-09	CAF5	ZEB1
TPM11	4.65379e-13	0.422061	0.53	0.341	6.1188e-09	CAF5	TPM1
RARRES22	5.42518e-13	0.43308	0.679	0.485	7.13303e-09	CAF5	RARRES2
PLK2	6.03612e-13	0.292172	0.286	0.139	7.93629e-09	CAF5	PLK2
CALR	9.67272e-13	0.332111	0.498	0.311	1.27177e-08	CAF5	CALR
TMSB101	1.63373e-12	0.415233	0.944	0.914	2.14803e-08	CAF5	TMSB10
A2M3	2.3823e-12	0.476867	0.749	0.528	3.13225e-08	CAF5	A2M
TMEM176B1	3.75493e-12	0.288681	0.425	0.245	4.93698e-08	CAF5	TMEM176B
COL6A11	1.2219e-11	0.401558	0.61	0.455	1.60656e-07	CAF5	COL6A1
CTSB1	6.68284e-11	0.275307	0.401	0.237	8.7866e-07	CAF5	CTSB
CFL11	8.3804e-11	0.296409	0.443	0.273	1.10186e-06	CAF5	CFL1
PTN1	1.14762e-10	0.256034	0.289	0.149	1.5089e-06	CAF5	PTN
PDIA3	1.56495e-10	0.290048	0.568	0.387	2.05759e-06	CAF5	PDIA3
PPIB2	2.76571e-10	0.272621	0.533	0.362	3.63636e-06	CAF5	PPIB
CNN3	3.46257e-10	0.262277	0.411	0.253	4.55259e-06	CAF5	CNN3
TCEAL91	3.47489e-10	0.259593	0.449	0.283	4.56879e-06	CAF5	TCEAL9
SOX4	3.82189e-10	0.27516	0.314	0.174	5.02502e-06	CAF5	SOX4
ID32	5.93174e-10	0.395624	0.502	0.338	7.79905e-06	CAF5	ID3
HNRNPA2B11	7.25478e-10	0.257334	0.693	0.505	9.53859e-06	CAF5	HNRNPA2B1
LGALS11	1.67773e-09	0.393868	0.805	0.759	2.20587e-05	CAF5	LGALS1
SAT11	4.12271e-09	0.285776	0.666	0.505	5.42054e-05	CAF5	SAT1
TCF4	1.16832e-08	0.264862	0.369	0.23	0.000153611	CAF5	TCF4
YWHAB	1.49593e-08	0.252649	0.449	0.296	0.000196685	CAF5	YWHAB
GAPDH1	2.65832e-07	0.28903	0.516	0.391	0.00349516	CAF5	GAPDH
NDUFA41	2.25351e-06	0.28066	0.488	0.373	0.0296292	CAF5	NDUFA4
SULF11	8.86321e-06	0.322383	0.341	0.243	0.116534	CAF5	SULF1

## Sheet: Supplementary Data 5
Proportion af CAF subpopulations
Patient	CAF1	CAF2	CAF3	CAF4	CAF5	CAF2+5	CAF1+2+5
OAC1210	92.5	0.625	4.375	1.25	1.25	1.875	94.375
OAC1212	25.6757	10.8108	4.05405	31.0811	28.3784	39.1892	64.8649
OAC2210	95.9276	0.452489	2.0362	1.35747	0.226244	0.678733	96.6063
OAC26	4.44444	37.7778	1.11111	6.66667	50	87.7778	92.2222
OAC263	11.1111	0.383142	85.8238	2.10728	0.574713	0.957854	12.069
OAC32	9.27152	70.8609	4.63576	1.3245	13.9073	84.7682	94.0397
OAC33	5.40541	78.0405	2.7027	3.71622	10.1351	88.1757	93.5811
OAC34	80.9287	1.99005	0.66335	0.66335	15.7546	17.7446	98.6733
OAC35	28.9277	6.48379	2.74314	61.596	0.249377	6.73317	35.6608
mean	39.3547	23.0472	12.0161	12.1958	13.3862	36.4334	75.788
st.dev	38.928	31.4679	27.7127	20.8859	16.7293	39.7176	31.6466
lower 95% CI	13.9222	2.48853	-6.08918	-1.44933	2.45655	10.485	55.1127
higher 95% CI	64.7872	43.6058	30.1214	25.841	24.3158	62.3817	96.4634

## Sheet: Supplementary Data 6
List of significant mean interactions in responders by CellPhoneDB								List of significant mean interactions in non-responders by CellPhoneDB
source	target	type_gene_A	type_gene_B	gene_A	gene_B	MeanLR		source	target	type_gene_A	type_gene_B	gene_A	gene_B	MeanLR
Bcell	Bcell	Ligand	Receptor	CD55	ADGRE5	7.90357		Bcell	Bcell	Ligand	Receptor	SEMA4D	CD72	1.30034
Bcell	CAF1	Ligand	Receptor	TGFB1	TGFBR3	1.37499		Bcell	CAF1	Ligand	Receptor	LTB	LTBR	4.33164
Bcell	CAF2	Ligand	Receptor	LTB	LTBR	2.59806		Bcell	CAF2	Ligand	Receptor	LTB	LTBR	3.75206
Bcell	CAF2	Ligand	Receptor	HLA-E	VSIR	8.45617		Bcell	CAF2	Ligand	Receptor	PPIA	BSG	2.84212
Bcell	CAF3	Ligand	Receptor	ProstaglandinE2	byPTGES3 PTGER3	1.88915		Bcell	CAF3	Ligand	Receptor	CD55	ADGRE5	8.93217
Bcell	CAF3	Ligand	Receptor	TGFB1	TGFBR3	2.21021		Bcell	CAF4	Ligand	Receptor	Testosterone	byHSD17B12 AR	0.503978
Bcell	CAF4	Ligand	Receptor	LTB	LTBR	2.46087		Bcell	CAF4	Ligand	Receptor	ProstaglandinF2a	byAKR1B1 PTGFR	0.930007
Bcell	CAF4	Ligand	Receptor	TGFB1	TGFBR3	1.55491		Bcell	CAF4	Ligand	Receptor	ProstaglandinF2a	byCBR1 PTGFR	0.546217
Bcell	CAF4	Ligand	Receptor	HLA-E	VSIR	8.80839		Bcell	CAF4	Ligand	Receptor	LTB	LTBR	3.92561
Bcell	CAF5	Ligand	Receptor	TGFB1	TGFbeta receptor1	0.917959		Bcell	CAF5	Ligand	Receptor	LTB	LTBR	3.86565
Bcell	CAF5	Ligand	Receptor	ProstaglandinE2	byPTGES3 PTGER2	1.84531		Bcell	CAF5	Ligand	Receptor	PPIA	BSG	2.88506
Bcell	CD4Tcell	Ligand	Receptor	SEMA4D	PTPRC	17.7388		Bcell	CD4Tcell	Ligand	Receptor	CD86	CTLA4	2.69573
Bcell	CD4Tcell	Ligand	Receptor	ProstaglandinE2	byPTGES3 PTGER4	3.62377		Bcell	CD4Tcell	Ligand	Receptor	SEMA4D	PTPRC	9.05847
Bcell	CD4Tcell	Ligand	Receptor	CD55	ADGRE5	8.78758		Bcell	CD4Tcell	Ligand	Receptor	CD55	ADGRE5	5.69521
Bcell	CD8Tcell	Ligand	Receptor	SEMA4D	PTPRC	17.8181		Bcell	CD8Tcell	Ligand	Receptor	CD86	CTLA4	2.64902
Bcell	CD8Tcell	Ligand	Receptor	ProstaglandinE2	byPTGES3 PTGER4	2.54932		Bcell	CD8Tcell	Ligand	Receptor	SEMA4D	PTPRC	13.6706
Bcell	CD8Tcell	Ligand	Receptor	CD55	ADGRE5	8.32319		Bcell	CD8Tcell	Ligand	Receptor	CD55	ADGRE5	5.84648
Bcell	Cancer	Ligand	Receptor	SEMA4D	PLXNB2	2.10297		Bcell	Cancer	Ligand	Receptor	APLP2	PIGR	6.74257
Bcell	Cancer	Ligand	Receptor	LTB	LTBR	2.73245		Bcell	Cancer	Ligand	Receptor	LTB	LTBR	4.44997
Bcell	Cancer	Ligand	Receptor	APLP2	PIGR	12.0761		Bcell	Cancer	Ligand	Receptor	PPIA	BSG	2.73819
Bcell	Cancer	Ligand	Receptor	CD55	ADGRE5	7.16966		Bcell	DC	Ligand	Receptor	CD44	TYROBP	4.60593
Bcell	Cycling	Ligand	Receptor	HLA-E	VSIR	8.32636		Bcell	Endothelium	Ligand	Receptor	CD44	SELE	8.13632
Bcell	Cycling	Ligand	Receptor	SEMA4D	PTPRC	10.1286		Bcell	Endothelium	Ligand	Receptor	LTB	LTBR	3.88987
Bcell	Cycling	Ligand	Receptor	CD55	ADGRE5	8.10538		Bcell	Epithelial	Ligand	Receptor	LTB	LTBR	3.90953
Bcell	DC	Ligand	Receptor	CD52	SIGLEC10	4.26622		Bcell	Epithelial	Ligand	Receptor	PPIA	BSG	3.34047
Bcell	DC	Ligand	Receptor	PTPRC	MRC1	6.4247		Bcell	NKcell	Ligand	Receptor	SEMA4D	PTPRC	9.90864
Bcell	DC	Ligand	Receptor	HLA-E	VSIR	8.36486		Bcell	NKcell	Ligand	Receptor	CD55	ADGRE5	6.97786
Bcell	DC	Ligand	Receptor	ProstaglandinE2	byPTGES3 PTGER4	2.31845		Bcell	NKcell	Ligand	Receptor	CD44	TYROBP	4.62627
Bcell	DC	Ligand	Receptor	CD44	TYROBP	8.04345		Bcell	Smoothmuscle	Ligand	Receptor	LTB	LTBR	3.73312
Bcell	DC	Ligand	Receptor	CD55	ADGRE5	7.02431		Bcell	Treg	Ligand	Receptor	CD86	CD28	1.10992
Bcell	Endothelium	Ligand	Receptor	TGFB1	TGFBR3	1.80642		Bcell	Treg	Ligand	Receptor	CD86	CTLA4	7.72905
Bcell	Endothelium	Ligand	Receptor	CD44	SELE	6.53013		Bcell	Treg	Ligand	Receptor	SEMA4D	PTPRC	10.7714
Bcell	Epithelial	Ligand	Receptor	SEMA4D	PLXNB1	2.22812		Bcell	macrophage	Ligand	Receptor	HLA-G	LILRB2	1.13534
Bcell	NKcell	Ligand	Receptor	HLA-E	CD94:NKG2A	9.03721		Bcell	macrophage	Ligand	Receptor	MT-RNR2	FPR3	186.351
Bcell	NKcell	Ligand	Receptor	HLA-E	KLRC1	9.03721		Bcell	macrophage	Ligand	Receptor	CD52	SIGLEC10	6.29054
Bcell	NKcell	Ligand	Receptor	SEMA4D	PTPRC	14.2174		Bcell	macrophage	Ligand	Receptor	CD44	TYROBP	6.89893
Bcell	NKcell	Ligand	Receptor	ProstaglandinE2	byPTGES3 PTGER4	2.87061		Bcell	monocyte	Ligand	Receptor	MT-RNR2	FPR2	186.3
Bcell	NKcell	Ligand	Receptor	CD44	TYROBP	5.03616		Bcell	monocyte	Ligand	Receptor	CD52	SIGLEC10	6.38192
Bcell	NKcell	Ligand	Receptor	CD55	ADGRE5	9.22466		Bcell	monocyte	Ligand	Receptor	CD55	ADGRE5	5.6095
Bcell	Plasmacell	Ligand	Receptor	HLA-E	VSIR	8.23144		Bcell	monocyte	Ligand	Receptor	CD44	TYROBP	7.18895
Bcell	Plasmacell	Ligand	Receptor	CD55	ADGRE5	7.1044		CAF1	Bcell	Ligand	Receptor	CXCL12	CXCR4	12.3666
Bcell	Smoothmuscle	Ligand	Receptor	CD55	ADGRE5	7.21648		CAF1	Bcell	Ligand	Receptor	APP	CD74	32.2638
Bcell	Treg	Ligand	Receptor	SEMA4D	PTPRC	17.8021		CAF1	Bcell	Ligand	Receptor	THY1	ADGRE5	7.56094
Bcell	Treg	Ligand	Receptor	CD55	ADGRE5	7.73991		CAF1	CAF1	Ligand	Receptor	CCL11	DPP4	1.71398
Bcell	macrophage	Ligand	Receptor	HLA-F	LILRB2	2.0521		CAF1	CAF1	Ligand	Receptor	CXCL12	DPP4	1.59436
Bcell	macrophage	Ligand	Receptor	PTPRC	MRC1	7.94635		CAF1	CAF1	Ligand	Receptor	atRetinoicAcid	byALDH1A3 RAreceptor_RXRA	1.44425
Bcell	macrophage	Ligand	Receptor	HLA-E	VSIR	8.66448		CAF1	CAF1	Ligand	Receptor	LAMC1	integrin a6b1_complex	2.14951
Bcell	macrophage	Ligand	Receptor	CD44	TYROBP	9.1686		CAF1	CAF1	Ligand	Receptor	FBN1	integrin a5b1_complex	6.11679
Bcell	macrophage	Ligand	Receptor	CD55	ADGRE5	7.2496		CAF1	CAF1	Ligand	Receptor	FN1	integrin a5b1_complex	4.61253
Bcell	mastcell	Ligand	Receptor	CD44	TYROBP	3.96712		CAF1	CAF1	Ligand	Receptor	FN1	integrin aVb5_complex	3.53268
Bcell	mastcell	Ligand	Receptor	CD55	ADGRE5	7.29204		CAF1	CAF1	Ligand	Receptor	VEGFA	NRP1	2.84115
Bcell	monocyte	Ligand	Receptor	CD47	SIRPA	1.72396		CAF1	CAF1	Ligand	Receptor	GJA1	GJA1	2.41808
Bcell	monocyte	Ligand	Receptor	HLA-F	LILRB2	2.20069		CAF1	CAF1	Ligand	Receptor	FN1	integrin aVb1_complex	3.94382
Bcell	monocyte	Ligand	Receptor	HLA-E	VSIR	8.5907		CAF1	CAF2	Ligand	Receptor	SEMA3C	NRP2	1.51208
Bcell	monocyte	Ligand	Receptor	SEMA4D	PTPRC	7.85844		CAF1	CAF2	Ligand	Receptor	TGFB3	TGFBR3	1.50263
Bcell	monocyte	Ligand	Receptor	CD44	TYROBP	8.66864		CAF1	CAF2	Ligand	Receptor	FN1	integrin aVb5_complex	3.25321
Bcell	monocyte	Ligand	Receptor	CD55	ADGRE5	7.37458		CAF1	CAF2	Ligand	Receptor	VEGFA	NRP2	2.76146
CAF1	Bcell	Ligand	Receptor	CXCL12	CXCR4	19.0755		CAF1	CAF2	Ligand	Receptor	GJA1	GJA1	1.52543
CAF1	Bcell	Ligand	Receptor	LPAR1	ADGRE5	1.9658		CAF1	CAF2	Ligand	Receptor	COL16A1	integrin a1b1_complex	1.0819
CAF1	Bcell	Ligand	Receptor	APP	CD74	43.4297		CAF1	CAF2	Ligand	Receptor	COL12A1	integrin a1b1_complex	3.51458
CAF1	Bcell	Ligand	Receptor	integrin	aVb1 complex_ADGRE5	2.16954		CAF1	CAF2	Ligand	Receptor	MPZL1	MPZL1	1.20863
CAF1	Bcell	Ligand	Receptor	THY1	ADGRE5	6.79184		CAF1	CAF2	Ligand	Receptor	COL8A1	integrin a1b1_complex	5.17262
CAF1	CAF1	Ligand	Receptor	COL11A1	integrin a1b1_complex	1.17852		CAF1	CAF2	Ligand	Receptor	COL5A1	integrin a1b1_complex	2.72754
CAF1	CAF1	Ligand	Receptor	VEGFB	NRP1	1.21549		CAF1	CAF2	Ligand	Receptor	COL14A1	integrin a1b1_complex	10.9379
CAF1	CAF1	Ligand	Receptor	WNT2B	SFRP1	1.36957		CAF1	CAF2	Ligand	Receptor	COL6A2	integrin a1b1_complex	4.05089
CAF1	CAF1	Ligand	Receptor	WNT2B	SFRP2	12.1859		CAF1	CAF2	Ligand	Receptor	COL1A1	integrin a1b1_complex	32.5412
CAF1	CAF1	Ligand	Receptor	COL1A1	integrin a1b1_complex	61.3975		CAF1	CAF2	Ligand	Receptor	COL1A2	integrin a1b1_complex	90.3955
CAF1	CAF1	Ligand	Receptor	COL16A1	integrin a1b1_complex	1.70889		CAF1	CAF2	Ligand	Receptor	COL3A1	integrin a1b1_complex	77.463
CAF1	CAF1	Ligand	Receptor	COL1A2	integrin a1b1_complex	151.858		CAF1	CAF2	Ligand	Receptor	COL5A2	integrin a1b1_complex	6.53559
CAF1	CAF1	Ligand	Receptor	GJA1	GJA1	1.36156		CAF1	CAF2	Ligand	Receptor	COL6A3	integrin a1b1_complex	14.6138
CAF1	CAF1	Ligand	Receptor	VEGFA	NRP1	1.21817		CAF1	CAF2	Ligand	Receptor	COL6A1	integrin a1b1_complex	3.5122
CAF1	CAF1	Ligand	Receptor	COL15A1	integrin a1b1_complex	1.50192		CAF1	CAF2	Ligand	Receptor	FN1	integrin aVb1_complex	3.25321
CAF1	CAF1	Ligand	Receptor	COL18A1	integrin a1b1_complex	1.57017		CAF1	CAF3	Ligand	Receptor	IGF2	IGF2R	2.50036
CAF1	CAF1	Ligand	Receptor	COL3A1	integrin a1b1_complex	119.574		CAF1	CAF3	Ligand	Receptor	COL4A1	integrin a2b1_complex	3.36441
CAF1	CAF1	Ligand	Receptor	COL5A1	integrin a1b1_complex	5.04357		CAF1	CAF3	Ligand	Receptor	atRetinoicAcid	byALDH1A3 RAreceptor_RARG	2.36778
CAF1	CAF1	Ligand	Receptor	COL14A1	integrin a1b1_complex	27.7089		CAF1	CAF3	Ligand	Receptor	COL16A1	integrin a2b1_complex	1.66999
CAF1	CAF1	Ligand	Receptor	COL6A3	integrin a1b1_complex	13.0096		CAF1	CAF3	Ligand	Receptor	COL8A1	integrin a2b1_complex	5.7607
CAF1	CAF1	Ligand	Receptor	COL12A1	integrin a1b1_complex	4.1718		CAF1	CAF3	Ligand	Receptor	COL12A1	integrin a2b1_complex	4.10267
CAF1	CAF1	Ligand	Receptor	MPZL1	MPZL1	1.89508		CAF1	CAF3	Ligand	Receptor	COL18A1	integrin a2b1_complex	1.61641
CAF1	CAF1	Ligand	Receptor	COL5A2	integrin a1b1_complex	8.64702		CAF1	CAF3	Ligand	Receptor	COL6A3	integrin a2b1_complex	15.2019
CAF1	CAF1	Ligand	Receptor	FN1	integrin aVb5_complex	6.97645		CAF1	CAF3	Ligand	Receptor	COL5A1	integrin a2b1_complex	3.31563
CAF1	CAF1	Ligand	Receptor	COL8A1	integrin a1b1_complex	3.92848		CAF1	CAF3	Ligand	Receptor	COL5A2	integrin a2b1_complex	7.12368
CAF1	CAF1	Ligand	Receptor	COL6A2	integrin a1b1_complex	4.63338		CAF1	CAF3	Ligand	Receptor	COL1A1	integrin a2b1_complex	33.1293
CAF1	CAF1	Ligand	Receptor	COL6A1	integrin a1b1_complex	7.00537		CAF1	CAF3	Ligand	Receptor	COL1A2	integrin a2b1_complex	90.9835
CAF1	CAF1	Ligand	Receptor	FN1	integrin aVb1_complex	7.25306		CAF1	CAF3	Ligand	Receptor	COL14A1	integrin a2b1_complex	11.526
CAF1	CAF2	Ligand	Receptor	COL11A1	integrin a2b1_complex	1.10923		CAF1	CAF3	Ligand	Receptor	COL3A1	integrin a2b1_complex	78.0511
CAF1	CAF2	Ligand	Receptor	ProstaglandinF2a	byCBR1 PTGFR	0.772346		CAF1	CAF3	Ligand	Receptor	COL6A2	integrin a2b1_complex	4.63898
CAF1	CAF2	Ligand	Receptor	IGF1	IGF1R	16.9392		CAF1	CAF3	Ligand	Receptor	LAMC1	integrin a2b1_complex	2.69794
CAF1	CAF2	Ligand	Receptor	TNFSF10	TNFRSF11B	3.027		CAF1	CAF3	Ligand	Receptor	FN1	integrin a2b1_complex	3.78341
CAF1	CAF2	Ligand	Receptor	COL1A2	integrin a2b1_complex	151.789		CAF1	CAF3	Ligand	Receptor	COL6A1	integrin a2b1_complex	4.10029
CAF1	CAF2	Ligand	Receptor	COL1A1	integrin a2b1_complex	61.3282		CAF1	CAF3	Ligand	Receptor	COL16A1	integrin a1b1_complex	1.17128
CAF1	CAF2	Ligand	Receptor	COL3A1	integrin a2b1_complex	119.505		CAF1	CAF3	Ligand	Receptor	COL12A1	integrin a1b1_complex	3.60396
CAF1	CAF2	Ligand	Receptor	COL6A3	integrin a2b1_complex	12.9403		CAF1	CAF3	Ligand	Receptor	integrin	aVb1 complex_ADGRE5	6.0657
CAF1	CAF2	Ligand	Receptor	COL5A1	integrin a2b1_complex	4.97428		CAF1	CAF3	Ligand	Receptor	MPZL1	MPZL1	2.20244
CAF1	CAF2	Ligand	Receptor	COL15A1	integrin a2b1_complex	1.43263		CAF1	CAF3	Ligand	Receptor	COL8A1	integrin a1b1_complex	5.262
CAF1	CAF2	Ligand	Receptor	COL14A1	integrin a2b1_complex	27.6396		CAF1	CAF3	Ligand	Receptor	FN1	integrin a4b1_complex	4.35833
CAF1	CAF2	Ligand	Receptor	COL1A1	integrin a1b1_complex	61.2011		CAF1	CAF3	Ligand	Receptor	COL5A1	integrin a1b1_complex	2.81693
CAF1	CAF2	Ligand	Receptor	COL4A1	integrin a2b1_complex	1.88551		CAF1	CAF3	Ligand	Receptor	COL14A1	integrin a1b1_complex	11.0272
CAF1	CAF2	Ligand	Receptor	COL5A2	integrin a2b1_complex	8.57772		CAF1	CAF3	Ligand	Receptor	COL6A2	integrin a1b1_complex	4.14028
CAF1	CAF2	Ligand	Receptor	COL16A1	integrin a2b1_complex	1.6396		CAF1	CAF3	Ligand	Receptor	COL1A1	integrin a1b1_complex	32.6306
CAF1	CAF2	Ligand	Receptor	COL18A1	integrin a2b1_complex	1.50088		CAF1	CAF3	Ligand	Receptor	COL1A2	integrin a1b1_complex	90.4848
CAF1	CAF2	Ligand	Receptor	COL1A2	integrin a1b1_complex	151.662		CAF1	CAF3	Ligand	Receptor	COL3A1	integrin a1b1_complex	77.5524
CAF1	CAF2	Ligand	Receptor	COL12A1	integrin a2b1_complex	4.10251		CAF1	CAF3	Ligand	Receptor	COL5A2	integrin a1b1_complex	6.62498
CAF1	CAF2	Ligand	Receptor	COL8A1	integrin a2b1_complex	3.85919		CAF1	CAF3	Ligand	Receptor	COL6A3	integrin a1b1_complex	14.7032
CAF1	CAF2	Ligand	Receptor	GJA1	GJA1	1.41164		CAF1	CAF3	Ligand	Receptor	COL6A1	integrin a1b1_complex	3.60158
CAF1	CAF2	Ligand	Receptor	LAMC1	integrin a2b1_complex	2.36973		CAF1	CAF3	Ligand	Receptor	THY1	ADGRE5	11.9956
CAF1	CAF2	Ligand	Receptor	COL6A2	integrin a2b1_complex	4.56409		CAF1	CAF4	Ligand	Receptor	TGFB3	integrin aVb8_complex	1.43408
CAF1	CAF2	Ligand	Receptor	COL3A1	integrin a1b1_complex	119.377		CAF1	CAF4	Ligand	Receptor	atRetinoicAcid	byALDH1A3 RAreceptor_RXRB	1.03325
CAF1	CAF2	Ligand	Receptor	COL5A1	integrin a1b1_complex	4.84709		CAF1	CAF4	Ligand	Receptor	atRetinoicAcid	byALDH1A3 RAreceptor_RARG	1.17474
CAF1	CAF2	Ligand	Receptor	FN1	integrin a2b1_complex	6.93821		CAF1	CAF4	Ligand	Receptor	TGFB3	TGFBR3	3.28053
CAF1	CAF2	Ligand	Receptor	COL14A1	integrin a1b1_complex	27.5125		CAF1	CAF4	Ligand	Receptor	FTL	SCARA5	27.0517
CAF1	CAF2	Ligand	Receptor	COL6A1	integrin a2b1_complex	6.93608		CAF1	CAF4	Ligand	Receptor	LRPAP1	SORT1	1.79079
CAF1	CAF2	Ligand	Receptor	COL6A3	integrin a1b1_complex	12.8131		CAF1	CAF4	Ligand	Receptor	ProstaglandinF2a	byCBR1 PTGFR	1.0674
CAF1	CAF2	Ligand	Receptor	COL12A1	integrin a1b1_complex	3.97533		CAF1	CAF4	Ligand	Receptor	FN1	integrin aVb5_complex	3.11618
CAF1	CAF2	Ligand	Receptor	MPZL1	MPZL1	1.67185		CAF1	CAF4	Ligand	Receptor	FTH1	SCARA5	27.757
CAF1	CAF2	Ligand	Receptor	COL5A2	integrin a1b1_complex	8.45054		CAF1	CAF4	Ligand	Receptor	GJA1	GJA1	1.76365
CAF1	CAF2	Ligand	Receptor	FN1	integrin aVb5_complex	6.98088		CAF1	CAF4	Ligand	Receptor	MPZL1	MPZL1	1.80339
CAF1	CAF2	Ligand	Receptor	COL8A1	integrin a1b1_complex	3.732		CAF1	CAF4	Ligand	Receptor	FN1	integrin aVb1_complex	3.58032
CAF1	CAF2	Ligand	Receptor	COL6A2	integrin a1b1_complex	4.4369		CAF1	CAF5	Ligand	Receptor	COL16A1	integrin a11b1_complex	1.1404
CAF1	CAF2	Ligand	Receptor	COL6A1	integrin a1b1_complex	6.80889		CAF1	CAF5	Ligand	Receptor	COL8A1	integrin a11b1_complex	5.23112
CAF1	CAF2	Ligand	Receptor	FN1	integrin aVb1_complex	7.2326		CAF1	CAF5	Ligand	Receptor	COL4A1	integrin a11b1_complex	2.83483
CAF1	CAF3	Ligand	Receptor	WNT2B	SFRP4	17.6256		CAF1	CAF5	Ligand	Receptor	COL18A1	integrin a11b1_complex	1.08682
CAF1	CAF3	Ligand	Receptor	COL11A1	integrin a1b1_complex	1.09291		CAF1	CAF5	Ligand	Receptor	COL5A1	integrin a11b1_complex	2.78605
CAF1	CAF3	Ligand	Receptor	WNT2B	SFRP1	2.97393		CAF1	CAF5	Ligand	Receptor	COL12A1	integrin a11b1_complex	3.57308
CAF1	CAF3	Ligand	Receptor	WNT2B	SFRP2	20.7879		CAF1	CAF5	Ligand	Receptor	COL14A1	integrin a11b1_complex	10.9964
CAF1	CAF3	Ligand	Receptor	COL1A1	integrin a1b1_complex	61.3119		CAF1	CAF5	Ligand	Receptor	COL5A2	integrin a11b1_complex	6.5941
CAF1	CAF3	Ligand	Receptor	COL16A1	integrin a1b1_complex	1.62327		CAF1	CAF5	Ligand	Receptor	COL3A1	integrin a11b1_complex	77.5215
CAF1	CAF3	Ligand	Receptor	COL1A2	integrin a1b1_complex	151.772		CAF1	CAF5	Ligand	Receptor	COL1A1	integrin a11b1_complex	32.5997
CAF1	CAF3	Ligand	Receptor	COL15A1	integrin a1b1_complex	1.4163		CAF1	CAF5	Ligand	Receptor	COL1A2	integrin a11b1_complex	90.454
CAF1	CAF3	Ligand	Receptor	FTL	SCARA5	22.2198		CAF1	CAF5	Ligand	Receptor	COL6A3	integrin a11b1_complex	14.6723
CAF1	CAF3	Ligand	Receptor	FTH1	SCARA5	19.8115		CAF1	CAF5	Ligand	Receptor	APP	TNFRSF21	1.92478
CAF1	CAF3	Ligand	Receptor	COL18A1	integrin a1b1_complex	1.48455		CAF1	CAF5	Ligand	Receptor	FN1	integrin a11b1_complex	3.25382
CAF1	CAF3	Ligand	Receptor	COL3A1	integrin a1b1_complex	119.488		CAF1	CAF5	Ligand	Receptor	COL6A2	integrin a11b1_complex	4.1094
CAF1	CAF3	Ligand	Receptor	COL5A1	integrin a1b1_complex	4.95795		CAF1	CAF5	Ligand	Receptor	COL6A1	integrin a11b1_complex	3.5707
CAF1	CAF3	Ligand	Receptor	COL14A1	integrin a1b1_complex	27.6233		CAF1	CAF5	Ligand	Receptor	SEMA3C	NRP2	1.65084
CAF1	CAF3	Ligand	Receptor	COL6A3	integrin a1b1_complex	12.924		CAF1	CAF5	Ligand	Receptor	COL16A1	integrin a2b1_complex	1.27524
CAF1	CAF3	Ligand	Receptor	COL12A1	integrin a1b1_complex	4.08619		CAF1	CAF5	Ligand	Receptor	COL8A1	integrin a2b1_complex	5.36596
CAF1	CAF3	Ligand	Receptor	MPZL1	MPZL1	2.14012		CAF1	CAF5	Ligand	Receptor	VEGFA	NRP2	2.90022
CAF1	CAF3	Ligand	Receptor	COL5A2	integrin a1b1_complex	8.5614		CAF1	CAF5	Ligand	Receptor	COL12A1	integrin a2b1_complex	3.70792
CAF1	CAF3	Ligand	Receptor	FN1	integrin aVb5_complex	7.07159		CAF1	CAF5	Ligand	Receptor	COL18A1	integrin a2b1_complex	1.22166
CAF1	CAF3	Ligand	Receptor	COL8A1	integrin a1b1_complex	3.84286		CAF1	CAF5	Ligand	Receptor	COL6A3	integrin a2b1_complex	14.8072
CAF1	CAF3	Ligand	Receptor	COL6A2	integrin a1b1_complex	4.54776		CAF1	CAF5	Ligand	Receptor	COL5A1	integrin a2b1_complex	2.92088
CAF1	CAF3	Ligand	Receptor	COL6A1	integrin a1b1_complex	6.91976		CAF1	CAF5	Ligand	Receptor	COL5A2	integrin a2b1_complex	6.72894
CAF1	CAF3	Ligand	Receptor	FN1	integrin aVb1_complex	7.07159		CAF1	CAF5	Ligand	Receptor	COL1A1	integrin a2b1_complex	32.7346
CAF1	CAF4	Ligand	Receptor	WNT2B	SFRP1	5.79106		CAF1	CAF5	Ligand	Receptor	COL1A2	integrin a2b1_complex	90.5888
CAF1	CAF4	Ligand	Receptor	WNT2B	SFRP2	56.9712		CAF1	CAF5	Ligand	Receptor	COL14A1	integrin a2b1_complex	11.1312
CAF1	CAF4	Ligand	Receptor	GJA1	GJA1	1.1105		CAF1	CAF5	Ligand	Receptor	COL3A1	integrin a2b1_complex	77.6563
CAF1	CAF4	Ligand	Receptor	FTL	SCARA5	21.3067		CAF1	CAF5	Ligand	Receptor	COL6A2	integrin a2b1_complex	4.24424
CAF1	CAF4	Ligand	Receptor	MPZL1	MPZL1	2.58405		CAF1	CAF5	Ligand	Receptor	LAMC1	integrin a2b1_complex	2.30319
CAF1	CAF4	Ligand	Receptor	FN1	integrin aVb5_complex	7.00438		CAF1	CAF5	Ligand	Receptor	FN1	integrin a2b1_complex	3.38866
CAF1	CAF4	Ligand	Receptor	FN1	integrin aVb1_complex	7.06601		CAF1	CAF5	Ligand	Receptor	GJA1	GJA1	1.97867
CAF1	CAF5	Ligand	Receptor	COL11A1	integrin a10b1_complex	1.49445		CAF1	CAF5	Ligand	Receptor	COL6A1	integrin a2b1_complex	3.70554
CAF1	CAF5	Ligand	Receptor	COL11A1	integrin a2b1_complex	1.16197		CAF1	CAF5	Ligand	Receptor	COL16A1	integrin a1b1_complex	1.17066
CAF1	CAF5	Ligand	Receptor	COL11A1	integrin a1b1_complex	1.40985		CAF1	CAF5	Ligand	Receptor	COL12A1	integrin a1b1_complex	3.60334
CAF1	CAF5	Ligand	Receptor	WNT2B	FRZB	0.85338		CAF1	CAF5	Ligand	Receptor	MPZL1	MPZL1	1.12269
CAF1	CAF5	Ligand	Receptor	COL1A2	integrin a10b1_complex	152.174		CAF1	CAF5	Ligand	Receptor	COL8A1	integrin a1b1_complex	5.26138
CAF1	CAF5	Ligand	Receptor	COL1A1	integrin a10b1_complex	61.7135		CAF1	CAF5	Ligand	Receptor	COL5A1	integrin a1b1_complex	2.8163
CAF1	CAF5	Ligand	Receptor	COL3A1	integrin a10b1_complex	119.89		CAF1	CAF5	Ligand	Receptor	COL14A1	integrin a1b1_complex	11.0266
CAF1	CAF5	Ligand	Receptor	COL14A1	integrin a10b1_complex	28.0249		CAF1	CAF5	Ligand	Receptor	COL6A2	integrin a1b1_complex	4.13965
CAF1	CAF5	Ligand	Receptor	COL6A3	integrin a10b1_complex	13.3255		CAF1	CAF5	Ligand	Receptor	COL1A1	integrin a1b1_complex	32.63
CAF1	CAF5	Ligand	Receptor	COL4A1	integrin a10b1_complex	2.27073		CAF1	CAF5	Ligand	Receptor	COL1A2	integrin a1b1_complex	90.4842
CAF1	CAF5	Ligand	Receptor	COL4A2	integrin a10b1_complex	1.44425		CAF1	CAF5	Ligand	Receptor	COL3A1	integrin a1b1_complex	77.5517
CAF1	CAF5	Ligand	Receptor	COL5A1	integrin a10b1_complex	5.3595		CAF1	CAF5	Ligand	Receptor	COL5A2	integrin a1b1_complex	6.62436
CAF1	CAF5	Ligand	Receptor	COL15A1	integrin a10b1_complex	1.81785		CAF1	CAF5	Ligand	Receptor	COL6A3	integrin a1b1_complex	14.7026
CAF1	CAF5	Ligand	Receptor	COL1A2	integrin a2b1_complex	151.842		CAF1	CAF5	Ligand	Receptor	COL6A1	integrin a1b1_complex	3.60096
CAF1	CAF5	Ligand	Receptor	COL1A1	integrin a2b1_complex	61.381		CAF1	CAF5	Ligand	Receptor	FN1	integrin aVb1_complex	3.40793
CAF1	CAF5	Ligand	Receptor	COL8A1	integrin a10b1_complex	4.24441		CAF1	CD4Tcell	Ligand	Receptor	CXCL12	CXCR4	15.1217
CAF1	CAF5	Ligand	Receptor	COL18A1	integrin a10b1_complex	1.8861		CAF1	CD4Tcell	Ligand	Receptor	integrin	aVb1 complex_ADGRE5	2.82873
CAF1	CAF5	Ligand	Receptor	COL16A1	integrin a10b1_complex	2.02482		CAF1	CD4Tcell	Ligand	Receptor	THY1	ADGRE5	8.75865
CAF1	CAF5	Ligand	Receptor	COL5A2	integrin a10b1_complex	8.96294		CAF1	CD8Tcell	Ligand	Receptor	CXCL12	CXCR4	18.0434
CAF1	CAF5	Ligand	Receptor	COL6A2	integrin a10b1_complex	4.94931		CAF1	CD8Tcell	Ligand	Receptor	COL16A1	integrin a1b1_complex	1.75265
CAF1	CAF5	Ligand	Receptor	COL12A1	integrin a10b1_complex	4.48773		CAF1	CD8Tcell	Ligand	Receptor	COL18A1	integrin a1b1_complex	1.69907
CAF1	CAF5	Ligand	Receptor	SEMA3C	NRP2	1.2539		CAF1	CD8Tcell	Ligand	Receptor	COL12A1	integrin a1b1_complex	4.18533
CAF1	CAF5	Ligand	Receptor	COL6A1	integrin a10b1_complex	7.3213		CAF1	CD8Tcell	Ligand	Receptor	integrin	aVb1 complex_ADGRE5	2.98
CAF1	CAF5	Ligand	Receptor	COL3A1	integrin a2b1_complex	119.557		CAF1	CD8Tcell	Ligand	Receptor	COL8A1	integrin a1b1_complex	5.84337
CAF1	CAF5	Ligand	Receptor	FBN1	integrin a5b1_complex	5.98646		CAF1	CD8Tcell	Ligand	Receptor	FN1	integrin a4b1_complex	4.68026
CAF1	CAF5	Ligand	Receptor	FN1	integrin a10b1_complex	7.32343		CAF1	CD8Tcell	Ligand	Receptor	COL5A1	integrin a1b1_complex	3.39829
CAF1	CAF5	Ligand	Receptor	COL6A3	integrin a2b1_complex	12.993		CAF1	CD8Tcell	Ligand	Receptor	COL14A1	integrin a1b1_complex	11.6086
CAF1	CAF5	Ligand	Receptor	COL5A1	integrin a2b1_complex	5.02701		CAF1	CD8Tcell	Ligand	Receptor	COL6A2	integrin a1b1_complex	4.72165
CAF1	CAF5	Ligand	Receptor	COL15A1	integrin a2b1_complex	1.48537		CAF1	CD8Tcell	Ligand	Receptor	COL1A1	integrin a1b1_complex	33.212
CAF1	CAF5	Ligand	Receptor	COL14A1	integrin a2b1_complex	27.6924		CAF1	CD8Tcell	Ligand	Receptor	COL1A2	integrin a1b1_complex	91.0662
CAF1	CAF5	Ligand	Receptor	COL4A2	integrin a2b1_complex	1.11176		CAF1	CD8Tcell	Ligand	Receptor	COL3A1	integrin a1b1_complex	78.1337
CAF1	CAF5	Ligand	Receptor	COL1A1	integrin a1b1_complex	61.6289		CAF1	CD8Tcell	Ligand	Receptor	COL5A2	integrin a1b1_complex	7.20635
CAF1	CAF5	Ligand	Receptor	COL4A1	integrin a2b1_complex	1.93825		CAF1	CD8Tcell	Ligand	Receptor	COL6A3	integrin a1b1_complex	15.2846
CAF1	CAF5	Ligand	Receptor	COL5A2	integrin a2b1_complex	8.63046		CAF1	CD8Tcell	Ligand	Receptor	COL6A1	integrin a1b1_complex	4.18295
CAF1	CAF5	Ligand	Receptor	COL16A1	integrin a2b1_complex	1.69233		CAF1	CD8Tcell	Ligand	Receptor	THY1	ADGRE5	8.90992
CAF1	CAF5	Ligand	Receptor	COL16A1	integrin a1b1_complex	1.94021		CAF1	Cancer	Ligand	Receptor	LAMC1	integrin a6b1_complex	2.68619
CAF1	CAF5	Ligand	Receptor	COL18A1	integrin a2b1_complex	1.55361		CAF1	Cancer	Ligand	Receptor	APLP2	PIGR	6.8883
CAF1	CAF5	Ligand	Receptor	VEGFA	NRP2	0.990602		CAF1	Cancer	Ligand	Receptor	COL16A1	integrin a2b1_complex	1.35424
CAF1	CAF5	Ligand	Receptor	COL1A2	integrin a1b1_complex	152.089		CAF1	Cancer	Ligand	Receptor	COL8A1	integrin a2b1_complex	5.44496
CAF1	CAF5	Ligand	Receptor	COL12A1	integrin a2b1_complex	4.15525		CAF1	Cancer	Ligand	Receptor	COL12A1	integrin a2b1_complex	3.78692
CAF1	CAF5	Ligand	Receptor	COL8A1	integrin a2b1_complex	3.91192		CAF1	Cancer	Ligand	Receptor	COL18A1	integrin a2b1_complex	1.30066
CAF1	CAF5	Ligand	Receptor	GJA1	GJA1	3.9413		CAF1	Cancer	Ligand	Receptor	COL6A3	integrin a2b1_complex	14.8862
CAF1	CAF5	Ligand	Receptor	COL15A1	integrin a1b1_complex	1.73325		CAF1	Cancer	Ligand	Receptor	COL5A1	integrin a2b1_complex	2.99988
CAF1	CAF5	Ligand	Receptor	FN1	integrin a5b1_complex	7.42521		CAF1	Cancer	Ligand	Receptor	COL5A2	integrin a2b1_complex	6.80793
CAF1	CAF5	Ligand	Receptor	LAMC1	integrin a2b1_complex	2.42247		CAF1	Cancer	Ligand	Receptor	COL1A1	integrin a2b1_complex	32.8136
CAF1	CAF5	Ligand	Receptor	COL18A1	integrin a1b1_complex	1.80149		CAF1	Cancer	Ligand	Receptor	COL1A2	integrin a2b1_complex	90.6678
CAF1	CAF5	Ligand	Receptor	COL6A2	integrin a2b1_complex	4.61682		CAF1	Cancer	Ligand	Receptor	COL14A1	integrin a2b1_complex	11.2102
CAF1	CAF5	Ligand	Receptor	COL3A1	integrin a1b1_complex	119.805		CAF1	Cancer	Ligand	Receptor	COL3A1	integrin a2b1_complex	77.7353
CAF1	CAF5	Ligand	Receptor	COL5A1	integrin a1b1_complex	5.27489		CAF1	Cancer	Ligand	Receptor	COL6A2	integrin a2b1_complex	4.32323
CAF1	CAF5	Ligand	Receptor	FN1	integrin a2b1_complex	6.99095		CAF1	Cancer	Ligand	Receptor	LAMC1	integrin a2b1_complex	2.38219
CAF1	CAF5	Ligand	Receptor	COL14A1	integrin a1b1_complex	27.9403		CAF1	Cancer	Ligand	Receptor	FN1	integrin a2b1_complex	3.46766
CAF1	CAF5	Ligand	Receptor	COL6A1	integrin a2b1_complex	6.98881		CAF1	Cancer	Ligand	Receptor	COL6A1	integrin a2b1_complex	3.78454
CAF1	CAF5	Ligand	Receptor	COL6A3	integrin a1b1_complex	13.2409		CAF1	Cancer	Ligand	Receptor	MPZL1	MPZL1	0.996118
CAF1	CAF5	Ligand	Receptor	COL12A1	integrin a1b1_complex	4.40313		CAF1	Cancer	Ligand	Receptor	APP	CD74	11.5219
CAF1	CAF5	Ligand	Receptor	COL5A2	integrin a1b1_complex	8.87834		CAF1	Cancer	Ligand	Receptor	FN1	integrin aVb1_complex	3.31139
CAF1	CAF5	Ligand	Receptor	FN1	integrin aVb5_complex	6.789		CAF1	Cycling	Ligand	Receptor	FN1	integrin a4b7_complex	3.13708
CAF1	CAF5	Ligand	Receptor	COL8A1	integrin a1b1_complex	4.1598		CAF1	Cycling	Ligand	Receptor	FN1	integrin a4b1_complex	3.48967
CAF1	CAF5	Ligand	Receptor	COL6A2	integrin a1b1_complex	4.86471		CAF1	Cycling	Ligand	Receptor	THY1	ADGRE5	7.74327
CAF1	CAF5	Ligand	Receptor	COL6A1	integrin a1b1_complex	7.2367		CAF1	DC	Ligand	Receptor	FN1	integrin a4b1_complex	3.59794
CAF1	CAF5	Ligand	Receptor	FN1	integrin aVb1_complex	7.2555		CAF1	DC	Ligand	Receptor	APP	CD74	83.2212
CAF1	CD4Tcell	Ligand	Receptor	VCAM1	integrin a4b1_complex	2.20848		CAF1	DC	Ligand	Receptor	THY1	ADGRE5	7.57758
CAF1	CD4Tcell	Ligand	Receptor	CXCL12	CXCR4	21.5158		CAF1	DC	Ligand	Receptor	CD44	TYROBP	5.31862
CAF1	CD4Tcell	Ligand	Receptor	LPAR1	ADGRE5	2.84981		CAF1	Endothelium	Ligand	Receptor	TGM2	ADGRG1	3.22397
CAF1	CD4Tcell	Ligand	Receptor	FN1	integrin a4b1_complex	8.10479		CAF1	Endothelium	Ligand	Receptor	COL16A1	integrin a10b1_complex	1.34947
CAF1	CD4Tcell	Ligand	Receptor	ProstaglandinE2	byPTGES3 PTGER4	3.33417		CAF1	Endothelium	Ligand	Receptor	ANGPT1	TEK	1.68587
CAF1	CD4Tcell	Ligand	Receptor	integrin	aVb1 complex_ADGRE5	3.05355		CAF1	Endothelium	Ligand	Receptor	COL12A1	integrin a10b1_complex	3.78215
CAF1	CD4Tcell	Ligand	Receptor	THY1	ADGRE5	7.67585		CAF1	Endothelium	Ligand	Receptor	COL8A1	integrin a10b1_complex	5.44019
CAF1	CD4Tcell	Ligand	Receptor	CD55	ADGRE5	3.7952		CAF1	Endothelium	Ligand	Receptor	IGF1	integrin a6b4_complex	9.93133
CAF1	CD8Tcell	Ligand	Receptor	COL11A1	integrin a1b1_complex	1.94384		CAF1	Endothelium	Ligand	Receptor	COL5A1	integrin a10b1_complex	2.99511
CAF1	CD8Tcell	Ligand	Receptor	COL1A1	integrin a1b1_complex	62.1629		CAF1	Endothelium	Ligand	Receptor	COL3A1	integrin a10b1_complex	77.7305
CAF1	CD8Tcell	Ligand	Receptor	VCAM1	integrin a4b1_complex	3.10381		CAF1	Endothelium	Ligand	Receptor	COL1A2	integrin a10b1_complex	90.663
CAF1	CD8Tcell	Ligand	Receptor	COL16A1	integrin a1b1_complex	2.47421		CAF1	Endothelium	Ligand	Receptor	COL1A1	integrin a10b1_complex	32.8088
CAF1	CD8Tcell	Ligand	Receptor	COL1A2	integrin a1b1_complex	152.623		CAF1	Endothelium	Ligand	Receptor	COL18A1	integrin a10b1_complex	1.29589
CAF1	CD8Tcell	Ligand	Receptor	COL15A1	integrin a1b1_complex	2.26724		CAF1	Endothelium	Ligand	Receptor	COL14A1	integrin a10b1_complex	11.2054
CAF1	CD8Tcell	Ligand	Receptor	COL4A2	integrin a1b1_complex	1.89364		CAF1	Endothelium	Ligand	Receptor	COL5A2	integrin a10b1_complex	6.80317
CAF1	CD8Tcell	Ligand	Receptor	COL18A1	integrin a1b1_complex	2.33549		CAF1	Endothelium	Ligand	Receptor	COL3A1	ADGRG1	79.1705
CAF1	CD8Tcell	Ligand	Receptor	COL3A1	integrin a1b1_complex	120.339		CAF1	Endothelium	Ligand	Receptor	COL6A2	integrin a10b1_complex	4.31847
CAF1	CD8Tcell	Ligand	Receptor	COL5A1	integrin a1b1_complex	5.80889		CAF1	Endothelium	Ligand	Receptor	COL6A3	integrin a10b1_complex	14.8814
CAF1	CD8Tcell	Ligand	Receptor	COL4A1	integrin a1b1_complex	2.72012		CAF1	Endothelium	Ligand	Receptor	FN1	integrin a8b1_complex	3.52918
CAF1	CD8Tcell	Ligand	Receptor	COL14A1	integrin a1b1_complex	28.4742		CAF1	Endothelium	Ligand	Receptor	FN1	integrin a10b1_complex	3.46289
CAF1	CD8Tcell	Ligand	Receptor	COL6A3	integrin a1b1_complex	13.7749		CAF1	Endothelium	Ligand	Receptor	VEGFA	FLT1 complex	4.43746
CAF1	CD8Tcell	Ligand	Receptor	COL12A1	integrin a1b1_complex	4.93712		CAF1	Endothelium	Ligand	Receptor	VEGFA	KDR	4.43746
CAF1	CD8Tcell	Ligand	Receptor	COL5A2	integrin a1b1_complex	9.41233		CAF1	Endothelium	Ligand	Receptor	COL6A1	integrin a10b1_complex	3.77977
CAF1	CD8Tcell	Ligand	Receptor	COL8A1	integrin a1b1_complex	4.6938		CAF1	Endothelium	Ligand	Receptor	VEGFA	FLT1	7.30372
CAF1	CD8Tcell	Ligand	Receptor	CXCL12	CXCR4	32.1575		CAF1	Endothelium	Ligand	Receptor	IGF2	IGF2R	1.3974
CAF1	CD8Tcell	Ligand	Receptor	COL6A2	integrin a1b1_complex	5.3987		CAF1	Endothelium	Ligand	Receptor	ADM	RAMP3	6.46212
CAF1	CD8Tcell	Ligand	Receptor	LPAR1	ADGRE5	2.38542		CAF1	Endothelium	Ligand	Receptor	SEMA3C	NRP2	1.8585
CAF1	CD8Tcell	Ligand	Receptor	COL6A1	integrin a1b1_complex	7.77069		CAF1	Endothelium	Ligand	Receptor	CXCL1	ACKR1	6.38586
CAF1	CD8Tcell	Ligand	Receptor	FN1	integrin a4b1_complex	9.00011		CAF1	Endothelium	Ligand	Receptor	TGFB3	TGFBR3	1.85189
CAF1	CD8Tcell	Ligand	Receptor	ProstaglandinE2	byPTGES3 PTGER4	2.25972		CAF1	Endothelium	Ligand	Receptor	LAMC1	integrin a6b1_complex	5.62613
CAF1	CD8Tcell	Ligand	Receptor	APP	CD74	11.4351		CAF1	Endothelium	Ligand	Receptor	CD44	SELE	8.84901
CAF1	CD8Tcell	Ligand	Receptor	integrin	aVb1 complex_ADGRE5	2.58916		CAF1	Endothelium	Ligand	Receptor	COL16A1	integrin a2b1_complex	1.16437
CAF1	CD8Tcell	Ligand	Receptor	THY1	ADGRE5	7.21146		CAF1	Endothelium	Ligand	Receptor	FBN1	integrin a5b1_complex	6.17898
CAF1	Cancer	Ligand	Receptor	IGF1	integrin a6b4_complex	17.0249		CAF1	Endothelium	Ligand	Receptor	FN1	integrin a5b1_complex	4.67473
CAF1	Cancer	Ligand	Receptor	HGF	MET	0.970437		CAF1	Endothelium	Ligand	Receptor	COL8A1	integrin a2b1_complex	5.25509
CAF1	Cancer	Ligand	Receptor	COL11A1	integrin a2b1_complex	1.07604		CAF1	Endothelium	Ligand	Receptor	VEGFA	NRP2	3.10788
CAF1	Cancer	Ligand	Receptor	RSPO3	LGR4	2.26936		CAF1	Endothelium	Ligand	Receptor	VEGFA	NRP1	4.9482
CAF1	Cancer	Ligand	Receptor	COL1A2	integrin a2b1_complex	151.756		CAF1	Endothelium	Ligand	Receptor	COL12A1	integrin a2b1_complex	3.59705
CAF1	Cancer	Ligand	Receptor	COL1A1	integrin a2b1_complex	61.2951		CAF1	Endothelium	Ligand	Receptor	COL6A3	integrin a2b1_complex	14.6963
CAF1	Cancer	Ligand	Receptor	COL3A1	integrin a2b1_complex	119.471		CAF1	Endothelium	Ligand	Receptor	COL5A1	integrin a2b1_complex	2.81001
CAF1	Cancer	Ligand	Receptor	COL6A3	integrin a2b1_complex	12.9071		CAF1	Endothelium	Ligand	Receptor	COL5A2	integrin a2b1_complex	6.61807
CAF1	Cancer	Ligand	Receptor	COL5A1	integrin a2b1_complex	4.94108		CAF1	Endothelium	Ligand	Receptor	COL1A1	integrin a2b1_complex	32.6237
CAF1	Cancer	Ligand	Receptor	COL15A1	integrin a2b1_complex	1.39943		CAF1	Endothelium	Ligand	Receptor	COL1A2	integrin a2b1_complex	90.4779
CAF1	Cancer	Ligand	Receptor	COL14A1	integrin a2b1_complex	27.6064		CAF1	Endothelium	Ligand	Receptor	COL14A1	integrin a2b1_complex	11.0203
CAF1	Cancer	Ligand	Receptor	COL4A2	integrin a2b1_complex	1.02584		CAF1	Endothelium	Ligand	Receptor	COL3A1	integrin a2b1_complex	77.5454
CAF1	Cancer	Ligand	Receptor	APLP2	PIGR	13.1954		CAF1	Endothelium	Ligand	Receptor	COL6A2	integrin a2b1_complex	4.13337
CAF1	Cancer	Ligand	Receptor	COL4A1	integrin a2b1_complex	1.85232		CAF1	Endothelium	Ligand	Receptor	LAMC1	integrin a2b1_complex	2.19232
CAF1	Cancer	Ligand	Receptor	COL5A2	integrin a2b1_complex	8.54453		CAF1	Endothelium	Ligand	Receptor	FN1	integrin a2b1_complex	3.27779
CAF1	Cancer	Ligand	Receptor	COL16A1	integrin a2b1_complex	1.6064		CAF1	Endothelium	Ligand	Receptor	GJA1	GJA1	2.7642
CAF1	Cancer	Ligand	Receptor	COL18A1	integrin a2b1_complex	1.46768		CAF1	Endothelium	Ligand	Receptor	COL6A1	integrin a2b1_complex	3.59467
CAF1	Cancer	Ligand	Receptor	COL12A1	integrin a2b1_complex	4.06932		CAF1	Endothelium	Ligand	Receptor	COL16A1	integrin a1b1_complex	1.49546
CAF1	Cancer	Ligand	Receptor	COL8A1	integrin a2b1_complex	3.82599		CAF1	Endothelium	Ligand	Receptor	COL18A1	integrin a1b1_complex	1.44188
CAF1	Cancer	Ligand	Receptor	LAMC1	integrin a2b1_complex	2.33654		CAF1	Endothelium	Ligand	Receptor	COL12A1	integrin a1b1_complex	3.92814
CAF1	Cancer	Ligand	Receptor	COL6A2	integrin a2b1_complex	4.53089		CAF1	Endothelium	Ligand	Receptor	COL8A1	integrin a1b1_complex	5.58617
CAF1	Cancer	Ligand	Receptor	FN1	integrin a2b1_complex	6.90502		CAF1	Endothelium	Ligand	Receptor	COL5A1	integrin a1b1_complex	3.1411
CAF1	Cancer	Ligand	Receptor	COL6A1	integrin a2b1_complex	6.90289		CAF1	Endothelium	Ligand	Receptor	COL14A1	integrin a1b1_complex	11.3514
CAF1	Cancer	Ligand	Receptor	LAMC1	integrin a6b1_complex	3.68266		CAF1	Endothelium	Ligand	Receptor	COL6A2	integrin a1b1_complex	4.46445
CAF1	Cancer	Ligand	Receptor	FN1	integrin aVb1_complex	6.9765		CAF1	Endothelium	Ligand	Receptor	COL1A1	integrin a1b1_complex	32.9548
CAF1	Cancer	Ligand	Receptor	THY1	ADGRE5	6.05793		CAF1	Endothelium	Ligand	Receptor	COL1A2	integrin a1b1_complex	90.809
CAF1	Cycling	Ligand	Receptor	LPAR1	ADGRE5	2.16761		CAF1	Endothelium	Ligand	Receptor	COL3A1	integrin a1b1_complex	77.8765
CAF1	Cycling	Ligand	Receptor	FN1	integrin a4b1_complex	7.47427		CAF1	Endothelium	Ligand	Receptor	COL5A2	integrin a1b1_complex	6.94915
CAF1	Cycling	Ligand	Receptor	integrin	aVb1 complex_ADGRE5	2.37135		CAF1	Endothelium	Ligand	Receptor	COL6A3	integrin a1b1_complex	15.0274
CAF1	Cycling	Ligand	Receptor	THY1	ADGRE5	6.99365		CAF1	Endothelium	Ligand	Receptor	COL6A1	integrin a1b1_complex	3.92576
CAF1	DC	Ligand	Receptor	SEMA3C	NRP2	1.21777		CAF1	Endothelium	Ligand	Receptor	FN1	integrin aVb1_complex	3.75107
CAF1	DC	Ligand	Receptor	CD248	IL6R	1.43436		CAF1	Epithelial	Ligand	Receptor	TGFB3	integrin aVb6_complex	1.65537
CAF1	DC	Ligand	Receptor	THY1	integrin aXb2_complex	5.78474		CAF1	Epithelial	Ligand	Receptor	FN1	integrin a3b1_complex	3.01427
CAF1	DC	Ligand	Receptor	VEGFA	NRP2	0.954472		CAF1	Epithelial	Ligand	Receptor	atRetinoicAcid	byALDH1A3 RAreceptor_RXRA	1.1175
CAF1	DC	Ligand	Receptor	THY1	ADGRE2	5.8322		CAF1	Epithelial	Ligand	Receptor	FN1	integrin aVb1_complex	3.36761
CAF1	DC	Ligand	Receptor	integrin	aVb1 complex_ADGRE2	1.2099		CAF1	NKcell	Ligand	Receptor	CXCL12	CXCR4	17.5104
CAF1	DC	Ligand	Receptor	FN1	integrin a4b1_complex	7.23412		CAF1	NKcell	Ligand	Receptor	COL16A1	integrin a1b1_complex	1.73935
CAF1	DC	Ligand	Receptor	APP	CD74	69.0486		CAF1	NKcell	Ligand	Receptor	COL18A1	integrin a1b1_complex	1.68577
CAF1	DC	Ligand	Receptor	THY1	ADGRE5	5.91258		CAF1	NKcell	Ligand	Receptor	COL12A1	integrin a1b1_complex	4.17203
CAF1	DC	Ligand	Receptor	CD44	TYROBP	7.11984		CAF1	NKcell	Ligand	Receptor	integrin	aVb1 complex_ADGRE5	4.11138
CAF1	Endothelium	Ligand	Receptor	COL11A1	integrin a10b1_complex	1.24829		CAF1	NKcell	Ligand	Receptor	COL8A1	integrin a1b1_complex	5.83007
CAF1	Endothelium	Ligand	Receptor	VEGFB	FLT1	3.00473		CAF1	NKcell	Ligand	Receptor	COL5A1	integrin a1b1_complex	3.38499
CAF1	Endothelium	Ligand	Receptor	VEGFB	FLT1 complex	1.90805		CAF1	NKcell	Ligand	Receptor	COL14A1	integrin a1b1_complex	11.5953
CAF1	Endothelium	Ligand	Receptor	COL11A1	integrin a2b1_complex	1.58106		CAF1	NKcell	Ligand	Receptor	COL6A2	integrin a1b1_complex	4.70835
CAF1	Endothelium	Ligand	Receptor	VEGFA	FLT1 complex	1.91073		CAF1	NKcell	Ligand	Receptor	COL1A1	integrin a1b1_complex	33.1987
CAF1	Endothelium	Ligand	Receptor	VEGFA	FLT1	3.00742		CAF1	NKcell	Ligand	Receptor	COL1A2	integrin a1b1_complex	91.0529
CAF1	Endothelium	Ligand	Receptor	VEGFA	KDR	1.91073		CAF1	NKcell	Ligand	Receptor	COL3A1	integrin a1b1_complex	78.1204
CAF1	Endothelium	Ligand	Receptor	COL1A2	integrin a10b1_complex	151.928		CAF1	NKcell	Ligand	Receptor	COL5A2	integrin a1b1_complex	7.19305
CAF1	Endothelium	Ligand	Receptor	COL1A1	integrin a10b1_complex	61.4673		CAF1	NKcell	Ligand	Receptor	COL6A3	integrin a1b1_complex	15.2713
CAF1	Endothelium	Ligand	Receptor	COL3A1	integrin a10b1_complex	119.644		CAF1	NKcell	Ligand	Receptor	COL6A1	integrin a1b1_complex	4.16965
CAF1	Endothelium	Ligand	Receptor	COL14A1	integrin a10b1_complex	27.7787		CAF1	NKcell	Ligand	Receptor	THY1	ADGRE5	10.0413
CAF1	Endothelium	Ligand	Receptor	COL6A3	integrin a10b1_complex	13.0794		CAF1	NKcell	Ligand	Receptor	CD44	TYROBP	5.33896
CAF1	Endothelium	Ligand	Receptor	COL4A1	integrin a10b1_complex	2.02457		CAF1	Smoothmuscle	Ligand	Receptor	LAMC1	integrin a7b1_complex	2.28961
CAF1	Endothelium	Ligand	Receptor	COL4A2	integrin a10b1_complex	1.19809		CAF1	Smoothmuscle	Ligand	Receptor	THBS2	CD36	3.48377
CAF1	Endothelium	Ligand	Receptor	COL5A1	integrin a10b1_complex	5.11334		CAF1	Smoothmuscle	Ligand	Receptor	COL15A1	integrin a1b1_complex	2.96853
CAF1	Endothelium	Ligand	Receptor	VEGFB	NRP1	3.77095		CAF1	Smoothmuscle	Ligand	Receptor	COL4A1	integrin a1b1_complex	4.95787
CAF1	Endothelium	Ligand	Receptor	COL15A1	integrin a10b1_complex	1.57169		CAF1	Smoothmuscle	Ligand	Receptor	LRPAP1	SORT1	1.75667
CAF1	Endothelium	Ligand	Receptor	COL1A2	integrin a2b1_complex	152.261		CAF1	Smoothmuscle	Ligand	Receptor	VEGFA	NRP1	2.83731
CAF1	Endothelium	Ligand	Receptor	COL1A1	integrin a2b1_complex	61.8001		CAF1	Smoothmuscle	Ligand	Receptor	COL16A1	integrin a1b1_complex	3.26345
CAF1	Endothelium	Ligand	Receptor	COL8A1	integrin a10b1_complex	3.99825		CAF1	Smoothmuscle	Ligand	Receptor	COL18A1	integrin a1b1_complex	3.20986
CAF1	Endothelium	Ligand	Receptor	COL18A1	integrin a10b1_complex	1.63994		CAF1	Smoothmuscle	Ligand	Receptor	COL12A1	integrin a1b1_complex	5.69612
CAF1	Endothelium	Ligand	Receptor	COL16A1	integrin a10b1_complex	1.77866		CAF1	Smoothmuscle	Ligand	Receptor	COL8A1	integrin a1b1_complex	7.35416
CAF1	Endothelium	Ligand	Receptor	COL5A2	integrin a10b1_complex	8.71678		CAF1	Smoothmuscle	Ligand	Receptor	FN1	integrin a4b1_complex	3.20253
CAF1	Endothelium	Ligand	Receptor	ADM	RAMP3	4.75063		CAF1	Smoothmuscle	Ligand	Receptor	COL5A1	integrin a1b1_complex	4.90909
CAF1	Endothelium	Ligand	Receptor	COL6A2	integrin a10b1_complex	4.70315		CAF1	Smoothmuscle	Ligand	Receptor	COL14A1	integrin a1b1_complex	13.1194
CAF1	Endothelium	Ligand	Receptor	TNFSF10	TNFRSF10B	1.51341		CAF1	Smoothmuscle	Ligand	Receptor	COL6A2	integrin a1b1_complex	6.23244
CAF1	Endothelium	Ligand	Receptor	COL12A1	integrin a10b1_complex	4.24157		CAF1	Smoothmuscle	Ligand	Receptor	COL1A1	integrin a1b1_complex	34.7228
CAF1	Endothelium	Ligand	Receptor	SEMA3C	NRP2	1.39103		CAF1	Smoothmuscle	Ligand	Receptor	COL1A2	integrin a1b1_complex	92.577
CAF1	Endothelium	Ligand	Receptor	COL6A1	integrin a10b1_complex	7.07514		CAF1	Smoothmuscle	Ligand	Receptor	COL3A1	integrin a1b1_complex	79.6445
CAF1	Endothelium	Ligand	Receptor	COL3A1	integrin a2b1_complex	119.976		CAF1	Smoothmuscle	Ligand	Receptor	COL5A2	integrin a1b1_complex	8.71714
CAF1	Endothelium	Ligand	Receptor	FBN1	integrin a5b1_complex	6.56286		CAF1	Smoothmuscle	Ligand	Receptor	COL6A3	integrin a1b1_complex	16.7954
CAF1	Endothelium	Ligand	Receptor	FN1	integrin a10b1_complex	7.07727		CAF1	Smoothmuscle	Ligand	Receptor	COL6A1	integrin a1b1_complex	5.69374
CAF1	Endothelium	Ligand	Receptor	COL6A3	integrin a2b1_complex	13.4121		CAF1	Smoothmuscle	Ligand	Receptor	FN1	integrin aVb1_complex	3.41058
CAF1	Endothelium	Ligand	Receptor	COL5A1	integrin a2b1_complex	5.44611		CAF1	Treg	Ligand	Receptor	CXCL12	CXCR4	8.95431
CAF1	Endothelium	Ligand	Receptor	COL15A1	integrin a2b1_complex	1.90446		CAF1	Treg	Ligand	Receptor	FN1	integrin a4b1_complex	3.96213
CAF1	Endothelium	Ligand	Receptor	COL14A1	integrin a2b1_complex	28.1115		CAF1	macrophage	Ligand	Receptor	APOE	TREM2 receptor	2.00805
CAF1	Endothelium	Ligand	Receptor	TNFSF10	TNFRSF10D	1.35956		CAF1	macrophage	Ligand	Receptor	LGALS3	MERTK	5.6193
CAF1	Endothelium	Ligand	Receptor	COL4A2	integrin a2b1_complex	1.53086		CAF1	macrophage	Ligand	Receptor	RARRES2	CMKLR1	8.39033
CAF1	Endothelium	Ligand	Receptor	COL4A1	integrin a2b1_complex	2.35734		CAF1	macrophage	Ligand	Receptor	APP	TREM2 receptor	2.38497
CAF1	Endothelium	Ligand	Receptor	CD44	SELE	5.60652		CAF1	macrophage	Ligand	Receptor	IGF2	IGF2R	1.30034
CAF1	Endothelium	Ligand	Receptor	COL5A2	integrin a2b1_complex	9.04955		CAF1	macrophage	Ligand	Receptor	C3	C3AR1	4.73212
CAF1	Endothelium	Ligand	Receptor	COL16A1	integrin a2b1_complex	2.11143		CAF1	macrophage	Ligand	Receptor	SEMA3C	NRP2	1.42879
CAF1	Endothelium	Ligand	Receptor	COL18A1	integrin a2b1_complex	1.97271		CAF1	macrophage	Ligand	Receptor	RARRES2	CCRL2	8.68838
CAF1	Endothelium	Ligand	Receptor	VEGFA	NRP2	1.12773		CAF1	macrophage	Ligand	Receptor	THY1	integrin aXb2_complex	8.2804
CAF1	Endothelium	Ligand	Receptor	COL12A1	integrin a2b1_complex	4.57434		CAF1	macrophage	Ligand	Receptor	CD99	PILRA	2.92275
CAF1	Endothelium	Ligand	Receptor	COL8A1	integrin a2b1_complex	4.33102		CAF1	macrophage	Ligand	Receptor	VEGFA	NRP2	2.67817
CAF1	Endothelium	Ligand	Receptor	GJA1	GJA1	2.97415		CAF1	macrophage	Ligand	Receptor	VEGFA	NRP1	2.87112
CAF1	Endothelium	Ligand	Receptor	VEGFA	NRP1	3.77364		CAF1	macrophage	Ligand	Receptor	APP	CD74	30.1681
CAF1	Endothelium	Ligand	Receptor	FN1	integrin a5b1_complex	8.00161		CAF1	macrophage	Ligand	Receptor	FN1	integrin aVb1_complex	3.11982
CAF1	Endothelium	Ligand	Receptor	LAMC1	integrin a2b1_complex	2.84156		CAF1	macrophage	Ligand	Receptor	THY1	ADGRE5	7.83023
CAF1	Endothelium	Ligand	Receptor	COL6A2	integrin a2b1_complex	5.03592		CAF1	macrophage	Ligand	Receptor	CD44	TYROBP	7.61163
CAF1	Endothelium	Ligand	Receptor	FN1	integrin a2b1_complex	7.41004		CAF1	mastcell	Ligand	Receptor	THY1	ADGRE2	7.64839
CAF1	Endothelium	Ligand	Receptor	COL6A1	integrin a2b1_complex	7.40791		CAF1	mastcell	Ligand	Receptor	integrin	aVb1 complex_ADGRE2	1.71847
CAF1	Endothelium	Ligand	Receptor	LAMC1	integrin a6b1_complex	5.50026		CAF1	mastcell	Ligand	Receptor	integrin	aVb1 complex_ADGRE5	2.01485
CAF1	Endothelium	Ligand	Receptor	FN1	integrin aVb1_complex	7.1189		CAF1	mastcell	Ligand	Receptor	THY1	ADGRE5	7.94477
CAF1	Endothelium	Ligand	Receptor	APP	CD74	12.6296		CAF1	monocyte	Ligand	Receptor	C3	integrin aMb2_complex	4.71603
CAF1	Epithelial	Ligand	Receptor	LAMC1	integrin a6b1_complex	4.66255		CAF1	monocyte	Ligand	Receptor	APP	SORL1	2.30609
CAF1	Epithelial	Ligand	Receptor	FN1	integrin aVb1_complex	9.23103		CAF1	monocyte	Ligand	Receptor	THY1	integrin aMb2_complex	7.74185
CAF1	NKcell	Ligand	Receptor	VCAM1	integrin a4b1_complex	2.02871		CAF1	monocyte	Ligand	Receptor	THBS2	CD36	3.32536
CAF1	NKcell	Ligand	Receptor	CXCL12	CXCR4	16.7211		CAF1	monocyte	Ligand	Receptor	APP	FPR2	2.25749
CAF1	NKcell	Ligand	Receptor	LPAR1	ADGRE5	3.28689		CAF1	monocyte	Ligand	Receptor	C3	C3AR1	4.67418
CAF1	NKcell	Ligand	Receptor	FN1	integrin a4b1_complex	7.92502		CAF1	monocyte	Ligand	Receptor	RARRES2	CCRL2	8.89248
CAF1	NKcell	Ligand	Receptor	ProstaglandinE2	byPTGES3 PTGER4	2.581		CAF1	monocyte	Ligand	Receptor	THY1	integrin aXb2_complex	8.14541
CAF1	NKcell	Ligand	Receptor	integrin	aVb1 complex_ADGRE5	3.49063		CAF1	monocyte	Ligand	Receptor	CD99	PILRA	3.06125
CAF1	NKcell	Ligand	Receptor	THY1	ADGRE5	8.11292		CAF1	monocyte	Ligand	Receptor	integrin	aVb1 complex_ADGRE5	2.74302
CAF1	NKcell	Ligand	Receptor	CD44	TYROBP	4.11254		CAF1	monocyte	Ligand	Receptor	APP	CD74	15.3285
CAF1	NKcell	Ligand	Receptor	CD55	ADGRE5	4.23228		CAF1	monocyte	Ligand	Receptor	THY1	ADGRE5	8.67294
CAF1	Plasmacell	Ligand	Receptor	CD248	IL6R	0.973936		CAF1	monocyte	Ligand	Receptor	CD44	TYROBP	7.90164
CAF1	Plasmacell	Ligand	Receptor	LAMC1	integrin a6b1_complex	2.2006		CAF2	Bcell	Ligand	Receptor	CXCL12	CXCR4	12.3271
CAF1	Plasmacell	Ligand	Receptor	LPAR1	ADGRE5	1.16664		CAF2	Bcell	Ligand	Receptor	IGFBP3	TMEM219	7.52032
CAF1	Plasmacell	Ligand	Receptor	integrin	aVb1 complex_ADGRE5	1.37037		CAF2	Bcell	Ligand	Receptor	APP	CD74	32.8725
CAF1	Plasmacell	Ligand	Receptor	THY1	ADGRE5	5.99267		CAF2	Bcell	Ligand	Receptor	CXCL14	CXCR4	24.0062
CAF1	Smoothmuscle	Ligand	Receptor	COL11A1	integrin a1b1_complex	3.62635		CAF2	Bcell	Ligand	Receptor	THY1	ADGRE5	6.13087
CAF1	Smoothmuscle	Ligand	Receptor	WNT2B	FRZB	2.03641		CAF2	CAF1	Ligand	Receptor	WNT2	SFRP1	1.13996
CAF1	Smoothmuscle	Ligand	Receptor	SDC2	ADGRA2	1.76844		CAF2	CAF1	Ligand	Receptor	WNT5A	SFRP1	2.5409
CAF1	Smoothmuscle	Ligand	Receptor	FN1	integrin a8b1_complex	7.25317		CAF2	CAF1	Ligand	Receptor	CCL11	DPP4	3.13974
CAF1	Smoothmuscle	Ligand	Receptor	LAMC1	integrin a7b1_complex	2.74162		CAF2	CAF1	Ligand	Receptor	CXCL12	DPP4	1.55478
CAF1	Smoothmuscle	Ligand	Receptor	VEGFB	NRP1	2.07551		CAF2	CAF1	Ligand	Receptor	WNT2	SFRP2	15.9579
CAF1	Smoothmuscle	Ligand	Receptor	THBS2	CD36	6.98258		CAF2	CAF1	Ligand	Receptor	CXCL2	DPP4	5.70687
CAF1	Smoothmuscle	Ligand	Receptor	LRPAP1	SORT1	1.37509		CAF2	CAF1	Ligand	Receptor	atRetinoicAcid	byALDH1A3 RAreceptor_RXRA	1.52632
CAF1	Smoothmuscle	Ligand	Receptor	THBS1	CD36	7.97784		CAF2	CAF1	Ligand	Receptor	PGF	NRP1	1.03174
CAF1	Smoothmuscle	Ligand	Receptor	COL1A1	integrin a1b1_complex	63.8454		CAF2	CAF1	Ligand	Receptor	WNT5A	SFRP4	4.27118
CAF1	Smoothmuscle	Ligand	Receptor	COL16A1	integrin a1b1_complex	4.15672		CAF2	CAF1	Ligand	Receptor	WNT5A	SFRP2	17.3588
CAF1	Smoothmuscle	Ligand	Receptor	COL1A2	integrin a1b1_complex	154.306		CAF2	CAF1	Ligand	Receptor	FBN1	integrin a5b1_complex	3.99566
CAF1	Smoothmuscle	Ligand	Receptor	VEGFA	NRP1	2.0782		CAF2	CAF1	Ligand	Receptor	FN1	integrin a5b1_complex	4.61696
CAF1	Smoothmuscle	Ligand	Receptor	COL15A1	integrin a1b1_complex	3.94975		CAF2	CAF1	Ligand	Receptor	FN1	integrin aVb5_complex	3.53711
CAF1	Smoothmuscle	Ligand	Receptor	COL4A2	integrin a1b1_complex	3.57615		CAF2	CAF1	Ligand	Receptor	GJA1	GJA1	1.52543
CAF1	Smoothmuscle	Ligand	Receptor	COL18A1	integrin a1b1_complex	4.01799		CAF2	CAF1	Ligand	Receptor	MPZL1	MPZL1	1.20863
CAF1	Smoothmuscle	Ligand	Receptor	COL3A1	integrin a1b1_complex	122.022		CAF2	CAF1	Ligand	Receptor	FN1	integrin aVb1_complex	3.94825
CAF1	Smoothmuscle	Ligand	Receptor	COL5A1	integrin a1b1_complex	7.4914		CAF2	CAF2	Ligand	Receptor	CHL1	CHL1	0.835986
CAF1	Smoothmuscle	Ligand	Receptor	COL4A1	integrin a1b1_complex	4.40263		CAF2	CAF2	Ligand	Receptor	WNT2	SFRP4	7.18673
CAF1	Smoothmuscle	Ligand	Receptor	COL14A1	integrin a1b1_complex	30.1568		CAF2	CAF2	Ligand	Receptor	COL10A1	integrin a1b1_complex	1.18498
CAF1	Smoothmuscle	Ligand	Receptor	COL6A3	integrin a1b1_complex	15.4574		CAF2	CAF2	Ligand	Receptor	WNT2	SFRP2	5.2658
CAF1	Smoothmuscle	Ligand	Receptor	COL12A1	integrin a1b1_complex	6.61963		CAF2	CAF2	Ligand	Receptor	PGF	NRP2	0.952054
CAF1	Smoothmuscle	Ligand	Receptor	COL5A2	integrin a1b1_complex	11.0948		CAF2	CAF2	Ligand	Receptor	WNT5A	SFRP4	8.58768
CAF1	Smoothmuscle	Ligand	Receptor	COL8A1	integrin a1b1_complex	6.3763		CAF2	CAF2	Ligand	Receptor	JAM3	JAM3	0.658876
CAF1	Smoothmuscle	Ligand	Receptor	COL6A2	integrin a1b1_complex	7.08121		CAF2	CAF2	Ligand	Receptor	COL7A1	integrin a1b1_complex	0.95094
CAF1	Smoothmuscle	Ligand	Receptor	COL6A1	integrin a1b1_complex	9.4532		CAF2	CAF2	Ligand	Receptor	WNT5A	SFRP2	6.66675
CAF1	Smoothmuscle	Ligand	Receptor	FN1	integrin aVb1_complex	7.47832		CAF2	CAF2	Ligand	Receptor	FN1	integrin aVb5_complex	3.25764
CAF1	Smoothmuscle	Ligand	Receptor	THY1	ADGRE5	6.10475		CAF2	CAF2	Ligand	Receptor	JAG1	VASN	0.680043
CAF1	Treg	Ligand	Receptor	CD248	IL6R	1.88116		CAF2	CAF2	Ligand	Receptor	IGFBP3	TMEM219	7.84911
CAF1	Treg	Ligand	Receptor	VCAM1	integrin a4b1_complex	2.58123		CAF2	CAF2	Ligand	Receptor	GJA1	GJA1	0.632782
CAF1	Treg	Ligand	Receptor	LPAR1	ADGRE5	1.80214		CAF2	CAF2	Ligand	Receptor	PLAU	PLAUR	2.47029
CAF1	Treg	Ligand	Receptor	FN1	integrin a4b1_complex	8.47753		CAF2	CAF2	Ligand	Receptor	COL18A1	integrin a1b1_complex	1.00016
CAF1	Treg	Ligand	Receptor	integrin	aVb1 complex_ADGRE5	2.00588		CAF2	CAF2	Ligand	Receptor	COL12A1	integrin a1b1_complex	4.35463
CAF1	Treg	Ligand	Receptor	THY1	ADGRE5	6.62818		CAF2	CAF2	Ligand	Receptor	MPZL1	MPZL1	1.15703
CAF1	macrophage	Ligand	Receptor	GAS6	MERTK	1.38126		CAF2	CAF2	Ligand	Receptor	COL8A1	integrin a1b1_complex	4.41173
CAF1	macrophage	Ligand	Receptor	LGALS3	MERTK	3.69844		CAF2	CAF2	Ligand	Receptor	COL5A1	integrin a1b1_complex	3.48605
CAF1	macrophage	Ligand	Receptor	RARRES2	CCRL2	5.50113		CAF2	CAF2	Ligand	Receptor	COL14A1	integrin a1b1_complex	4.37022
CAF1	macrophage	Ligand	Receptor	SEMA3C	NRP2	1.27431		CAF2	CAF2	Ligand	Receptor	COL6A2	integrin a1b1_complex	2.46129
CAF1	macrophage	Ligand	Receptor	CD248	IL6R	1.2865		CAF2	CAF2	Ligand	Receptor	COL1A1	integrin a1b1_complex	12.8941
CAF1	macrophage	Ligand	Receptor	THY1	integrin aXb2_complex	6.35779		CAF2	CAF2	Ligand	Receptor	COL1A2	integrin a1b1_complex	52.6724
CAF1	macrophage	Ligand	Receptor	VEGFA	NRP2	1.01101		CAF2	CAF2	Ligand	Receptor	COL3A1	integrin a1b1_complex	33.5625
CAF1	macrophage	Ligand	Receptor	THY1	ADGRE2	6.24818		CAF2	CAF2	Ligand	Receptor	COL5A2	integrin a1b1_complex	5.31399
CAF1	macrophage	Ligand	Receptor	integrin	aVb1 complex_ADGRE2	1.62588		CAF2	CAF2	Ligand	Receptor	COL6A3	integrin a1b1_complex	8.62074
CAF1	macrophage	Ligand	Receptor	FN1	integrin a4b1_complex	7.02181		CAF2	CAF2	Ligand	Receptor	COL6A1	integrin a1b1_complex	3.41309
CAF1	macrophage	Ligand	Receptor	APP	CD74	33.4632		CAF2	CAF2	Ligand	Receptor	FN1	integrin aVb1_complex	3.25764
CAF1	macrophage	Ligand	Receptor	THY1	ADGRE5	6.13787		CAF2	CAF3	Ligand	Receptor	COL10A1	integrin a2b1_complex	1.77307
CAF1	macrophage	Ligand	Receptor	CD44	TYROBP	8.24498		CAF2	CAF3	Ligand	Receptor	WNT2	FRZB	1.06745
CAF1	mastcell	Ligand	Receptor	THY1	ADGRE2	6.43507		CAF2	CAF3	Ligand	Receptor	GAS6	TYRO3	3.79132
CAF1	mastcell	Ligand	Receptor	integrin	aVb1 complex_ADGRE2	1.81277		CAF2	CAF3	Ligand	Receptor	WNT2	SFRP4	28.1433
CAF1	mastcell	Ligand	Receptor	LPAR1	ADGRE5	1.35428		CAF2	CAF3	Ligand	Receptor	DLL1	NOTCH2	2.09513
CAF1	mastcell	Ligand	Receptor	integrin	aVb1 complex_ADGRE5	1.55801		CAF2	CAF3	Ligand	Receptor	DLL1	NOTCH3	2.09513
CAF1	mastcell	Ligand	Receptor	THY1	ADGRE5	6.18031		CAF2	CAF3	Ligand	Receptor	WNT5A	FRZB	2.46839
CAF1	mastcell	Ligand	Receptor	CD44	TYROBP	3.0435		CAF2	CAF3	Ligand	Receptor	VCAM1	integrin a4b1_complex	2.13344
CAF1	monocyte	Ligand	Receptor	C3	integrin aMb2_complex	2.89311		CAF2	CAF3	Ligand	Receptor	WNT2	SFRP2	6.6294
CAF1	monocyte	Ligand	Receptor	THY1	integrin aMb2_complex	6.07601		CAF2	CAF3	Ligand	Receptor	IGF2	IGF2R	2.4153
CAF1	monocyte	Ligand	Receptor	CD47	SIRPA	1.09452		CAF2	CAF3	Ligand	Receptor	JAG1	NOTCH2	1.94476
CAF1	monocyte	Ligand	Receptor	APP	SORL1	3.47606		CAF2	CAF3	Ligand	Receptor	JAG1	NOTCH3	1.94476
CAF1	monocyte	Ligand	Receptor	CD99	PILRA	3.88106		CAF2	CAF3	Ligand	Receptor	COL7A1	integrin a2b1_complex	1.53903
CAF1	monocyte	Ligand	Receptor	THBS2	CD36	3.05281		CAF2	CAF3	Ligand	Receptor	atRetinoicAcid	byALDH1A3 RAreceptor_RARG	2.44984
CAF1	monocyte	Ligand	Receptor	RARRES2	CCRL2	5.80987		CAF2	CAF3	Ligand	Receptor	WNT5A	SFRP4	29.5442
CAF1	monocyte	Ligand	Receptor	THBS1	CD36	4.04807		CAF2	CAF3	Ligand	Receptor	JAM3	JAM3	0.828141
CAF1	monocyte	Ligand	Receptor	CD248	IL6R	1.46687		CAF2	CAF3	Ligand	Receptor	WNT5A	SFRP2	8.03035
CAF1	monocyte	Ligand	Receptor	THY1	integrin aXb2_complex	7.50704		CAF2	CAF3	Ligand	Receptor	COL8A1	integrin a2b1_complex	4.99982
CAF1	monocyte	Ligand	Receptor	THY1	ADGRE2	6.39914		CAF2	CAF3	Ligand	Receptor	COL12A1	integrin a2b1_complex	4.94272
CAF1	monocyte	Ligand	Receptor	integrin	aVb1 complex_ADGRE2	1.77685		CAF2	CAF3	Ligand	Receptor	JAG1	VASN	0.871132
CAF1	monocyte	Ligand	Receptor	LPAR1	ADGRE5	1.43681		CAF2	CAF3	Ligand	Receptor	TNC	integrin a4b1_complex	2.6579
CAF1	monocyte	Ligand	Receptor	APP	CD74	16.5296		CAF2	CAF3	Ligand	Receptor	COL18A1	integrin a2b1_complex	1.58825
CAF1	monocyte	Ligand	Receptor	integrin	aVb1 complex_ADGRE5	1.64055		CAF2	CAF3	Ligand	Receptor	COL6A3	integrin a2b1_complex	9.20883
CAF1	monocyte	Ligand	Receptor	THY1	ADGRE5	6.26285		CAF2	CAF3	Ligand	Receptor	COL5A1	integrin a2b1_complex	4.07414
CAF1	monocyte	Ligand	Receptor	CD44	TYROBP	7.74502		CAF2	CAF3	Ligand	Receptor	COL5A2	integrin a2b1_complex	5.90208
CAF2	Bcell	Ligand	Receptor	CXCL12	CXCR4	19.9083		CAF2	CAF3	Ligand	Receptor	COL1A1	integrin a2b1_complex	13.4822
CAF2	Bcell	Ligand	Receptor	LPAR1	ADGRE5	2.29004		CAF2	CAF3	Ligand	Receptor	COL1A2	integrin a2b1_complex	53.2605
CAF2	Bcell	Ligand	Receptor	APP	CD74	43.0974		CAF2	CAF3	Ligand	Receptor	COL14A1	integrin a2b1_complex	4.95831
CAF2	Bcell	Ligand	Receptor	integrin	aVb1 complex_ADGRE5	2.14908		CAF2	CAF3	Ligand	Receptor	COL3A1	integrin a2b1_complex	34.1506
CAF2	Bcell	Ligand	Receptor	THY1	ADGRE5	9.22063		CAF2	CAF3	Ligand	Receptor	COL6A2	integrin a2b1_complex	3.04938
CAF2	CAF1	Ligand	Receptor	WNT2	SFRP1	1.56772		CAF2	CAF3	Ligand	Receptor	LAMC1	integrin a2b1_complex	1.93509
CAF2	CAF1	Ligand	Receptor	WNT2	SFRP2	12.384		CAF2	CAF3	Ligand	Receptor	IGFBP3	TMEM219	8.18059
CAF2	CAF1	Ligand	Receptor	WNT5A	SFRP1	1.82626		CAF2	CAF3	Ligand	Receptor	FN1	integrin a2b1_complex	3.78784
CAF2	CAF1	Ligand	Receptor	WNT5A	SFRP2	12.6426		CAF2	CAF3	Ligand	Receptor	COL6A1	integrin a2b1_complex	4.00118
CAF2	CAF1	Ligand	Receptor	WNT2B	SFRP2	11.919		CAF2	CAF3	Ligand	Receptor	COL12A1	integrin a1b1_complex	4.44402
CAF2	CAF1	Ligand	Receptor	COL7A1	integrin a1b1_complex	1.72175		CAF2	CAF3	Ligand	Receptor	integrin	aVb1 complex_ADGRE5	5.37508
CAF2	CAF1	Ligand	Receptor	FGF2	FGFR1	1.87707		CAF2	CAF3	Ligand	Receptor	MPZL1	MPZL1	2.15084
CAF2	CAF1	Ligand	Receptor	COL16A1	integrin a1b1_complex	1.43284		CAF2	CAF3	Ligand	Receptor	COL8A1	integrin a1b1_complex	4.50112
CAF2	CAF1	Ligand	Receptor	GJA1	GJA1	1.41164		CAF2	CAF3	Ligand	Receptor	FN1	integrin a4b1_complex	4.36276
CAF2	CAF1	Ligand	Receptor	COL4A2	integrin a1b1_complex	1.89592		CAF2	CAF3	Ligand	Receptor	JAG1	CD46	4.7816
CAF2	CAF1	Ligand	Receptor	COL5A1	integrin a1b1_complex	3.03827		CAF2	CAF3	Ligand	Receptor	COL5A1	integrin a1b1_complex	3.57544
CAF2	CAF1	Ligand	Receptor	COL6A3	integrin a1b1_complex	12.8325		CAF2	CAF3	Ligand	Receptor	COL14A1	integrin a1b1_complex	4.4596
CAF2	CAF1	Ligand	Receptor	COL12A1	integrin a1b1_complex	5.47555		CAF2	CAF3	Ligand	Receptor	COL6A2	integrin a1b1_complex	2.55068
CAF2	CAF1	Ligand	Receptor	MPZL1	MPZL1	1.67185		CAF2	CAF3	Ligand	Receptor	COL1A1	integrin a1b1_complex	12.9834
CAF2	CAF1	Ligand	Receptor	COL5A2	integrin a1b1_complex	4.3081		CAF2	CAF3	Ligand	Receptor	COL1A2	integrin a1b1_complex	52.7618
CAF2	CAF1	Ligand	Receptor	FN1	integrin aVb5_complex	4.96264		CAF2	CAF3	Ligand	Receptor	COL3A1	integrin a1b1_complex	33.6519
CAF2	CAF1	Ligand	Receptor	COL8A1	integrin a1b1_complex	2.93509		CAF2	CAF3	Ligand	Receptor	COL5A2	integrin a1b1_complex	5.40337
CAF2	CAF1	Ligand	Receptor	COL6A2	integrin a1b1_complex	3.99655		CAF2	CAF3	Ligand	Receptor	COL6A3	integrin a1b1_complex	8.71013
CAF2	CAF1	Ligand	Receptor	COL6A1	integrin a1b1_complex	5.29341		CAF2	CAF3	Ligand	Receptor	COL6A1	integrin a1b1_complex	3.50248
CAF2	CAF1	Ligand	Receptor	FN1	integrin aVb1_complex	5.23925		CAF2	CAF3	Ligand	Receptor	THY1	ADGRE5	10.5655
CAF2	CAF2	Ligand	Receptor	ProstaglandinF2a	byAKR1B1 PTGFR	1.93823		CAF2	CAF4	Ligand	Receptor	WNT2	FRZB	0.952103
CAF2	CAF2	Ligand	Receptor	COL7A1	integrin a2b1_complex	1.65246		CAF2	CAF4	Ligand	Receptor	WNT2	SFRP1	6.9488
CAF2	CAF2	Ligand	Receptor	TNFSF10	TNFRSF11B	2.9598		CAF2	CAF4	Ligand	Receptor	atRetinoicAcid	byALDH1A3 RAreceptor_RXRB	1.11532
CAF2	CAF2	Ligand	Receptor	COL1A1	integrin a2b1_complex	23.0329		CAF2	CAF4	Ligand	Receptor	WNT2	SFRP4	3.18145
CAF2	CAF2	Ligand	Receptor	COL7A1	integrin a1b1_complex	1.52528		CAF2	CAF4	Ligand	Receptor	EFNB2	EPHB6	1.01236
CAF2	CAF2	Ligand	Receptor	FGF2	FGFR1	1.3605		CAF2	CAF4	Ligand	Receptor	WNT5A	FRZB	2.35305
CAF2	CAF2	Ligand	Receptor	COL6A3	integrin a2b1_complex	12.7632		CAF2	CAF4	Ligand	Receptor	Testosterone	byHSD17B12 AR	0.764448
CAF2	CAF2	Ligand	Receptor	COL5A1	integrin a2b1_complex	2.96898		CAF2	CAF4	Ligand	Receptor	CCL2	ACKR1	2.06672
CAF2	CAF2	Ligand	Receptor	COL4A2	integrin a2b1_complex	1.82663		CAF2	CAF4	Ligand	Receptor	WNT5A	SFRP1	8.34975
CAF2	CAF2	Ligand	Receptor	COL5A2	integrin a2b1_complex	4.23881		CAF2	CAF4	Ligand	Receptor	WNT2	SFRP2	53.5665
CAF2	CAF2	Ligand	Receptor	COL16A1	integrin a2b1_complex	1.36355		CAF2	CAF4	Ligand	Receptor	atRetinoicAcid	byALDH1A3 RAreceptor_RARG	1.25681
CAF2	CAF2	Ligand	Receptor	COL18A1	integrin a2b1_complex	1.35416		CAF2	CAF4	Ligand	Receptor	CXCL1	ACKR1	9.85106
CAF2	CAF2	Ligand	Receptor	COL12A1	integrin a2b1_complex	5.40626		CAF2	CAF4	Ligand	Receptor	WNT5A	SFRP4	4.5824
CAF2	CAF2	Ligand	Receptor	COL8A1	integrin a2b1_complex	2.8658		CAF2	CAF4	Ligand	Receptor	WNT5A	SFRP2	54.9675
CAF2	CAF2	Ligand	Receptor	COL6A2	integrin a2b1_complex	3.92726		CAF2	CAF4	Ligand	Receptor	FTL	SCARA5	47.5149
CAF2	CAF2	Ligand	Receptor	FN1	integrin a2b1_complex	4.9244		CAF2	CAF4	Ligand	Receptor	ProstaglandinF2a	byAKR1B1 PTGFR	1.35621
CAF2	CAF2	Ligand	Receptor	COL6A1	integrin a2b1_complex	5.22412		CAF2	CAF4	Ligand	Receptor	LRPAP1	SORT1	1.48149
CAF2	CAF2	Ligand	Receptor	COL6A3	integrin a1b1_complex	12.636		CAF2	CAF4	Ligand	Receptor	GAS6	AXL	1.25821
CAF2	CAF2	Ligand	Receptor	COL12A1	integrin a1b1_complex	5.27907		CAF2	CAF4	Ligand	Receptor	ProstaglandinF2a	byCBR1 PTGFR	1.22477
CAF2	CAF2	Ligand	Receptor	COL5A2	integrin a1b1_complex	4.11163		CAF2	CAF4	Ligand	Receptor	FN1	integrin aVb5_complex	3.12061
CAF2	CAF2	Ligand	Receptor	FN1	integrin aVb5_complex	4.96706		CAF2	CAF4	Ligand	Receptor	FTH1	SCARA5	37.5182
CAF2	CAF2	Ligand	Receptor	COL6A2	integrin a1b1_complex	3.80007		CAF2	CAF4	Ligand	Receptor	IGFBP3	TMEM219	8.02607
CAF2	CAF2	Ligand	Receptor	COL6A1	integrin a1b1_complex	5.09694		CAF2	CAF4	Ligand	Receptor	MPZL1	MPZL1	1.75179
CAF2	CAF2	Ligand	Receptor	FN1	integrin aVb1_complex	5.21879		CAF2	CAF4	Ligand	Receptor	FN1	integrin aVb1_complex	3.58475
CAF2	CAF3	Ligand	Receptor	ProstaglandinE2	byPTGES PTGER3	2.14493		CAF2	CAF5	Ligand	Receptor	COL10A1	integrin a11b1_complex	1.24348
CAF2	CAF3	Ligand	Receptor	WNT2	SFRP4	17.8238		CAF2	CAF5	Ligand	Receptor	COL7A1	integrin a11b1_complex	1.00944
CAF2	CAF3	Ligand	Receptor	WNT2B	SFRP4	17.3587		CAF2	CAF5	Ligand	Receptor	COL10A1	integrin a2b1_complex	1.37832
CAF2	CAF3	Ligand	Receptor	WNT2	SFRP1	3.17208		CAF2	CAF5	Ligand	Receptor	COL8A1	integrin a11b1_complex	4.47024
CAF2	CAF3	Ligand	Receptor	WNT2	SFRP2	20.986		CAF2	CAF5	Ligand	Receptor	COL18A1	integrin a11b1_complex	1.05866
CAF2	CAF3	Ligand	Receptor	WNT5A	SFRP4	18.0823		CAF2	CAF5	Ligand	Receptor	COL10A1	integrin a1b1_complex	1.27374
CAF2	CAF3	Ligand	Receptor	WNT5A	SFRP1	3.43062		CAF2	CAF5	Ligand	Receptor	COL5A1	integrin a11b1_complex	3.54455
CAF2	CAF3	Ligand	Receptor	WNT5A	SFRP2	21.2446		CAF2	CAF5	Ligand	Receptor	COL12A1	integrin a11b1_complex	4.41314
CAF2	CAF3	Ligand	Receptor	WNT2B	SFRP1	2.70704		CAF2	CAF5	Ligand	Receptor	COL14A1	integrin a11b1_complex	4.42872
CAF2	CAF3	Ligand	Receptor	WNT2B	SFRP2	20.521		CAF2	CAF5	Ligand	Receptor	COL5A2	integrin a11b1_complex	5.37249
CAF2	CAF3	Ligand	Receptor	COL7A1	integrin a1b1_complex	1.63614		CAF2	CAF5	Ligand	Receptor	COL3A1	integrin a11b1_complex	33.621
CAF2	CAF3	Ligand	Receptor	FGF2	FGFR1	1.85952		CAF2	CAF5	Ligand	Receptor	COL1A1	integrin a11b1_complex	12.9526
CAF2	CAF3	Ligand	Receptor	FTL	SCARA5	38.3787		CAF2	CAF5	Ligand	Receptor	COL1A2	integrin a11b1_complex	52.7309
CAF2	CAF3	Ligand	Receptor	FTH1	SCARA5	61.0886		CAF2	CAF5	Ligand	Receptor	COL6A3	integrin a11b1_complex	8.67925
CAF2	CAF3	Ligand	Receptor	COL5A1	integrin a1b1_complex	2.95266		CAF2	CAF5	Ligand	Receptor	APP	TNFRSF21	2.53353
CAF2	CAF3	Ligand	Receptor	COL6A3	integrin a1b1_complex	12.7468		CAF2	CAF5	Ligand	Receptor	FN1	integrin a11b1_complex	3.25825
CAF2	CAF3	Ligand	Receptor	COL12A1	integrin a1b1_complex	5.38993		CAF2	CAF5	Ligand	Receptor	COL6A2	integrin a11b1_complex	2.5198
CAF2	CAF3	Ligand	Receptor	MPZL1	MPZL1	1.91688		CAF2	CAF5	Ligand	Receptor	COL6A1	integrin a11b1_complex	3.4716
CAF2	CAF3	Ligand	Receptor	COL5A2	integrin a1b1_complex	4.22249		CAF2	CAF5	Ligand	Receptor	COL7A1	integrin a2b1_complex	1.14428
CAF2	CAF3	Ligand	Receptor	FN1	integrin aVb5_complex	5.05777		CAF2	CAF5	Ligand	Receptor	PGF	NRP2	1.09082
CAF2	CAF3	Ligand	Receptor	COL8A1	integrin a1b1_complex	2.84947		CAF2	CAF5	Ligand	Receptor	COL8A1	integrin a2b1_complex	4.60508
CAF2	CAF3	Ligand	Receptor	COL6A2	integrin a1b1_complex	3.91093		CAF2	CAF5	Ligand	Receptor	COL12A1	integrin a2b1_complex	4.54798
CAF2	CAF3	Ligand	Receptor	COL6A1	integrin a1b1_complex	5.2078		CAF2	CAF5	Ligand	Receptor	COL18A1	integrin a2b1_complex	1.1935
CAF2	CAF3	Ligand	Receptor	PPIA	BSG	2.87523		CAF2	CAF5	Ligand	Receptor	COL6A3	integrin a2b1_complex	8.81409
CAF2	CAF3	Ligand	Receptor	FN1	integrin aVb1_complex	5.05777		CAF2	CAF5	Ligand	Receptor	COL5A1	integrin a2b1_complex	3.67939
CAF2	CAF4	Ligand	Receptor	WNT2	SFRP1	5.9892		CAF2	CAF5	Ligand	Receptor	COL5A2	integrin a2b1_complex	5.50733
CAF2	CAF4	Ligand	Receptor	WNT2	SFRP2	57.1693		CAF2	CAF5	Ligand	Receptor	COL1A1	integrin a2b1_complex	13.0874
CAF2	CAF4	Ligand	Receptor	WNT5A	SFRP1	6.24775		CAF2	CAF5	Ligand	Receptor	COL1A2	integrin a2b1_complex	52.8658
CAF2	CAF4	Ligand	Receptor	WNT5A	SFRP2	57.4278		CAF2	CAF5	Ligand	Receptor	COL14A1	integrin a2b1_complex	4.56356
CAF2	CAF4	Ligand	Receptor	WNT2B	SFRP1	5.52417		CAF2	CAF5	Ligand	Receptor	COL3A1	integrin a2b1_complex	33.7558
CAF2	CAF4	Ligand	Receptor	WNT2B	SFRP2	56.7043		CAF2	CAF5	Ligand	Receptor	COL6A2	integrin a2b1_complex	2.65463
CAF2	CAF4	Ligand	Receptor	FGF2	FGFR1	1.99281		CAF2	CAF5	Ligand	Receptor	LAMC1	integrin a2b1_complex	1.54034
CAF2	CAF4	Ligand	Receptor	FTL	SCARA5	37.4655		CAF2	CAF5	Ligand	Receptor	IGFBP3	TMEM219	8.22964
CAF2	CAF4	Ligand	Receptor	FTH1	SCARA5	60.1754		CAF2	CAF5	Ligand	Receptor	FN1	integrin a2b1_complex	3.39309
CAF2	CAF4	Ligand	Receptor	MPZL1	MPZL1	2.36081		CAF2	CAF5	Ligand	Receptor	GJA1	GJA1	1.08602
CAF2	CAF4	Ligand	Receptor	FN1	integrin aVb5_complex	4.99056		CAF2	CAF5	Ligand	Receptor	COL6A1	integrin a2b1_complex	3.60644
CAF2	CAF4	Ligand	Receptor	FN1	integrin aVb1_complex	5.0522		CAF2	CAF5	Ligand	Receptor	COL12A1	integrin a1b1_complex	4.44339
CAF2	CAF5	Ligand	Receptor	ProstaglandinE2	byPTGES PTGER2	2.1011		CAF2	CAF5	Ligand	Receptor	MPZL1	MPZL1	1.07109
CAF2	CAF5	Ligand	Receptor	WNT2	FRZB	1.05152		CAF2	CAF5	Ligand	Receptor	COL8A1	integrin a1b1_complex	4.50049
CAF2	CAF5	Ligand	Receptor	WNT5A	FRZB	1.31007		CAF2	CAF5	Ligand	Receptor	COL5A1	integrin a1b1_complex	3.57481
CAF2	CAF5	Ligand	Receptor	COL7A1	integrin a10b1_complex	2.03768		CAF2	CAF5	Ligand	Receptor	COL14A1	integrin a1b1_complex	4.45898
CAF2	CAF5	Ligand	Receptor	COL1A1	integrin a10b1_complex	23.4181		CAF2	CAF5	Ligand	Receptor	COL6A2	integrin a1b1_complex	2.55005
CAF2	CAF5	Ligand	Receptor	ProstaglandinE2	byPTGES PTGER4	1.88668		CAF2	CAF5	Ligand	Receptor	COL1A1	integrin a1b1_complex	12.9828
CAF2	CAF5	Ligand	Receptor	COL7A1	integrin a2b1_complex	1.7052		CAF2	CAF5	Ligand	Receptor	COL1A2	integrin a1b1_complex	52.7612
CAF2	CAF5	Ligand	Receptor	COL6A3	integrin a10b1_complex	13.1484		CAF2	CAF5	Ligand	Receptor	COL3A1	integrin a1b1_complex	33.6513
CAF2	CAF5	Ligand	Receptor	COL4A2	integrin a10b1_complex	2.21185		CAF2	CAF5	Ligand	Receptor	COL5A2	integrin a1b1_complex	5.40275
CAF2	CAF5	Ligand	Receptor	COL5A1	integrin a10b1_complex	3.3542		CAF2	CAF5	Ligand	Receptor	COL6A3	integrin a1b1_complex	8.70951
CAF2	CAF5	Ligand	Receptor	COL15A1	integrin a10b1_complex	1.72938		CAF2	CAF5	Ligand	Receptor	COL6A1	integrin a1b1_complex	3.50185
CAF2	CAF5	Ligand	Receptor	COL1A1	integrin a2b1_complex	23.0856		CAF2	CAF5	Ligand	Receptor	CXCL14	CXCR4	13.4002
CAF2	CAF5	Ligand	Receptor	COL8A1	integrin a10b1_complex	3.25102		CAF2	CAF5	Ligand	Receptor	FN1	integrin aVb1_complex	3.41236
CAF2	CAF5	Ligand	Receptor	COL18A1	integrin a10b1_complex	1.73938		CAF2	CD4Tcell	Ligand	Receptor	CXCL12	CXCR4	15.0821
CAF2	CAF5	Ligand	Receptor	COL16A1	integrin a10b1_complex	1.74877		CAF2	CD4Tcell	Ligand	Receptor	integrin	aVb1 complex_ADGRE5	2.13812
CAF2	CAF5	Ligand	Receptor	COL7A1	integrin a1b1_complex	1.95308		CAF2	CD4Tcell	Ligand	Receptor	CXCL14	CXCR4	26.7613
CAF2	CAF5	Ligand	Receptor	COL5A2	integrin a10b1_complex	4.62403		CAF2	CD4Tcell	Ligand	Receptor	THY1	ADGRE5	7.32858
CAF2	CAF5	Ligand	Receptor	FGF2	FGFR1	2.01591		CAF2	CD8Tcell	Ligand	Receptor	COL10A1	integrin a1b1_complex	1.85573
CAF2	CAF5	Ligand	Receptor	COL6A2	integrin a10b1_complex	4.31248		CAF2	CD8Tcell	Ligand	Receptor	VCAM1	integrin a4b1_complex	2.45537
CAF2	CAF5	Ligand	Receptor	COL12A1	integrin a10b1_complex	5.79148		CAF2	CD8Tcell	Ligand	Receptor	COL7A1	integrin a1b1_complex	1.62169
CAF2	CAF5	Ligand	Receptor	COL6A1	integrin a10b1_complex	5.60934		CAF2	CD8Tcell	Ligand	Receptor	TNC	integrin a4b1_complex	2.97983
CAF2	CAF5	Ligand	Receptor	FN1	integrin a10b1_complex	5.30962		CAF2	CD8Tcell	Ligand	Receptor	CXCL12	CXCR4	18.0039
CAF2	CAF5	Ligand	Receptor	COL6A3	integrin a2b1_complex	12.8159		CAF2	CD8Tcell	Ligand	Receptor	PLAUR	integrin a4b1_complex	2.72852
CAF2	CAF5	Ligand	Receptor	COL5A1	integrin a2b1_complex	3.02172		CAF2	CD8Tcell	Ligand	Receptor	COL18A1	integrin a1b1_complex	1.67091
CAF2	CAF5	Ligand	Receptor	COL15A1	integrin a2b1_complex	1.39689		CAF2	CD8Tcell	Ligand	Receptor	COL12A1	integrin a1b1_complex	5.02539
CAF2	CAF5	Ligand	Receptor	COL4A2	integrin a2b1_complex	1.87937		CAF2	CD8Tcell	Ligand	Receptor	integrin	aVb1 complex_ADGRE5	2.28939
CAF2	CAF5	Ligand	Receptor	COL1A1	integrin a1b1_complex	23.3335		CAF2	CD8Tcell	Ligand	Receptor	COL8A1	integrin a1b1_complex	5.08249
CAF2	CAF5	Ligand	Receptor	COL5A2	integrin a2b1_complex	4.29155		CAF2	CD8Tcell	Ligand	Receptor	FN1	integrin a4b1_complex	4.68469
CAF2	CAF5	Ligand	Receptor	COL16A1	integrin a2b1_complex	1.41629		CAF2	CD8Tcell	Ligand	Receptor	JAG1	CD46	1.78921
CAF2	CAF5	Ligand	Receptor	COL16A1	integrin a1b1_complex	1.66417		CAF2	CD8Tcell	Ligand	Receptor	COL5A1	integrin a1b1_complex	4.1568
CAF2	CAF5	Ligand	Receptor	COL18A1	integrin a2b1_complex	1.40689		CAF2	CD8Tcell	Ligand	Receptor	COL14A1	integrin a1b1_complex	5.04097
CAF2	CAF5	Ligand	Receptor	VEGFA	NRP2	0.977284		CAF2	CD8Tcell	Ligand	Receptor	COL6A2	integrin a1b1_complex	3.13205
CAF2	CAF5	Ligand	Receptor	COL12A1	integrin a2b1_complex	5.45899		CAF2	CD8Tcell	Ligand	Receptor	COL1A1	integrin a1b1_complex	13.5648
CAF2	CAF5	Ligand	Receptor	COL8A1	integrin a2b1_complex	2.91853		CAF2	CD8Tcell	Ligand	Receptor	COL1A2	integrin a1b1_complex	53.3432
CAF2	CAF5	Ligand	Receptor	GJA1	GJA1	3.99138		CAF2	CD8Tcell	Ligand	Receptor	COL3A1	integrin a1b1_complex	34.2333
CAF2	CAF5	Ligand	Receptor	COL4A2	integrin a1b1_complex	2.12725		CAF2	CD8Tcell	Ligand	Receptor	COL5A2	integrin a1b1_complex	5.98474
CAF2	CAF5	Ligand	Receptor	FN1	integrin a5b1_complex	5.4114		CAF2	CD8Tcell	Ligand	Receptor	COL6A3	integrin a1b1_complex	9.2915
CAF2	CAF5	Ligand	Receptor	COL6A2	integrin a2b1_complex	3.98		CAF2	CD8Tcell	Ligand	Receptor	COL6A1	integrin a1b1_complex	4.08385
CAF2	CAF5	Ligand	Receptor	COL5A1	integrin a1b1_complex	3.2696		CAF2	CD8Tcell	Ligand	Receptor	CXCL14	CXCR4	29.683
CAF2	CAF5	Ligand	Receptor	FN1	integrin a2b1_complex	4.97713		CAF2	CD8Tcell	Ligand	Receptor	THY1	ADGRE5	7.47985
CAF2	CAF5	Ligand	Receptor	COL6A1	integrin a2b1_complex	5.27686		CAF2	Cancer	Ligand	Receptor	EFNB2	EPHB3	1.11325
CAF2	CAF5	Ligand	Receptor	COL6A3	integrin a1b1_complex	13.0638		CAF2	Cancer	Ligand	Receptor	COL10A1	integrin a2b1_complex	1.45732
CAF2	CAF5	Ligand	Receptor	COL12A1	integrin a1b1_complex	5.70688		CAF2	Cancer	Ligand	Receptor	COL7A1	integrin a2b1_complex	1.22328
CAF2	CAF5	Ligand	Receptor	COL5A2	integrin a1b1_complex	4.53943		CAF2	Cancer	Ligand	Receptor	LAMC1	integrin a6b1_complex	1.92334
CAF2	CAF5	Ligand	Receptor	FN1	integrin aVb5_complex	4.77518		CAF2	Cancer	Ligand	Receptor	APLP2	PIGR	7.32812
CAF2	CAF5	Ligand	Receptor	COL8A1	integrin a1b1_complex	3.16642		CAF2	Cancer	Ligand	Receptor	COL8A1	integrin a2b1_complex	4.68407
CAF2	CAF5	Ligand	Receptor	COL6A2	integrin a1b1_complex	4.22788		CAF2	Cancer	Ligand	Receptor	COL12A1	integrin a2b1_complex	4.62697
CAF2	CAF5	Ligand	Receptor	COL6A1	integrin a1b1_complex	5.52474		CAF2	Cancer	Ligand	Receptor	COL18A1	integrin a2b1_complex	1.2725
CAF2	CAF5	Ligand	Receptor	FN1	integrin aVb1_complex	5.24169		CAF2	Cancer	Ligand	Receptor	COL6A3	integrin a2b1_complex	8.89308
CAF2	CD4Tcell	Ligand	Receptor	ProstaglandinE2	byPTGES PTGER4	3.87956		CAF2	Cancer	Ligand	Receptor	COL5A1	integrin a2b1_complex	3.75839
CAF2	CD4Tcell	Ligand	Receptor	TNC	integrin a4b1_complex	3.12303		CAF2	Cancer	Ligand	Receptor	COL5A2	integrin a2b1_complex	5.58633
CAF2	CD4Tcell	Ligand	Receptor	CXCL12	CXCR4	22.3486		CAF2	Cancer	Ligand	Receptor	COL1A1	integrin a2b1_complex	13.1664
CAF2	CD4Tcell	Ligand	Receptor	LPAR1	ADGRE5	3.17405		CAF2	Cancer	Ligand	Receptor	COL1A2	integrin a2b1_complex	52.9448
CAF2	CD4Tcell	Ligand	Receptor	FN1	integrin a4b1_complex	6.09097		CAF2	Cancer	Ligand	Receptor	COL14A1	integrin a2b1_complex	4.64256
CAF2	CD4Tcell	Ligand	Receptor	ProstaglandinE2	byPTGES3 PTGER4	3.13103		CAF2	Cancer	Ligand	Receptor	COL3A1	integrin a2b1_complex	33.8348
CAF2	CD4Tcell	Ligand	Receptor	integrin	aVb1 complex_ADGRE5	3.03309		CAF2	Cancer	Ligand	Receptor	COL6A2	integrin a2b1_complex	2.73363
CAF2	CD4Tcell	Ligand	Receptor	THY1	ADGRE5	10.1046		CAF2	Cancer	Ligand	Receptor	LAMC1	integrin a2b1_complex	1.61934
CAF2	CD8Tcell	Ligand	Receptor	ProstaglandinE2	byPTGES PTGER4	2.80511		CAF2	Cancer	Ligand	Receptor	IGFBP3	TMEM219	7.8004
CAF2	CD8Tcell	Ligand	Receptor	COL7A1	integrin a1b1_complex	2.48707		CAF2	Cancer	Ligand	Receptor	FN1	integrin a2b1_complex	3.47209
CAF2	CD8Tcell	Ligand	Receptor	COL1A1	integrin a1b1_complex	23.8675		CAF2	Cancer	Ligand	Receptor	COL6A1	integrin a2b1_complex	3.68544
CAF2	CD8Tcell	Ligand	Receptor	TNC	integrin a4b1_complex	4.01836		CAF2	Cancer	Ligand	Receptor	PLAU	PLAUR	2.86452
CAF2	CD8Tcell	Ligand	Receptor	COL16A1	integrin a1b1_complex	2.19816		CAF2	Cancer	Ligand	Receptor	MPZL1	MPZL1	0.944516
CAF2	CD8Tcell	Ligand	Receptor	COL15A1	integrin a1b1_complex	2.17877		CAF2	Cancer	Ligand	Receptor	JAG1	CD46	1.50222
CAF2	CD8Tcell	Ligand	Receptor	COL4A2	integrin a1b1_complex	2.66124		CAF2	Cancer	Ligand	Receptor	APP	CD74	12.1306
CAF2	CD8Tcell	Ligand	Receptor	COL18A1	integrin a1b1_complex	2.18877		CAF2	Cancer	Ligand	Receptor	FN1	integrin aVb1_complex	3.31582
CAF2	CD8Tcell	Ligand	Receptor	COL5A1	integrin a1b1_complex	3.80359		CAF2	Cycling	Ligand	Receptor	VCAM1	integrin a4b7_complex	0.912194
CAF2	CD8Tcell	Ligand	Receptor	COL6A3	integrin a1b1_complex	13.5978		CAF2	Cycling	Ligand	Receptor	FN1	integrin a4b7_complex	3.14151
CAF2	CD8Tcell	Ligand	Receptor	COL12A1	integrin a1b1_complex	6.24087		CAF2	Cycling	Ligand	Receptor	ICAM1	SPN	2.92342
CAF2	CD8Tcell	Ligand	Receptor	PLAUR	integrin a4b1_complex	2.97964		CAF2	Cycling	Ligand	Receptor	IL6	IL6 receptor	0.857661
CAF2	CD8Tcell	Ligand	Receptor	COL5A2	integrin a1b1_complex	5.07342		CAF2	Cycling	Ligand	Receptor	CD248	IL6R	0.772286
CAF2	CD8Tcell	Ligand	Receptor	COL8A1	integrin a1b1_complex	3.70041		CAF2	Cycling	Ligand	Receptor	TNC	integrin a4b1_complex	1.78925
CAF2	CD8Tcell	Ligand	Receptor	CXCL12	CXCR4	32.9904		CAF2	Cycling	Ligand	Receptor	IGFBP3	TMEM219	7.46312
CAF2	CD8Tcell	Ligand	Receptor	COL6A2	integrin a1b1_complex	4.76187		CAF2	Cycling	Ligand	Receptor	FN1	integrin a4b1_complex	3.4941
CAF2	CD8Tcell	Ligand	Receptor	LPAR1	ADGRE5	2.70966		CAF2	Cycling	Ligand	Receptor	APP	CD74	10.6199
CAF2	CD8Tcell	Ligand	Receptor	COL6A1	integrin a1b1_complex	6.05873		CAF2	Cycling	Ligand	Receptor	CXCL14	CXCR4	16.5622
CAF2	CD8Tcell	Ligand	Receptor	FN1	integrin a4b1_complex	6.9863		CAF2	Cycling	Ligand	Receptor	THY1	ADGRE5	6.3132
CAF2	CD8Tcell	Ligand	Receptor	APP	CD74	11.1027		CAF2	DC	Ligand	Receptor	IL6	IL6 receptor	1.18296
CAF2	CD8Tcell	Ligand	Receptor	integrin	aVb1 complex_ADGRE5	2.5687		CAF2	DC	Ligand	Receptor	CD248	IL6R	1.09758
CAF2	CD8Tcell	Ligand	Receptor	THY1	ADGRE5	9.64025		CAF2	DC	Ligand	Receptor	GAS6	AXL	1.06263
CAF2	Cancer	Ligand	Receptor	NRG1	integrin a6b4_complex	1.40335		CAF2	DC	Ligand	Receptor	TNC	integrin a4b1_complex	1.89752
CAF2	Cancer	Ligand	Receptor	NRG1	ERBB3	2.13227		CAF2	DC	Ligand	Receptor	IGFBP3	TMEM219	7.96752
CAF2	Cancer	Ligand	Receptor	HGF	MET	1.93805		CAF2	DC	Ligand	Receptor	PLAU	PLAUR	4.51888
CAF2	Cancer	Ligand	Receptor	RSPO3	LGR4	1.84112		CAF2	DC	Ligand	Receptor	FN1	integrin a4b1_complex	3.60237
CAF2	Cancer	Ligand	Receptor	COL7A1	integrin a2b1_complex	1.61927		CAF2	DC	Ligand	Receptor	APP	CD74	83.8299
CAF2	Cancer	Ligand	Receptor	COL1A1	integrin a2b1_complex	22.9997		CAF2	DC	Ligand	Receptor	CXCL14	CXCR4	18.9334
CAF2	Cancer	Ligand	Receptor	COL6A3	integrin a2b1_complex	12.73		CAF2	DC	Ligand	Receptor	THY1	ADGRE5	6.14751
CAF2	Cancer	Ligand	Receptor	COL5A1	integrin a2b1_complex	2.93579		CAF2	DC	Ligand	Receptor	CD44	TYROBP	4.47339
CAF2	Cancer	Ligand	Receptor	COL4A2	integrin a2b1_complex	1.79344		CAF2	Endothelium	Ligand	Receptor	COL10A1	integrin a10b1_complex	1.45255
CAF2	Cancer	Ligand	Receptor	APLP2	PIGR	12.7404		CAF2	Endothelium	Ligand	Receptor	PGF	FLT1	5.49431
CAF2	Cancer	Ligand	Receptor	COL5A2	integrin a2b1_complex	4.20562		CAF2	Endothelium	Ligand	Receptor	PGF	FLT1 complex	2.62805
CAF2	Cancer	Ligand	Receptor	COL16A1	integrin a2b1_complex	1.33036		CAF2	Endothelium	Ligand	Receptor	COL7A1	integrin a10b1_complex	1.21851
CAF2	Cancer	Ligand	Receptor	COL18A1	integrin a2b1_complex	1.32096		CAF2	Endothelium	Ligand	Receptor	DLL1	NOTCH4	3.46123
CAF2	Cancer	Ligand	Receptor	COL12A1	integrin a2b1_complex	5.37306		CAF2	Endothelium	Ligand	Receptor	COL10A1	integrin a2b1_complex	1.26745
CAF2	Cancer	Ligand	Receptor	COL8A1	integrin a2b1_complex	2.8326		CAF2	Endothelium	Ligand	Receptor	EFNB2	EPHA4	1.0092
CAF2	Cancer	Ligand	Receptor	COL6A2	integrin a2b1_complex	3.89406		CAF2	Endothelium	Ligand	Receptor	EFNB2	EPHB4	1.2744
CAF2	Cancer	Ligand	Receptor	FN1	integrin a2b1_complex	4.8912		CAF2	Endothelium	Ligand	Receptor	DLL1	NOTCH1	1.26419
CAF2	Cancer	Ligand	Receptor	COL6A1	integrin a2b1_complex	5.19093		CAF2	Endothelium	Ligand	Receptor	TGM2	ADGRG1	2.74043
CAF2	Cancer	Ligand	Receptor	LAMC1	integrin a6b1_complex	2.76381		CAF2	Endothelium	Ligand	Receptor	TNC	integrin a8b1_complex	1.82876
CAF2	Cancer	Ligand	Receptor	FN1	integrin aVb1_complex	4.96269		CAF2	Endothelium	Ligand	Receptor	ANGPT1	TEK	1.77313
CAF2	Cancer	Ligand	Receptor	THY1	ADGRE5	8.48672		CAF2	Endothelium	Ligand	Receptor	JAG1	NOTCH1	1.11381
CAF2	Cycling	Ligand	Receptor	ProstaglandinE2	byPTGES PTGER4	2.29908		CAF2	Endothelium	Ligand	Receptor	COL12A1	integrin a10b1_complex	4.62221
CAF2	Cycling	Ligand	Receptor	TNC	integrin a4b1_complex	2.49251		CAF2	Endothelium	Ligand	Receptor	COL8A1	integrin a10b1_complex	4.67931
CAF2	Cycling	Ligand	Receptor	ICAM1	SPN	1.82035		CAF2	Endothelium	Ligand	Receptor	IGF1	integrin a6b4_complex	3.33546
CAF2	Cycling	Ligand	Receptor	LPAR1	ADGRE5	2.49185		CAF2	Endothelium	Ligand	Receptor	JAG1	NOTCH4	3.31086
CAF2	Cycling	Ligand	Receptor	FN1	integrin a4b1_complex	5.46045		CAF2	Endothelium	Ligand	Receptor	COL5A1	integrin a10b1_complex	3.75362
CAF2	Cycling	Ligand	Receptor	PPIA	BSG	2.91717		CAF2	Endothelium	Ligand	Receptor	COL3A1	integrin a10b1_complex	33.8301
CAF2	Cycling	Ligand	Receptor	integrin	aVb1 complex_ADGRE5	2.35088		CAF2	Endothelium	Ligand	Receptor	COL1A2	integrin a10b1_complex	52.94
CAF2	Cycling	Ligand	Receptor	THY1	ADGRE5	9.42244		CAF2	Endothelium	Ligand	Receptor	COL1A1	integrin a10b1_complex	13.1616
CAF2	DC	Ligand	Receptor	ProstaglandinE2	byPTGES PTGER4	2.57424		CAF2	Endothelium	Ligand	Receptor	COL18A1	integrin a10b1_complex	1.26773
CAF2	DC	Ligand	Receptor	CD248	IL6R	1.40419		CAF2	Endothelium	Ligand	Receptor	COL14A1	integrin a10b1_complex	4.63779
CAF2	DC	Ligand	Receptor	IL6	IL6 receptor	3.54485		CAF2	Endothelium	Ligand	Receptor	COL5A2	integrin a10b1_complex	5.58156
CAF2	DC	Ligand	Receptor	TNC	integrin a4b1_complex	2.25237		CAF2	Endothelium	Ligand	Receptor	COL3A1	ADGRG1	35.2701
CAF2	DC	Ligand	Receptor	THY1	integrin aXb2_complex	8.21353		CAF2	Endothelium	Ligand	Receptor	COL6A2	integrin a10b1_complex	2.72886
CAF2	DC	Ligand	Receptor	ICAM1	integrin aXb2_complex	1.23197		CAF2	Endothelium	Ligand	Receptor	COL6A3	integrin a10b1_complex	8.88832
CAF2	DC	Ligand	Receptor	THY1	ADGRE2	8.26099		CAF2	Endothelium	Ligand	Receptor	COL10A1	integrin a1b1_complex	1.59854
CAF2	DC	Ligand	Receptor	integrin	aVb1 complex_ADGRE2	1.18944		CAF2	Endothelium	Ligand	Receptor	FN1	integrin a8b1_complex	3.53361
CAF2	DC	Ligand	Receptor	FN1	integrin a4b1_complex	5.22031		CAF2	Endothelium	Ligand	Receptor	FN1	integrin a10b1_complex	3.46732
CAF2	DC	Ligand	Receptor	APP	CD74	68.7163		CAF2	Endothelium	Ligand	Receptor	CCL2	ACKR1	7.35236
CAF2	DC	Ligand	Receptor	THY1	ADGRE5	8.34137		CAF2	Endothelium	Ligand	Receptor	VEGFA	FLT1 complex	2.75502
CAF2	DC	Ligand	Receptor	CD44	TYROBP	7.38901		CAF2	Endothelium	Ligand	Receptor	VEGFA	KDR	2.75502
CAF2	Endothelium	Ligand	Receptor	DLL1	NOTCH4	1.74201		CAF2	Endothelium	Ligand	Receptor	COL6A1	integrin a10b1_complex	3.68067
CAF2	Endothelium	Ligand	Receptor	ANGPT1	TEK	1.47738		CAF2	Endothelium	Ligand	Receptor	CXCL8	ACKR1	10.4427
CAF2	Endothelium	Ligand	Receptor	CXCL1	ACKR1	20.2608		CAF2	Endothelium	Ligand	Receptor	VEGFA	FLT1	5.62129
CAF2	Endothelium	Ligand	Receptor	COL7A1	integrin a10b1_complex	1.79152		CAF2	Endothelium	Ligand	Receptor	IGF2	IGF2R	1.31234
CAF2	Endothelium	Ligand	Receptor	SEMA4A	PLXND1	1.71654		CAF2	Endothelium	Ligand	Receptor	ADM	RAMP3	7.29771
CAF2	Endothelium	Ligand	Receptor	VEGFA	FLT1 complex	1.89742		CAF2	Endothelium	Ligand	Receptor	COL7A1	integrin a2b1_complex	1.03341
CAF2	Endothelium	Ligand	Receptor	VEGFA	FLT1	2.9941		CAF2	Endothelium	Ligand	Receptor	PGF	NRP2	1.29847
CAF2	Endothelium	Ligand	Receptor	VEGFA	KDR	1.89742		CAF2	Endothelium	Ligand	Receptor	PGF	NRP1	3.1388
CAF2	Endothelium	Ligand	Receptor	COL1A1	integrin a10b1_complex	23.1719		CAF2	Endothelium	Ligand	Receptor	CXCL1	ACKR1	15.1367
CAF2	Endothelium	Ligand	Receptor	CXCL8	ACKR1	13.7323		CAF2	Endothelium	Ligand	Receptor	JAM3	JAM3	0.755353
CAF2	Endothelium	Ligand	Receptor	CCL2	ACKR1	18.5236		CAF2	Endothelium	Ligand	Receptor	COL7A1	integrin a1b1_complex	1.3645
CAF2	Endothelium	Ligand	Receptor	COL7A1	integrin a2b1_complex	2.12429		CAF2	Endothelium	Ligand	Receptor	LAMC1	integrin a6b1_complex	4.86328
CAF2	Endothelium	Ligand	Receptor	COL6A3	integrin a10b1_complex	12.9022		CAF2	Endothelium	Ligand	Receptor	CD44	SELE	8.00379
CAF2	Endothelium	Ligand	Receptor	COL4A2	integrin a10b1_complex	1.96569		CAF2	Endothelium	Ligand	Receptor	FBN1	integrin a5b1_complex	4.05786
CAF2	Endothelium	Ligand	Receptor	COL5A1	integrin a10b1_complex	3.10804		CAF2	Endothelium	Ligand	Receptor	FN1	integrin a5b1_complex	4.67916
CAF2	Endothelium	Ligand	Receptor	COL15A1	integrin a10b1_complex	1.48322		CAF2	Endothelium	Ligand	Receptor	COL8A1	integrin a2b1_complex	4.49421
CAF2	Endothelium	Ligand	Receptor	COL1A1	integrin a2b1_complex	23.5047		CAF2	Endothelium	Ligand	Receptor	VEGFA	NRP2	1.42544
CAF2	Endothelium	Ligand	Receptor	COL8A1	integrin a10b1_complex	3.00486		CAF2	Endothelium	Ligand	Receptor	VEGFA	NRP1	3.26577
CAF2	Endothelium	Ligand	Receptor	COL18A1	integrin a10b1_complex	1.49322		CAF2	Endothelium	Ligand	Receptor	COL12A1	integrin a2b1_complex	4.43711
CAF2	Endothelium	Ligand	Receptor	COL16A1	integrin a10b1_complex	1.50261		CAF2	Endothelium	Ligand	Receptor	COL18A1	integrin a2b1_complex	1.08263
CAF2	Endothelium	Ligand	Receptor	COL5A2	integrin a10b1_complex	4.37787		CAF2	Endothelium	Ligand	Receptor	COL6A3	integrin a2b1_complex	8.70322
CAF2	Endothelium	Ligand	Receptor	ADM	RAMP3	6.85835		CAF2	Endothelium	Ligand	Receptor	COL5A1	integrin a2b1_complex	3.56852
CAF2	Endothelium	Ligand	Receptor	FGF2	FGFR1	1.12177		CAF2	Endothelium	Ligand	Receptor	COL5A2	integrin a2b1_complex	5.39646
CAF2	Endothelium	Ligand	Receptor	COL6A2	integrin a10b1_complex	4.06632		CAF2	Endothelium	Ligand	Receptor	COL1A1	integrin a2b1_complex	12.9765
CAF2	Endothelium	Ligand	Receptor	COL12A1	integrin a10b1_complex	5.54532		CAF2	Endothelium	Ligand	Receptor	COL1A2	integrin a2b1_complex	52.7549
CAF2	Endothelium	Ligand	Receptor	COL6A1	integrin a10b1_complex	5.36318		CAF2	Endothelium	Ligand	Receptor	COL14A1	integrin a2b1_complex	4.45269
CAF2	Endothelium	Ligand	Receptor	FBN1	integrin a5b1_complex	3.61459		CAF2	Endothelium	Ligand	Receptor	COL3A1	integrin a2b1_complex	33.645
CAF2	Endothelium	Ligand	Receptor	FN1	integrin a10b1_complex	5.06346		CAF2	Endothelium	Ligand	Receptor	COL6A2	integrin a2b1_complex	2.54376
CAF2	Endothelium	Ligand	Receptor	COL6A3	integrin a2b1_complex	13.235		CAF2	Endothelium	Ligand	Receptor	LAMC1	integrin a2b1_complex	1.42947
CAF2	Endothelium	Ligand	Receptor	COL5A1	integrin a2b1_complex	3.44081		CAF2	Endothelium	Ligand	Receptor	IGFBP3	TMEM219	8.19703
CAF2	Endothelium	Ligand	Receptor	COL15A1	integrin a2b1_complex	1.81599		CAF2	Endothelium	Ligand	Receptor	FN1	integrin a2b1_complex	3.28222
CAF2	Endothelium	Ligand	Receptor	COL4A2	integrin a2b1_complex	2.29846		CAF2	Endothelium	Ligand	Receptor	GJA1	GJA1	1.87155
CAF2	Endothelium	Ligand	Receptor	CD44	SELE	5.87568		CAF2	Endothelium	Ligand	Receptor	COL6A1	integrin a2b1_complex	3.49557
CAF2	Endothelium	Ligand	Receptor	COL5A2	integrin a2b1_complex	4.71064		CAF2	Endothelium	Ligand	Receptor	COL18A1	integrin a1b1_complex	1.41372
CAF2	Endothelium	Ligand	Receptor	COL16A1	integrin a2b1_complex	1.83538		CAF2	Endothelium	Ligand	Receptor	COL12A1	integrin a1b1_complex	4.76819
CAF2	Endothelium	Ligand	Receptor	COL18A1	integrin a2b1_complex	1.82599		CAF2	Endothelium	Ligand	Receptor	COL8A1	integrin a1b1_complex	4.82529
CAF2	Endothelium	Ligand	Receptor	VEGFA	NRP2	1.11441		CAF2	Endothelium	Ligand	Receptor	JAG1	CD46	1.7516
CAF2	Endothelium	Ligand	Receptor	COL12A1	integrin a2b1_complex	5.87809		CAF2	Endothelium	Ligand	Receptor	COL5A1	integrin a1b1_complex	3.89961
CAF2	Endothelium	Ligand	Receptor	COL8A1	integrin a2b1_complex	3.33763		CAF2	Endothelium	Ligand	Receptor	COL14A1	integrin a1b1_complex	4.78378
CAF2	Endothelium	Ligand	Receptor	GJA1	GJA1	3.02423		CAF2	Endothelium	Ligand	Receptor	COL6A2	integrin a1b1_complex	2.87485
CAF2	Endothelium	Ligand	Receptor	VEGFA	NRP1	3.76032		CAF2	Endothelium	Ligand	Receptor	COL1A1	integrin a1b1_complex	13.3076
CAF2	Endothelium	Ligand	Receptor	FN1	integrin a5b1_complex	5.9878		CAF2	Endothelium	Ligand	Receptor	COL1A2	integrin a1b1_complex	53.086
CAF2	Endothelium	Ligand	Receptor	LAMC1	integrin a2b1_complex	1.92271		CAF2	Endothelium	Ligand	Receptor	COL3A1	integrin a1b1_complex	33.9761
CAF2	Endothelium	Ligand	Receptor	COL6A2	integrin a2b1_complex	4.39909		CAF2	Endothelium	Ligand	Receptor	COL5A2	integrin a1b1_complex	5.72755
CAF2	Endothelium	Ligand	Receptor	FN1	integrin a2b1_complex	5.39623		CAF2	Endothelium	Ligand	Receptor	COL6A3	integrin a1b1_complex	9.0343
CAF2	Endothelium	Ligand	Receptor	COL6A1	integrin a2b1_complex	5.69595		CAF2	Endothelium	Ligand	Receptor	COL6A1	integrin a1b1_complex	3.82665
CAF2	Endothelium	Ligand	Receptor	LAMC1	integrin a6b1_complex	4.58141		CAF2	Endothelium	Ligand	Receptor	FN1	integrin aVb1_complex	3.7555
CAF2	Endothelium	Ligand	Receptor	FN1	integrin aVb1_complex	5.10508		CAF2	Epithelial	Ligand	Receptor	TNC	integrin aVb6_complex	1.66719
CAF2	Endothelium	Ligand	Receptor	APP	CD74	12.2973		CAF2	Epithelial	Ligand	Receptor	THBS1	integrin a3b1_complex	2.45221
CAF2	Epithelial	Ligand	Receptor	LAMC1	integrin a6b1_complex	3.7437		CAF2	Epithelial	Ligand	Receptor	FN1	integrin a3b1_complex	3.0187
CAF2	Epithelial	Ligand	Receptor	FN1	integrin aVb1_complex	7.21722		CAF2	Epithelial	Ligand	Receptor	atRetinoicAcid	byALDH1A3 RAreceptor_RXRA	1.19957
CAF2	NKcell	Ligand	Receptor	ProstaglandinE2	byPTGES PTGER4	3.1264		CAF2	Epithelial	Ligand	Receptor	IGFBP3	TMEM219	7.83729
CAF2	NKcell	Ligand	Receptor	TNC	integrin a4b1_complex	2.94326		CAF2	Epithelial	Ligand	Receptor	PLAU	PLAUR	2.83047
CAF2	NKcell	Ligand	Receptor	ICAM1	SPN	1.9527		CAF2	Epithelial	Ligand	Receptor	JAG1	CD46	2.38449
CAF2	NKcell	Ligand	Receptor	CXCL12	CXCR4	17.5539		CAF2	Epithelial	Ligand	Receptor	FN1	integrin aVb1_complex	3.37204
CAF2	NKcell	Ligand	Receptor	LPAR1	ADGRE5	3.61112		CAF2	NKcell	Ligand	Receptor	COL10A1	integrin a1b1_complex	1.84243
CAF2	NKcell	Ligand	Receptor	FN1	integrin a4b1_complex	5.9112		CAF2	NKcell	Ligand	Receptor	CLEC2B	KLRF1	2.65806
CAF2	NKcell	Ligand	Receptor	integrin	aVb1 complex_ADGRE5	3.47016		CAF2	NKcell	Ligand	Receptor	COL7A1	integrin a1b1_complex	1.60839
CAF2	NKcell	Ligand	Receptor	THY1	ADGRE5	10.5417		CAF2	NKcell	Ligand	Receptor	CXCL12	CXCR4	17.4708
CAF2	NKcell	Ligand	Receptor	CD44	TYROBP	4.38171		CAF2	NKcell	Ligand	Receptor	COL18A1	integrin a1b1_complex	1.65761
CAF2	Plasmacell	Ligand	Receptor	CD248	IL6R	0.943769		CAF2	NKcell	Ligand	Receptor	COL12A1	integrin a1b1_complex	5.01209
CAF2	Plasmacell	Ligand	Receptor	IL6	IL6 receptor	3.28153		CAF2	NKcell	Ligand	Receptor	integrin	aVb1 complex_ADGRE5	3.42077
CAF2	Plasmacell	Ligand	Receptor	LPAR1	ADGRE5	1.49087		CAF2	NKcell	Ligand	Receptor	COL8A1	integrin a1b1_complex	5.06919
CAF2	Plasmacell	Ligand	Receptor	THY1	ADGRE5	8.42146		CAF2	NKcell	Ligand	Receptor	COL5A1	integrin a1b1_complex	4.1435
CAF2	Smoothmuscle	Ligand	Receptor	DLL1	NOTCH3	2.07231		CAF2	NKcell	Ligand	Receptor	COL14A1	integrin a1b1_complex	5.02767
CAF2	Smoothmuscle	Ligand	Receptor	WNT2	FRZB	2.23455		CAF2	NKcell	Ligand	Receptor	COL6A2	integrin a1b1_complex	3.11874
CAF2	Smoothmuscle	Ligand	Receptor	TNC	integrin a8b1_complex	2.27141		CAF2	NKcell	Ligand	Receptor	COL1A1	integrin a1b1_complex	13.5515
CAF2	Smoothmuscle	Ligand	Receptor	WNT5A	FRZB	2.4931		CAF2	NKcell	Ligand	Receptor	COL1A2	integrin a1b1_complex	53.3299
CAF2	Smoothmuscle	Ligand	Receptor	SEMA4A	PLXND1	1.0955		CAF2	NKcell	Ligand	Receptor	COL3A1	integrin a1b1_complex	34.22
CAF2	Smoothmuscle	Ligand	Receptor	WNT2B	FRZB	1.76952		CAF2	NKcell	Ligand	Receptor	COL5A2	integrin a1b1_complex	5.97144
CAF2	Smoothmuscle	Ligand	Receptor	SDC2	ADGRA2	1.29747		CAF2	NKcell	Ligand	Receptor	COL6A3	integrin a1b1_complex	9.2782
CAF2	Smoothmuscle	Ligand	Receptor	FN1	integrin a8b1_complex	5.23935		CAF2	NKcell	Ligand	Receptor	COL6A1	integrin a1b1_complex	4.07055
CAF2	Smoothmuscle	Ligand	Receptor	LAMC1	integrin a7b1_complex	1.82277		CAF2	NKcell	Ligand	Receptor	CXCL14	CXCR4	29.15
CAF2	Smoothmuscle	Ligand	Receptor	THBS2	CD36	7.48739		CAF2	NKcell	Ligand	Receptor	THY1	ADGRE5	8.61123
CAF2	Smoothmuscle	Ligand	Receptor	COL7A1	integrin a1b1_complex	4.16958		CAF2	NKcell	Ligand	Receptor	CD44	TYROBP	4.49374
CAF2	Smoothmuscle	Ligand	Receptor	THBS1	CD36	9.96524		CAF2	Plasmacell	Ligand	Receptor	IGFBP3	TMEM219	7.47032
CAF2	Smoothmuscle	Ligand	Receptor	COL1A1	integrin a1b1_complex	25.55		CAF2	Plasmacell	Ligand	Receptor	CXCL14	CXCR4	14.0193
CAF2	Smoothmuscle	Ligand	Receptor	COL16A1	integrin a1b1_complex	3.88067		CAF2	Smoothmuscle	Ligand	Receptor	WNT2	FRZB	2.13481
CAF2	Smoothmuscle	Ligand	Receptor	VEGFA	NRP1	2.06488		CAF2	Smoothmuscle	Ligand	Receptor	COL10A1	integrin a1b1_complex	3.36652
CAF2	Smoothmuscle	Ligand	Receptor	COL15A1	integrin a1b1_complex	3.86128		CAF2	Smoothmuscle	Ligand	Receptor	LAMC1	integrin a7b1_complex	1.52676
CAF2	Smoothmuscle	Ligand	Receptor	COL4A2	integrin a1b1_complex	4.34375		CAF2	Smoothmuscle	Ligand	Receptor	DLL1	NOTCH3	1.59208
CAF2	Smoothmuscle	Ligand	Receptor	COL18A1	integrin a1b1_complex	3.87128		CAF2	Smoothmuscle	Ligand	Receptor	WNT5A	FRZB	3.53576
CAF2	Smoothmuscle	Ligand	Receptor	COL5A1	integrin a1b1_complex	5.4861		CAF2	Smoothmuscle	Ligand	Receptor	THBS2	CD36	2.86706
CAF2	Smoothmuscle	Ligand	Receptor	COL4A1	integrin a1b1_complex	3.68227		CAF2	Smoothmuscle	Ligand	Receptor	JAG1	NOTCH3	1.44171
CAF2	Smoothmuscle	Ligand	Receptor	COL14A1	integrin a1b1_complex	12.5019		CAF2	Smoothmuscle	Ligand	Receptor	PGF	NRP1	1.0279
CAF2	Smoothmuscle	Ligand	Receptor	COL6A3	integrin a1b1_complex	15.2803		CAF2	Smoothmuscle	Ligand	Receptor	COL7A1	integrin a1b1_complex	3.13248
CAF2	Smoothmuscle	Ligand	Receptor	COL12A1	integrin a1b1_complex	7.92338		CAF2	Smoothmuscle	Ligand	Receptor	THBS1	CD36	3.23099
CAF2	Smoothmuscle	Ligand	Receptor	COL5A2	integrin a1b1_complex	6.75593		CAF2	Smoothmuscle	Ligand	Receptor	COL4A2	integrin a1b1_complex	2.99891
CAF2	Smoothmuscle	Ligand	Receptor	COL8A1	integrin a1b1_complex	5.38292		CAF2	Smoothmuscle	Ligand	Receptor	COL4A1	integrin a1b1_complex	3.70742
CAF2	Smoothmuscle	Ligand	Receptor	COL6A2	integrin a1b1_complex	6.44438		CAF2	Smoothmuscle	Ligand	Receptor	LRPAP1	SORT1	1.44737
CAF2	Smoothmuscle	Ligand	Receptor	LPAR1	ADGRE5	1.60295		CAF2	Smoothmuscle	Ligand	Receptor	GAS6	AXL	1.50259
CAF2	Smoothmuscle	Ligand	Receptor	COL6A1	integrin a1b1_complex	7.74124		CAF2	Smoothmuscle	Ligand	Receptor	JAG1	VASN	1.32723
CAF2	Smoothmuscle	Ligand	Receptor	PPIA	BSG	3.07348		CAF2	Smoothmuscle	Ligand	Receptor	TNC	integrin a4b1_complex	1.50211
CAF2	Smoothmuscle	Ligand	Receptor	FN1	integrin aVb1_complex	5.46451		CAF2	Smoothmuscle	Ligand	Receptor	IGFBP3	TMEM219	7.65325
CAF2	Smoothmuscle	Ligand	Receptor	THY1	ADGRE5	8.53354		CAF2	Smoothmuscle	Ligand	Receptor	COL18A1	integrin a1b1_complex	3.18171
CAF2	Treg	Ligand	Receptor	CD248	IL6R	1.851		CAF2	Smoothmuscle	Ligand	Receptor	COL12A1	integrin a1b1_complex	6.53618
CAF2	Treg	Ligand	Receptor	IL6	IL6 receptor	4.18876		CAF2	Smoothmuscle	Ligand	Receptor	COL8A1	integrin a1b1_complex	6.59328
CAF2	Treg	Ligand	Receptor	TNC	integrin a4b1_complex	3.49578		CAF2	Smoothmuscle	Ligand	Receptor	FN1	integrin a4b1_complex	3.20696
CAF2	Treg	Ligand	Receptor	LPAR1	ADGRE5	2.12638		CAF2	Smoothmuscle	Ligand	Receptor	COL5A1	integrin a1b1_complex	5.6676
CAF2	Treg	Ligand	Receptor	FN1	integrin a4b1_complex	6.46372		CAF2	Smoothmuscle	Ligand	Receptor	COL14A1	integrin a1b1_complex	6.55176
CAF2	Treg	Ligand	Receptor	integrin	aVb1 complex_ADGRE5	1.98542		CAF2	Smoothmuscle	Ligand	Receptor	COL6A2	integrin a1b1_complex	4.64284
CAF2	Treg	Ligand	Receptor	THY1	ADGRE5	9.05697		CAF2	Smoothmuscle	Ligand	Receptor	COL1A1	integrin a1b1_complex	15.0756
CAF2	macrophage	Ligand	Receptor	ProstaglandinE2	byPTGES PTGER4	2.51421		CAF2	Smoothmuscle	Ligand	Receptor	COL1A2	integrin a1b1_complex	54.854
CAF2	macrophage	Ligand	Receptor	LGALS3	MERTK	5.54179		CAF2	Smoothmuscle	Ligand	Receptor	COL3A1	integrin a1b1_complex	35.744
CAF2	macrophage	Ligand	Receptor	HLA-G	LILRB2	1.36755		CAF2	Smoothmuscle	Ligand	Receptor	COL5A2	integrin a1b1_complex	7.49553
CAF2	macrophage	Ligand	Receptor	RARRES2	CCRL2	11.1583		CAF2	Smoothmuscle	Ligand	Receptor	COL6A3	integrin a1b1_complex	10.8023
CAF2	macrophage	Ligand	Receptor	CD248	IL6R	1.25634		CAF2	Smoothmuscle	Ligand	Receptor	COL6A1	integrin a1b1_complex	5.59464
CAF2	macrophage	Ligand	Receptor	IL6	IL6 receptor	3.5941		CAF2	Smoothmuscle	Ligand	Receptor	CXCL14	CXCR4	12.7562
CAF2	macrophage	Ligand	Receptor	TNC	integrin a4b1_complex	2.04005		CAF2	Smoothmuscle	Ligand	Receptor	FN1	integrin aVb1_complex	3.41501
CAF2	macrophage	Ligand	Receptor	THY1	integrin aXb2_complex	8.78658		CAF2	Treg	Ligand	Receptor	VCAM1	integrin a4b1_complex	1.73724
CAF2	macrophage	Ligand	Receptor	VEGFA	NRP2	0.997696		CAF2	Treg	Ligand	Receptor	TNC	integrin a4b1_complex	2.26171
CAF2	macrophage	Ligand	Receptor	ICAM1	integrin aXb2_complex	1.80502		CAF2	Treg	Ligand	Receptor	CXCL12	CXCR4	8.91473
CAF2	macrophage	Ligand	Receptor	THY1	ADGRE2	8.67697		CAF2	Treg	Ligand	Receptor	FN1	integrin a4b1_complex	3.96656
CAF2	macrophage	Ligand	Receptor	integrin	aVb1 complex_ADGRE2	1.60542		CAF2	Treg	Ligand	Receptor	CXCL14	CXCR4	20.5939
CAF2	macrophage	Ligand	Receptor	LPAR1	ADGRE5	1.63607		CAF2	macrophage	Ligand	Receptor	GAS6	MERTK	1.07194
CAF2	macrophage	Ligand	Receptor	FN1	integrin a4b1_complex	5.00799		CAF2	macrophage	Ligand	Receptor	APOE	TREM2 receptor	1.63645
CAF2	macrophage	Ligand	Receptor	APP	CD74	33.1308		CAF2	macrophage	Ligand	Receptor	LGALS3	MERTK	3.71424
CAF2	macrophage	Ligand	Receptor	THY1	ADGRE5	8.56666		CAF2	macrophage	Ligand	Receptor	RARRES2	CMKLR1	9.77365
CAF2	macrophage	Ligand	Receptor	CD44	TYROBP	8.51415		CAF2	macrophage	Ligand	Receptor	CLU	TREM2 receptor	2.02603
CAF2	mastcell	Ligand	Receptor	THY1	ADGRE2	8.86386		CAF2	macrophage	Ligand	Receptor	ICAM1	SPN	2.71912
CAF2	mastcell	Ligand	Receptor	integrin	aVb1 complex_ADGRE2	1.79231		CAF2	macrophage	Ligand	Receptor	APP	TREM2 receptor	2.99373
CAF2	mastcell	Ligand	Receptor	LPAR1	ADGRE5	1.67851		CAF2	macrophage	Ligand	Receptor	IGF2	IGF2R	1.21528
CAF2	mastcell	Ligand	Receptor	THY1	ADGRE5	8.6091		CAF2	macrophage	Ligand	Receptor	C3	C3AR1	3.76721
CAF2	monocyte	Ligand	Receptor	C3	integrin aMb2_complex	2.42525		CAF2	macrophage	Ligand	Receptor	RARRES2	CCRL2	10.0717
CAF2	monocyte	Ligand	Receptor	THY1	integrin aMb2_complex	8.50481		CAF2	macrophage	Ligand	Receptor	PGF	NRP2	0.86876
CAF2	monocyte	Ligand	Receptor	APP	SORL1	3.1437		CAF2	macrophage	Ligand	Receptor	PGF	NRP1	1.06171
CAF2	monocyte	Ligand	Receptor	ICAM1	integrin aMb2_complex	1.52325		CAF2	macrophage	Ligand	Receptor	THY1	integrin aXb2_complex	6.85033
CAF2	monocyte	Ligand	Receptor	THBS2	CD36	3.55762		CAF2	macrophage	Ligand	Receptor	CD47	SIRPA	1.17201
CAF2	monocyte	Ligand	Receptor	HLA-G	LILRB2	1.51614		CAF2	macrophage	Ligand	Receptor	ICAM1	integrin aXb2_complex	3.57271
CAF2	monocyte	Ligand	Receptor	RARRES2	CCRL2	11.4671		CAF2	macrophage	Ligand	Receptor	CD99	PILRA	2.51656
CAF2	monocyte	Ligand	Receptor	THBS1	CD36	6.03547		CAF2	macrophage	Ligand	Receptor	CD248	IL6R	1.11818
CAF2	monocyte	Ligand	Receptor	CD248	IL6R	1.4367		CAF2	macrophage	Ligand	Receptor	IGFBP3	TMEM219	8.14662
CAF2	monocyte	Ligand	Receptor	IL6	IL6 receptor	3.63994		CAF2	macrophage	Ligand	Receptor	PLAU	PLAUR	7.68243
CAF2	monocyte	Ligand	Receptor	THY1	integrin aXb2_complex	9.93584		CAF2	macrophage	Ligand	Receptor	APP	CD74	30.7768
CAF2	monocyte	Ligand	Receptor	ICAM1	integrin aXb2_complex	2.95428		CAF2	macrophage	Ligand	Receptor	CXCL14	CXCR4	17.3418
CAF2	monocyte	Ligand	Receptor	THY1	ADGRE2	8.82794		CAF2	macrophage	Ligand	Receptor	FN1	integrin aVb1_complex	3.12425
CAF2	monocyte	Ligand	Receptor	integrin	aVb1 complex_ADGRE2	1.75638		CAF2	macrophage	Ligand	Receptor	THY1	ADGRE5	6.40015
CAF2	monocyte	Ligand	Receptor	LPAR1	ADGRE5	1.76104		CAF2	macrophage	Ligand	Receptor	CD44	TYROBP	6.7664
CAF2	monocyte	Ligand	Receptor	APP	CD74	16.1972		CAF2	mastcell	Ligand	Receptor	KITLG	KIT	6.25983
CAF2	monocyte	Ligand	Receptor	THY1	ADGRE5	8.69164		CAF2	mastcell	Ligand	Receptor	THY1	ADGRE2	6.21831
CAF2	monocyte	Ligand	Receptor	CD44	TYROBP	8.01419		CAF2	mastcell	Ligand	Receptor	integrin	aVb1 complex_ADGRE2	1.02785
CAF3	Bcell	Ligand	Receptor	CD34	SELL	3.00674		CAF2	mastcell	Ligand	Receptor	CD248	IL6R	0.977491
CAF3	Bcell	Ligand	Receptor	CXCL12	CXCR4	19.4074		CAF2	mastcell	Ligand	Receptor	IGFBP3	TMEM219	7.53653
CAF3	Bcell	Ligand	Receptor	LPAR1	ADGRE5	1.86262		CAF2	mastcell	Ligand	Receptor	PLAU	PLAUR	2.68492
CAF3	Bcell	Ligand	Receptor	CXCL14	CXCR4	22.3766		CAF2	mastcell	Ligand	Receptor	CXCL14	CXCR4	13.3738
CAF3	Bcell	Ligand	Receptor	APP	CD74	44.4944		CAF2	mastcell	Ligand	Receptor	THY1	ADGRE5	6.5147
CAF3	Bcell	Ligand	Receptor	integrin	aVb1 complex_ADGRE5	1.98806		CAF2	mastcell	Ligand	Receptor	CD44	TYROBP	3.6572
CAF3	Bcell	Ligand	Receptor	THY1	ADGRE5	5.07184		CAF2	monocyte	Ligand	Receptor	JAM3	integrin aMb2_complex	0.983547
CAF3	Bcell	Ligand	Receptor	CD55	ADGRE5	6.19531		CAF2	monocyte	Ligand	Receptor	C3	integrin aMb2_complex	3.75112
CAF3	CAF1	Ligand	Receptor	SLIT2	ROBO1	1.34909		CAF2	monocyte	Ligand	Receptor	APP	SORL1	2.91484
CAF3	CAF1	Ligand	Receptor	WNT2B	SFRP1	1.61339		CAF2	monocyte	Ligand	Receptor	THY1	integrin aMb2_complex	6.31178
CAF3	CAF1	Ligand	Receptor	WNT2B	SFRP2	12.4297		CAF2	monocyte	Ligand	Receptor	ICAM1	integrin aMb2_complex	3.03416
CAF3	CAF1	Ligand	Receptor	COL16A1	integrin a1b1_complex	1.07412		CAF2	monocyte	Ligand	Receptor	THBS2	CD36	2.70865
CAF3	CAF1	Ligand	Receptor	COL3A1	integrin a1b1_complex	36.7607		CAF2	monocyte	Ligand	Receptor	APP	FPR2	2.86624
CAF3	CAF1	Ligand	Receptor	COL14A1	integrin a1b1_complex	13.9483		CAF2	monocyte	Ligand	Receptor	C3	C3AR1	3.70926
CAF3	CAF1	Ligand	Receptor	IGFBP3	TMEM219	1.35718		CAF2	monocyte	Ligand	Receptor	RARRES2	CCRL2	10.2758
CAF3	CAF1	Ligand	Receptor	MPZL1	MPZL1	2.14012		CAF2	monocyte	Ligand	Receptor	THY1	integrin aXb2_complex	6.71534
CAF3	CAF1	Ligand	Receptor	FN1	integrin aVb5_complex	5.13437		CAF2	monocyte	Ligand	Receptor	THBS1	CD36	3.07258
CAF3	CAF1	Ligand	Receptor	COL8A1	integrin a1b1_complex	3.85344		CAF2	monocyte	Ligand	Receptor	IL6	IL6 receptor	1.05127
CAF3	CAF1	Ligand	Receptor	COL6A2	integrin a1b1_complex	3.92113		CAF2	monocyte	Ligand	Receptor	ICAM1	integrin aXb2_complex	3.43772
CAF3	CAF1	Ligand	Receptor	COL6A1	integrin a1b1_complex	3.45921		CAF2	monocyte	Ligand	Receptor	CD99	PILRA	2.65507
CAF3	CAF1	Ligand	Receptor	FN1	integrin aVb1_complex	5.41098		CAF2	monocyte	Ligand	Receptor	CD248	IL6R	1.52019
CAF3	CAF2	Ligand	Receptor	SLIT2	ROBO2	1.44102		CAF2	monocyte	Ligand	Receptor	PLAU	PLAUR	20.3757
CAF3	CAF2	Ligand	Receptor	ProstaglandinD2	byAKR1C3 PTGFR	1.0999		CAF2	monocyte	Ligand	Receptor	APP	CD74	15.9372
CAF3	CAF2	Ligand	Receptor	ProstaglandinF2a	byAKR1B1 PTGFR	0.942966		CAF2	monocyte	Ligand	Receptor	CXCL14	CXCR4	14.4991
CAF3	CAF2	Ligand	Receptor	ProstaglandinF2a	byCBR1 PTGFR	1.13792		CAF2	monocyte	Ligand	Receptor	THY1	ADGRE5	7.24287
CAF3	CAF2	Ligand	Receptor	IGF1	IGF1R	5.75901		CAF2	monocyte	Ligand	Receptor	CD44	TYROBP	7.05641
CAF3	CAF2	Ligand	Receptor	TNFSF10	TNFRSF11B	3.76912		CAF3	Bcell	Ligand	Receptor	APP	CD74	31.8121
CAF3	CAF2	Ligand	Receptor	COL3A1	integrin a2b1_complex	36.6915		CAF3	Bcell	Ligand	Receptor	THY1	ADGRE5	9.79025
CAF3	CAF2	Ligand	Receptor	COL14A1	integrin a2b1_complex	13.879		CAF3	CAF1	Ligand	Receptor	CXCL9	DPP4	5.28369
CAF3	CAF2	Ligand	Receptor	COL5A2	integrin a2b1_complex	2.81867		CAF3	CAF1	Ligand	Receptor	CCL11	DPP4	1.37323
CAF3	CAF2	Ligand	Receptor	COL16A1	integrin a2b1_complex	1.00483		CAF3	CAF1	Ligand	Receptor	FBN1	integrin a5b1_complex	6.2357
CAF3	CAF2	Ligand	Receptor	COL8A1	integrin a2b1_complex	3.78414		CAF3	CAF1	Ligand	Receptor	FN1	integrin a5b1_complex	10.0344
CAF3	CAF2	Ligand	Receptor	LAMC1	integrin a2b1_complex	1.5551		CAF3	CAF1	Ligand	Receptor	FN1	integrin aVb5_complex	8.95459
CAF3	CAF2	Ligand	Receptor	COL6A2	integrin a2b1_complex	3.85184		CAF3	CAF1	Ligand	Receptor	MPZL1	MPZL1	2.20244
CAF3	CAF2	Ligand	Receptor	COL3A1	integrin a1b1_complex	36.5643		CAF3	CAF1	Ligand	Receptor	FN1	integrin aVb1_complex	9.36573
CAF3	CAF2	Ligand	Receptor	FN1	integrin a2b1_complex	5.09613		CAF3	CAF2	Ligand	Receptor	TGFB2	TGFBR3	0.927578
CAF3	CAF2	Ligand	Receptor	COL14A1	integrin a1b1_complex	13.7519		CAF3	CAF2	Ligand	Receptor	JAM2	JAM3	0.828141
CAF3	CAF2	Ligand	Receptor	COL6A1	integrin a2b1_complex	3.38992		CAF3	CAF2	Ligand	Receptor	COL13A1	integrin a1b1_complex	1.98165
CAF3	CAF2	Ligand	Receptor	IGFBP3	TMEM219	1.75331		CAF3	CAF2	Ligand	Receptor	JAM3	JAM3	0.828141
CAF3	CAF2	Ligand	Receptor	MPZL1	MPZL1	1.91688		CAF3	CAF2	Ligand	Receptor	COL4A4	integrin a1b1_complex	0.908021
CAF3	CAF2	Ligand	Receptor	FN1	integrin aVb5_complex	5.1388		CAF3	CAF2	Ligand	Receptor	FN1	integrin aVb5_complex	8.67511
CAF3	CAF2	Ligand	Receptor	COL8A1	integrin a1b1_complex	3.65696		CAF3	CAF2	Ligand	Receptor	COL16A1	integrin a1b1_complex	2.48035
CAF3	CAF2	Ligand	Receptor	COL6A2	integrin a1b1_complex	3.72465		CAF3	CAF2	Ligand	Receptor	MPZL1	MPZL1	2.15084
CAF3	CAF2	Ligand	Receptor	COL6A1	integrin a1b1_complex	3.26273		CAF3	CAF2	Ligand	Receptor	COL8A1	integrin a1b1_complex	14.9065
CAF3	CAF2	Ligand	Receptor	FN1	integrin aVb1_complex	5.39052		CAF3	CAF2	Ligand	Receptor	COL5A1	integrin a1b1_complex	8.96055
CAF3	CAF3	Ligand	Receptor	WNT2B	SFRP4	17.8694		CAF3	CAF2	Ligand	Receptor	COL14A1	integrin a1b1_complex	12.3782
CAF3	CAF3	Ligand	Receptor	ProstaglandinE2	byPTGES3 PTGER3	1.89834		CAF3	CAF2	Ligand	Receptor	COL1A1	integrin a1b1_complex	32.2783
CAF3	CAF3	Ligand	Receptor	WNT2B	SFRP1	3.21775		CAF3	CAF2	Ligand	Receptor	COL1A2	integrin a1b1_complex	76.8384
CAF3	CAF3	Ligand	Receptor	WNT2B	SFRP2	21.0317		CAF3	CAF2	Ligand	Receptor	COL3A1	integrin a1b1_complex	38.6823
CAF3	CAF3	Ligand	Receptor	FTL	SCARA5	32.1607		CAF3	CAF2	Ligand	Receptor	COL5A2	integrin a1b1_complex	5.625
CAF3	CAF3	Ligand	Receptor	FTH1	SCARA5	29.2008		CAF3	CAF2	Ligand	Receptor	COL6A3	integrin a1b1_complex	21.1551
CAF3	CAF3	Ligand	Receptor	COL3A1	integrin a1b1_complex	36.6751		CAF3	CAF2	Ligand	Receptor	COL6A1	integrin a1b1_complex	6.39082
CAF3	CAF3	Ligand	Receptor	COL14A1	integrin a1b1_complex	13.8627		CAF3	CAF2	Ligand	Receptor	FN1	integrin aVb1_complex	8.67511
CAF3	CAF3	Ligand	Receptor	IGFBP3	TMEM219	1.44726		CAF3	CAF3	Ligand	Receptor	COL13A1	integrin a2b1_complex	2.56973
CAF3	CAF3	Ligand	Receptor	MPZL1	MPZL1	2.38516		CAF3	CAF3	Ligand	Receptor	JAM2	JAM3	0.997407
CAF3	CAF3	Ligand	Receptor	FN1	integrin aVb5_complex	5.22951		CAF3	CAF3	Ligand	Receptor	COL4A2	integrin a2b1_complex	2.56973
CAF3	CAF3	Ligand	Receptor	COL8A1	integrin a1b1_complex	3.76782		CAF3	CAF3	Ligand	Receptor	COL4A1	integrin a2b1_complex	5.90528
CAF3	CAF3	Ligand	Receptor	COL6A2	integrin a1b1_complex	3.83551		CAF3	CAF3	Ligand	Receptor	JAG1	NOTCH2	3.64336
CAF3	CAF3	Ligand	Receptor	COL6A1	integrin a1b1_complex	3.37359		CAF3	CAF3	Ligand	Receptor	JAM2	integrin a4b1_complex	2.07103
CAF3	CAF3	Ligand	Receptor	FN1	integrin aVb1_complex	5.22951		CAF3	CAF3	Ligand	Receptor	JAG1	NOTCH3	3.64336
CAF3	CAF4	Ligand	Receptor	WNT2B	SFRP1	6.03488		CAF3	CAF3	Ligand	Receptor	COL4A4	integrin a2b1_complex	1.49611
CAF3	CAF4	Ligand	Receptor	WNT2B	SFRP2	57.215		CAF3	CAF3	Ligand	Receptor	COL13A1	integrin a1b1_complex	2.07103
CAF3	CAF4	Ligand	Receptor	FTL	SCARA5	31.2475		CAF3	CAF3	Ligand	Receptor	JAM3	JAM3	0.997407
CAF3	CAF4	Ligand	Receptor	FTH1	SCARA5	28.2877		CAF3	CAF3	Ligand	Receptor	COL16A1	integrin a2b1_complex	3.06844
CAF3	CAF4	Ligand	Receptor	IGFBP3	TMEM219	1.39218		CAF3	CAF3	Ligand	Receptor	COL4A2	integrin a1b1_complex	2.07103
CAF3	CAF4	Ligand	Receptor	MPZL1	MPZL1	2.82909		CAF3	CAF3	Ligand	Receptor	COL4A1	integrin a1b1_complex	5.40658
CAF3	CAF4	Ligand	Receptor	FN1	integrin aVb5_complex	5.1623		CAF3	CAF3	Ligand	Receptor	COL4A4	integrin a1b1_complex	0.997407
CAF3	CAF4	Ligand	Receptor	FN1	integrin aVb1_complex	5.22393		CAF3	CAF3	Ligand	Receptor	COL8A1	integrin a2b1_complex	15.4946
CAF3	CAF5	Ligand	Receptor	SLIT2	ROBO1	1.62103		CAF3	CAF3	Ligand	Receptor	COL12A1	integrin a2b1_complex	2.56973
CAF3	CAF5	Ligand	Receptor	WNT2B	FRZB	1.0972		CAF3	CAF3	Ligand	Receptor	JAG1	VASN	2.56973
CAF3	CAF5	Ligand	Receptor	COL3A1	integrin a10b1_complex	37.0767		CAF3	CAF3	Ligand	Receptor	TNC	integrin a4b1_complex	4.71698
CAF3	CAF5	Ligand	Receptor	COL14A1	integrin a10b1_complex	14.2643		CAF3	CAF3	Ligand	Receptor	COL6A3	integrin a2b1_complex	21.7432
CAF3	CAF5	Ligand	Receptor	ProstaglandinE2	byPTGES3 PTGER2	1.8545		CAF3	CAF3	Ligand	Receptor	COL5A1	integrin a2b1_complex	9.54864
CAF3	CAF5	Ligand	Receptor	COL5A1	integrin a10b1_complex	1.92985		CAF3	CAF3	Ligand	Receptor	COL5A2	integrin a2b1_complex	6.21309
CAF3	CAF5	Ligand	Receptor	COL8A1	integrin a10b1_complex	4.16936		CAF3	CAF3	Ligand	Receptor	COL1A1	integrin a2b1_complex	32.8664
CAF3	CAF5	Ligand	Receptor	COL16A1	integrin a10b1_complex	1.39005		CAF3	CAF3	Ligand	Receptor	PLAUR	integrin a4b1_complex	2.07103
CAF3	CAF5	Ligand	Receptor	COL5A2	integrin a10b1_complex	3.20389		CAF3	CAF3	Ligand	Receptor	COL1A2	integrin a2b1_complex	77.4265
CAF3	CAF5	Ligand	Receptor	COL6A2	integrin a10b1_complex	4.23706		CAF3	CAF3	Ligand	Receptor	COL14A1	integrin a2b1_complex	12.9663
CAF3	CAF5	Ligand	Receptor	COL12A1	integrin a10b1_complex	1.86301		CAF3	CAF3	Ligand	Receptor	COL3A1	integrin a2b1_complex	39.2704
CAF3	CAF5	Ligand	Receptor	SEMA3C	NRP2	3.77551		CAF3	CAF3	Ligand	Receptor	COL6A2	integrin a2b1_complex	1.99481
CAF3	CAF5	Ligand	Receptor	COL6A1	integrin a10b1_complex	3.77514		CAF3	CAF3	Ligand	Receptor	IGFBP3	TMEM219	3.06844
CAF3	CAF5	Ligand	Receptor	COL3A1	integrin a2b1_complex	36.7442		CAF3	CAF3	Ligand	Receptor	FN1	integrin a2b1_complex	9.20531
CAF3	CAF5	Ligand	Receptor	FBN1	integrin a5b1_complex	5.95257		CAF3	CAF3	Ligand	Receptor	COL6A1	integrin a2b1_complex	6.9789
CAF3	CAF5	Ligand	Receptor	FN1	integrin a10b1_complex	5.48135		CAF3	CAF3	Ligand	Receptor	COL16A1	integrin a1b1_complex	2.56973
CAF3	CAF5	Ligand	Receptor	COL14A1	integrin a2b1_complex	13.9318		CAF3	CAF3	Ligand	Receptor	COL12A1	integrin a1b1_complex	2.07103
CAF3	CAF5	Ligand	Receptor	TNFSF10	TNFRSF10D	1.7555		CAF3	CAF3	Ligand	Receptor	CD55	ADGRE5	7.47761
CAF3	CAF5	Ligand	Receptor	COL5A2	integrin a2b1_complex	2.8714		CAF3	CAF3	Ligand	Receptor	MPZL1	MPZL1	3.14465
CAF3	CAF5	Ligand	Receptor	COL16A1	integrin a2b1_complex	1.05757		CAF3	CAF3	Ligand	Receptor	COL8A1	integrin a1b1_complex	14.9959
CAF3	CAF5	Ligand	Receptor	COL12A1	integrin a2b1_complex	1.53053		CAF3	CAF3	Ligand	Receptor	FN1	integrin a4b1_complex	9.78023
CAF3	CAF5	Ligand	Receptor	COL8A1	integrin a2b1_complex	3.83688		CAF3	CAF3	Ligand	Receptor	JAG1	CD46	6.4802
CAF3	CAF5	Ligand	Receptor	FN1	integrin a5b1_complex	5.58313		CAF3	CAF3	Ligand	Receptor	COL5A1	integrin a1b1_complex	9.04993
CAF3	CAF5	Ligand	Receptor	LAMC1	integrin a2b1_complex	1.60784		CAF3	CAF3	Ligand	Receptor	COL14A1	integrin a1b1_complex	12.4676
CAF3	CAF5	Ligand	Receptor	COL6A2	integrin a2b1_complex	3.90457		CAF3	CAF3	Ligand	Receptor	COL6A2	integrin a1b1_complex	1.49611
CAF3	CAF5	Ligand	Receptor	COL3A1	integrin a1b1_complex	36.9921		CAF3	CAF3	Ligand	Receptor	COL1A1	integrin a1b1_complex	32.3677
CAF3	CAF5	Ligand	Receptor	FN1	integrin a2b1_complex	5.14887		CAF3	CAF3	Ligand	Receptor	COL1A2	integrin a1b1_complex	76.9278
CAF3	CAF5	Ligand	Receptor	COL14A1	integrin a1b1_complex	14.1797		CAF3	CAF3	Ligand	Receptor	COL3A1	integrin a1b1_complex	38.7717
CAF3	CAF5	Ligand	Receptor	COL6A1	integrin a2b1_complex	3.44265		CAF3	CAF3	Ligand	Receptor	COL5A2	integrin a1b1_complex	5.71439
CAF3	CAF5	Ligand	Receptor	MPZL1	MPZL1	1.75638		CAF3	CAF3	Ligand	Receptor	COL6A3	integrin a1b1_complex	21.2445
CAF3	CAF5	Ligand	Receptor	FN1	integrin aVb5_complex	4.94692		CAF3	CAF3	Ligand	Receptor	COL6A1	integrin a1b1_complex	6.4802
CAF3	CAF5	Ligand	Receptor	COL8A1	integrin a1b1_complex	4.08476		CAF3	CAF3	Ligand	Receptor	THY1	ADGRE5	14.2249
CAF3	CAF5	Ligand	Receptor	COL6A2	integrin a1b1_complex	4.15245		CAF3	CAF4	Ligand	Receptor	TGFB2	TGFBR3	2.70548
CAF3	CAF5	Ligand	Receptor	COL6A1	integrin a1b1_complex	3.69053		CAF3	CAF4	Ligand	Receptor	TGFB1	TGFBR3	2.70548
CAF3	CAF5	Ligand	Receptor	FN1	integrin aVb1_complex	5.41342		CAF3	CAF4	Ligand	Receptor	CCL2	ACKR1	1.09963
CAF3	CD4Tcell	Ligand	Receptor	CXCL12	CXCR4	21.8477		CAF3	CAF4	Ligand	Receptor	ProstaglandinF2a	byCBR1 PTGFR	0.785254
CAF3	CD4Tcell	Ligand	Receptor	LPAR1	ADGRE5	2.74663		CAF3	CAF4	Ligand	Receptor	FN1	integrin aVb5_complex	8.53809
CAF3	CD4Tcell	Ligand	Receptor	CXCL14	CXCR4	24.8169		CAF3	CAF4	Ligand	Receptor	JAG1	VASN	2.34796
CAF3	CD4Tcell	Ligand	Receptor	FN1	integrin a4b1_complex	6.26271		CAF3	CAF4	Ligand	Receptor	FTH1	SCARA5	26.8306
CAF3	CD4Tcell	Ligand	Receptor	ProstaglandinE2	byPTGES3 PTGER4	3.63296		CAF3	CAF4	Ligand	Receptor	MPZL1	MPZL1	2.7456
CAF3	CD4Tcell	Ligand	Receptor	integrin	aVb1 complex_ADGRE5	2.87208		CAF3	CAF4	Ligand	Receptor	FN1	integrin aVb1_complex	9.00222
CAF3	CD4Tcell	Ligand	Receptor	THY1	ADGRE5	5.95585		CAF3	CAF5	Ligand	Receptor	COL13A1	integrin a11b1_complex	2.04015
CAF3	CD4Tcell	Ligand	Receptor	CD55	ADGRE5	7.07932		CAF3	CAF5	Ligand	Receptor	COL4A4	integrin a11b1_complex	0.966527
CAF3	CD8Tcell	Ligand	Receptor	COL16A1	integrin a1b1_complex	1.83944		CAF3	CAF5	Ligand	Receptor	PI16	TNFRSF21	4.88485
CAF3	CD8Tcell	Ligand	Receptor	COL3A1	integrin a1b1_complex	37.5261		CAF3	CAF5	Ligand	Receptor	COL4A2	integrin a11b1_complex	2.04015
CAF3	CD8Tcell	Ligand	Receptor	COL5A1	integrin a1b1_complex	2.37924		CAF3	CAF5	Ligand	Receptor	COL16A1	integrin a11b1_complex	2.53885
CAF3	CD8Tcell	Ligand	Receptor	COL14A1	integrin a1b1_complex	14.7137		CAF3	CAF5	Ligand	Receptor	COL8A1	integrin a11b1_complex	14.965
CAF3	CD8Tcell	Ligand	Receptor	COL12A1	integrin a1b1_complex	2.3124		CAF3	CAF5	Ligand	Receptor	COL4A1	integrin a11b1_complex	5.3757
CAF3	CD8Tcell	Ligand	Receptor	COL5A2	integrin a1b1_complex	3.65328		CAF3	CAF5	Ligand	Receptor	COL5A1	integrin a11b1_complex	9.01905
CAF3	CD8Tcell	Ligand	Receptor	COL8A1	integrin a1b1_complex	4.61875		CAF3	CAF5	Ligand	Receptor	COL12A1	integrin a11b1_complex	2.04015
CAF3	CD8Tcell	Ligand	Receptor	CXCL12	CXCR4	32.4894		CAF3	CAF5	Ligand	Receptor	COL14A1	integrin a11b1_complex	12.4367
CAF3	CD8Tcell	Ligand	Receptor	COL6A2	integrin a1b1_complex	4.68645		CAF3	CAF5	Ligand	Receptor	COL5A2	integrin a11b1_complex	5.68351
CAF3	CD8Tcell	Ligand	Receptor	LPAR1	ADGRE5	2.28224		CAF3	CAF5	Ligand	Receptor	COL3A1	integrin a11b1_complex	38.7408
CAF3	CD8Tcell	Ligand	Receptor	COL6A1	integrin a1b1_complex	4.22453		CAF3	CAF5	Ligand	Receptor	COL1A1	integrin a11b1_complex	32.3369
CAF3	CD8Tcell	Ligand	Receptor	CXCL14	CXCR4	35.4587		CAF3	CAF5	Ligand	Receptor	COL1A2	integrin a11b1_complex	76.8969
CAF3	CD8Tcell	Ligand	Receptor	FN1	integrin a4b1_complex	7.15804		CAF3	CAF5	Ligand	Receptor	COL6A3	integrin a11b1_complex	21.2136
CAF3	CD8Tcell	Ligand	Receptor	ProstaglandinE2	byPTGES3 PTGER4	2.55851		CAF3	CAF5	Ligand	Receptor	COL13A1	integrin a2b1_complex	2.17499
CAF3	CD8Tcell	Ligand	Receptor	APP	CD74	12.4997		CAF3	CAF5	Ligand	Receptor	FN1	integrin a11b1_complex	8.67573
CAF3	CD8Tcell	Ligand	Receptor	integrin	aVb1 complex_ADGRE5	2.40769		CAF3	CAF5	Ligand	Receptor	COL6A2	integrin a11b1_complex	1.46523
CAF3	CD8Tcell	Ligand	Receptor	THY1	ADGRE5	5.49146		CAF3	CAF5	Ligand	Receptor	COL6A1	integrin a11b1_complex	6.44932
CAF3	CD8Tcell	Ligand	Receptor	CD55	ADGRE5	6.61493		CAF3	CAF5	Ligand	Receptor	COL4A4	integrin a2b1_complex	1.10136
CAF3	Cancer	Ligand	Receptor	IGF1	integrin a6b4_complex	5.84464		CAF3	CAF5	Ligand	Receptor	COL13A1	integrin a1b1_complex	2.07041
CAF3	Cancer	Ligand	Receptor	RSPO3	LGR4	1.35718		CAF3	CAF5	Ligand	Receptor	COL16A1	integrin a2b1_complex	2.67369
CAF3	Cancer	Ligand	Receptor	COL3A1	integrin a2b1_complex	36.6583		CAF3	CAF5	Ligand	Receptor	COL4A4	integrin a1b1_complex	0.996782
CAF3	Cancer	Ligand	Receptor	COL14A1	integrin a2b1_complex	13.8458		CAF3	CAF5	Ligand	Receptor	COL8A1	integrin a2b1_complex	15.0999
CAF3	Cancer	Ligand	Receptor	APLP2	PIGR	12.9931		CAF3	CAF5	Ligand	Receptor	COL6A3	integrin a2b1_complex	21.3485
CAF3	Cancer	Ligand	Receptor	COL5A2	integrin a2b1_complex	2.78547		CAF3	CAF5	Ligand	Receptor	COL5A1	integrin a2b1_complex	9.15389
CAF3	Cancer	Ligand	Receptor	COL16A1	integrin a2b1_complex	0.971638		CAF3	CAF5	Ligand	Receptor	COL5A2	integrin a2b1_complex	5.81834
CAF3	Cancer	Ligand	Receptor	COL12A1	integrin a2b1_complex	1.4446		CAF3	CAF5	Ligand	Receptor	COL1A1	integrin a2b1_complex	32.4717
CAF3	Cancer	Ligand	Receptor	COL8A1	integrin a2b1_complex	3.75095		CAF3	CAF5	Ligand	Receptor	COL1A2	integrin a2b1_complex	77.0318
CAF3	Cancer	Ligand	Receptor	LAMC1	integrin a2b1_complex	1.52191		CAF3	CAF5	Ligand	Receptor	COL14A1	integrin a2b1_complex	12.5715
CAF3	Cancer	Ligand	Receptor	COL6A2	integrin a2b1_complex	3.81864		CAF3	CAF5	Ligand	Receptor	COL3A1	integrin a2b1_complex	38.8757
CAF3	Cancer	Ligand	Receptor	FN1	integrin a2b1_complex	5.06294		CAF3	CAF5	Ligand	Receptor	FN1	integrin a2b1_complex	8.81057
CAF3	Cancer	Ligand	Receptor	COL6A1	integrin a2b1_complex	3.35672		CAF3	CAF5	Ligand	Receptor	COL6A1	integrin a2b1_complex	6.58416
CAF3	Cancer	Ligand	Receptor	IGFBP3	TMEM219	1.40631		CAF3	CAF5	Ligand	Receptor	COL16A1	integrin a1b1_complex	2.56911
CAF3	Cancer	Ligand	Receptor	LAMC1	integrin a6b1_complex	2.86804		CAF3	CAF5	Ligand	Receptor	MPZL1	MPZL1	2.0649
CAF3	Cancer	Ligand	Receptor	FN1	integrin aVb1_complex	5.13442		CAF3	CAF5	Ligand	Receptor	COL8A1	integrin a1b1_complex	14.9953
CAF3	Cancer	Ligand	Receptor	THY1	ADGRE5	4.33793		CAF3	CAF5	Ligand	Receptor	COL5A1	integrin a1b1_complex	9.04931
CAF3	Cancer	Ligand	Receptor	CD55	ADGRE5	5.4614		CAF3	CAF5	Ligand	Receptor	COL14A1	integrin a1b1_complex	12.467
CAF3	Cycling	Ligand	Receptor	ICAM1	SPN	1.63944		CAF3	CAF5	Ligand	Receptor	COL1A1	integrin a1b1_complex	32.3671
CAF3	Cycling	Ligand	Receptor	LPAR1	ADGRE5	2.06443		CAF3	CAF5	Ligand	Receptor	COL1A2	integrin a1b1_complex	76.9272
CAF3	Cycling	Ligand	Receptor	CXCL14	CXCR4	12.8704		CAF3	CAF5	Ligand	Receptor	COL3A1	integrin a1b1_complex	38.7711
CAF3	Cycling	Ligand	Receptor	FN1	integrin a4b1_complex	5.63219		CAF3	CAF5	Ligand	Receptor	COL5A2	integrin a1b1_complex	5.71376
CAF3	Cycling	Ligand	Receptor	APP	CD74	13.5852		CAF3	CAF5	Ligand	Receptor	COL6A3	integrin a1b1_complex	21.2439
CAF3	Cycling	Ligand	Receptor	integrin	aVb1 complex_ADGRE5	2.18987		CAF3	CAF5	Ligand	Receptor	COL6A1	integrin a1b1_complex	6.47958
CAF3	Cycling	Ligand	Receptor	THY1	ADGRE5	5.27365		CAF3	CAF5	Ligand	Receptor	FN1	integrin aVb1_complex	8.82984
CAF3	Cycling	Ligand	Receptor	CD55	ADGRE5	6.39712		CAF3	CD4Tcell	Ligand	Receptor	ALCAM	CD6	2.58736
CAF3	DC	Ligand	Receptor	TNFSF10	TNFRSF10B	1.90817		CAF3	CD4Tcell	Ligand	Receptor	CD320	JAML	1.82956
CAF3	DC	Ligand	Receptor	SEMA3C	NRP2	3.73938		CAF3	CD4Tcell	Ligand	Receptor	THY1	ADGRE5	10.988
CAF3	DC	Ligand	Receptor	CD34	SELL	2.16078		CAF3	CD8Tcell	Ligand	Receptor	CD70	CD27	1.34334
CAF3	DC	Ligand	Receptor	TNFSF10	TNFRSF10D	1.84304		CAF3	CD8Tcell	Ligand	Receptor	CD320	JAML	2.17705
CAF3	DC	Ligand	Receptor	CD248	IL6R	1.41614		CAF3	CD8Tcell	Ligand	Receptor	JAM2	integrin a4b1_complex	2.39296
CAF3	DC	Ligand	Receptor	THY1	integrin aXb2_complex	4.06474		CAF3	CD8Tcell	Ligand	Receptor	COL13A1	integrin a1b1_complex	2.6524
CAF3	DC	Ligand	Receptor	ICAM1	integrin aXb2_complex	1.05106		CAF3	CD8Tcell	Ligand	Receptor	COL4A4	integrin a1b1_complex	1.57878
CAF3	DC	Ligand	Receptor	THY1	ADGRE2	4.1122		CAF3	CD8Tcell	Ligand	Receptor	TNC	integrin a4b1_complex	5.03891
CAF3	DC	Ligand	Receptor	integrin	aVb1 complex_ADGRE2	1.02843		CAF3	CD8Tcell	Ligand	Receptor	COL16A1	integrin a1b1_complex	3.1511
CAF3	DC	Ligand	Receptor	FN1	integrin a4b1_complex	5.39204		CAF3	CD8Tcell	Ligand	Receptor	COL8A1	integrin a1b1_complex	15.5773
CAF3	DC	Ligand	Receptor	ProstaglandinE2	byPTGES3 PTGER4	2.32764		CAF3	CD8Tcell	Ligand	Receptor	FN1	integrin a4b1_complex	10.1022
CAF3	DC	Ligand	Receptor	APP	CD74	70.1133		CAF3	CD8Tcell	Ligand	Receptor	COL5A1	integrin a1b1_complex	9.6313
CAF3	DC	Ligand	Receptor	THY1	ADGRE5	4.19258		CAF3	CD8Tcell	Ligand	Receptor	COL14A1	integrin a1b1_complex	13.049
CAF3	DC	Ligand	Receptor	CD44	TYROBP	6.84661		CAF3	CD8Tcell	Ligand	Receptor	COL1A1	integrin a1b1_complex	32.9491
CAF3	DC	Ligand	Receptor	CD55	ADGRE5	5.31605		CAF3	CD8Tcell	Ligand	Receptor	COL1A2	integrin a1b1_complex	77.5092
CAF3	Endothelium	Ligand	Receptor	CD34	SELP	3.75048		CAF3	CD8Tcell	Ligand	Receptor	COL3A1	integrin a1b1_complex	39.3531
CAF3	Endothelium	Ligand	Receptor	CCL2	ACKR1	11.5052		CAF3	CD8Tcell	Ligand	Receptor	COL5A2	integrin a1b1_complex	6.29576
CAF3	Endothelium	Ligand	Receptor	COL3A1	integrin a10b1_complex	36.8305		CAF3	CD8Tcell	Ligand	Receptor	COL6A3	integrin a1b1_complex	21.8259
CAF3	Endothelium	Ligand	Receptor	COL14A1	integrin a10b1_complex	14.0181		CAF3	CD8Tcell	Ligand	Receptor	COL6A1	integrin a1b1_complex	7.06157
CAF3	Endothelium	Ligand	Receptor	COL5A1	integrin a10b1_complex	1.68369		CAF3	CD8Tcell	Ligand	Receptor	THY1	ADGRE5	11.1392
CAF3	Endothelium	Ligand	Receptor	COL8A1	integrin a10b1_complex	3.9232		CAF3	Cancer	Ligand	Receptor	COL13A1	integrin a2b1_complex	2.25399
CAF3	Endothelium	Ligand	Receptor	COL16A1	integrin a10b1_complex	1.14389		CAF3	Cancer	Ligand	Receptor	COL4A4	integrin a2b1_complex	1.18036
CAF3	Endothelium	Ligand	Receptor	COL5A2	integrin a10b1_complex	2.95773		CAF3	Cancer	Ligand	Receptor	APLP2	PIGR	7.7199
CAF3	Endothelium	Ligand	Receptor	ADM	RAMP3	3.99818		CAF3	Cancer	Ligand	Receptor	COL16A1	integrin a2b1_complex	2.75269
CAF3	Endothelium	Ligand	Receptor	COL6A2	integrin a10b1_complex	3.9909		CAF3	Cancer	Ligand	Receptor	COL8A1	integrin a2b1_complex	15.1789
CAF3	Endothelium	Ligand	Receptor	TNFSF10	TNFRSF10B	2.25553		CAF3	Cancer	Ligand	Receptor	COL6A3	integrin a2b1_complex	21.4275
CAF3	Endothelium	Ligand	Receptor	COL12A1	integrin a10b1_complex	1.61685		CAF3	Cancer	Ligand	Receptor	COL5A1	integrin a2b1_complex	9.23289
CAF3	Endothelium	Ligand	Receptor	SEMA3C	NRP2	3.91264		CAF3	Cancer	Ligand	Receptor	COL5A2	integrin a2b1_complex	5.89734
CAF3	Endothelium	Ligand	Receptor	COL6A1	integrin a10b1_complex	3.52898		CAF3	Cancer	Ligand	Receptor	COL1A1	integrin a2b1_complex	32.5507
CAF3	Endothelium	Ligand	Receptor	COL3A1	integrin a2b1_complex	37.1633		CAF3	Cancer	Ligand	Receptor	COL1A2	integrin a2b1_complex	77.1108
CAF3	Endothelium	Ligand	Receptor	FBN1	integrin a5b1_complex	6.52897		CAF3	Cancer	Ligand	Receptor	COL14A1	integrin a2b1_complex	12.6505
CAF3	Endothelium	Ligand	Receptor	FN1	integrin a10b1_complex	5.23519		CAF3	Cancer	Ligand	Receptor	COL3A1	integrin a2b1_complex	38.9547
CAF3	Endothelium	Ligand	Receptor	COL5A1	integrin a2b1_complex	2.01646		CAF3	Cancer	Ligand	Receptor	FN1	integrin a2b1_complex	8.88956
CAF3	Endothelium	Ligand	Receptor	COL14A1	integrin a2b1_complex	14.3509		CAF3	Cancer	Ligand	Receptor	COL6A1	integrin a2b1_complex	6.66316
CAF3	Endothelium	Ligand	Receptor	TNFSF10	TNFRSF10D	2.10168		CAF3	Cancer	Ligand	Receptor	MPZL1	MPZL1	1.93833
CAF3	Endothelium	Ligand	Receptor	CD44	SELE	5.33329		CAF3	Cancer	Ligand	Receptor	APP	CD74	11.0702
CAF3	Endothelium	Ligand	Receptor	COL5A2	integrin a2b1_complex	3.2905		CAF3	Cancer	Ligand	Receptor	FN1	integrin aVb1_complex	8.73329
CAF3	Endothelium	Ligand	Receptor	COL16A1	integrin a2b1_complex	1.47666		CAF3	Cycling	Ligand	Receptor	CD70	CD27	1.51693
CAF3	Endothelium	Ligand	Receptor	COL12A1	integrin a2b1_complex	1.94962		CAF3	Cycling	Ligand	Receptor	FN1	integrin a4b7_complex	8.55899
CAF3	Endothelium	Ligand	Receptor	COL8A1	integrin a2b1_complex	4.25597		CAF3	Cycling	Ligand	Receptor	JAM2	integrin a4b1_complex	1.20237
CAF3	Endothelium	Ligand	Receptor	FN1	integrin a5b1_complex	6.15953		CAF3	Cycling	Ligand	Receptor	TNC	integrin a4b1_complex	3.84833
CAF3	Endothelium	Ligand	Receptor	LAMC1	integrin a2b1_complex	2.02694		CAF3	Cycling	Ligand	Receptor	FN1	integrin a4b1_complex	8.91158
CAF3	Endothelium	Ligand	Receptor	COL6A2	integrin a2b1_complex	4.32367		CAF3	Cycling	Ligand	Receptor	THY1	ADGRE5	9.97257
CAF3	Endothelium	Ligand	Receptor	FN1	integrin a2b1_complex	5.56796		CAF3	DC	Ligand	Receptor	SEMA4A	PLXND1	0.897958
CAF3	Endothelium	Ligand	Receptor	COL6A1	integrin a2b1_complex	3.86175		CAF3	DC	Ligand	Receptor	CD320	JAML	1.19548
CAF3	Endothelium	Ligand	Receptor	IGFBP3	TMEM219	1.52236		CAF3	DC	Ligand	Receptor	JAM2	integrin a4b1_complex	1.31064
CAF3	Endothelium	Ligand	Receptor	LAMC1	integrin a6b1_complex	4.68564		CAF3	DC	Ligand	Receptor	TNC	integrin a4b1_complex	3.9566
CAF3	Endothelium	Ligand	Receptor	FN1	integrin aVb1_complex	5.27682		CAF3	DC	Ligand	Receptor	FN1	integrin a4b1_complex	9.01985
CAF3	Endothelium	Ligand	Receptor	APP	CD74	13.6942		CAF3	DC	Ligand	Receptor	APP	CD74	82.7695
CAF3	Epithelial	Ligand	Receptor	LAMC1	integrin a6b1_complex	3.84793		CAF3	DC	Ligand	Receptor	THY1	ADGRE5	9.80688
CAF3	Epithelial	Ligand	Receptor	FN1	integrin aVb1_complex	7.38895		CAF3	Endothelium	Ligand	Receptor	COL13A1	integrin a10b1_complex	2.24922
CAF3	NKcell	Ligand	Receptor	ICAM1	SPN	1.77178		CAF3	Endothelium	Ligand	Receptor	COL4A4	integrin a10b1_complex	1.17559
CAF3	NKcell	Ligand	Receptor	CXCL12	CXCR4	17.053		CAF3	Endothelium	Ligand	Receptor	TGFB2	TGFBR3	1.27684
CAF3	NKcell	Ligand	Receptor	LPAR1	ADGRE5	3.18371		CAF3	Endothelium	Ligand	Receptor	TNC	integrin a8b1_complex	3.88784
CAF3	NKcell	Ligand	Receptor	CXCL14	CXCR4	20.0222		CAF3	Endothelium	Ligand	Receptor	COL16A1	integrin a10b1_complex	2.74792
CAF3	NKcell	Ligand	Receptor	FN1	integrin a4b1_complex	6.08294		CAF3	Endothelium	Ligand	Receptor	JAG1	NOTCH1	2.81242
CAF3	NKcell	Ligand	Receptor	ProstaglandinE2	byPTGES3 PTGER4	2.8798		CAF3	Endothelium	Ligand	Receptor	COL8A1	integrin a10b1_complex	15.1741
CAF3	NKcell	Ligand	Receptor	integrin	aVb1 complex_ADGRE5	3.30915		CAF3	Endothelium	Ligand	Receptor	IGF1	integrin a6b4_complex	8.92567
CAF3	NKcell	Ligand	Receptor	THY1	ADGRE5	6.39293		CAF3	Endothelium	Ligand	Receptor	JAG1	NOTCH4	5.00946
CAF3	NKcell	Ligand	Receptor	CD44	TYROBP	3.83931		CAF3	Endothelium	Ligand	Receptor	COL5A1	integrin a10b1_complex	9.22812
CAF3	NKcell	Ligand	Receptor	CD55	ADGRE5	7.5164		CAF3	Endothelium	Ligand	Receptor	SEMA4A	PLXND1	3.37981
CAF3	Plasmacell	Ligand	Receptor	CD248	IL6R	0.955715		CAF3	Endothelium	Ligand	Receptor	COL3A1	integrin a10b1_complex	38.9499
CAF3	Plasmacell	Ligand	Receptor	THY1	ADGRE5	4.27268		CAF3	Endothelium	Ligand	Receptor	COL1A2	integrin a10b1_complex	77.106
CAF3	Plasmacell	Ligand	Receptor	CD55	ADGRE5	5.39614		CAF3	Endothelium	Ligand	Receptor	COL1A1	integrin a10b1_complex	32.5459
CAF3	Smoothmuscle	Ligand	Receptor	WNT2B	FRZB	2.28023		CAF3	Endothelium	Ligand	Receptor	COL14A1	integrin a10b1_complex	12.6458
CAF3	Smoothmuscle	Ligand	Receptor	SDC2	ADGRA2	2.72339		CAF3	Endothelium	Ligand	Receptor	COL5A2	integrin a10b1_complex	5.89258
CAF3	Smoothmuscle	Ligand	Receptor	FN1	integrin a8b1_complex	5.41109		CAF3	Endothelium	Ligand	Receptor	COL3A1	ADGRG1	40.3899
CAF3	Smoothmuscle	Ligand	Receptor	LAMC1	integrin a7b1_complex	1.927		CAF3	Endothelium	Ligand	Receptor	COL6A3	integrin a10b1_complex	21.4227
CAF3	Smoothmuscle	Ligand	Receptor	THBS2	CD36	5.45877		CAF3	Endothelium	Ligand	Receptor	COL13A1	integrin a2b1_complex	2.06412
CAF3	Smoothmuscle	Ligand	Receptor	LRPAP1	SORT1	1.86455		CAF3	Endothelium	Ligand	Receptor	JAM2	JAM3	0.924619
CAF3	Smoothmuscle	Ligand	Receptor	THBS1	CD36	6.05228		CAF3	Endothelium	Ligand	Receptor	FN1	integrin a8b1_complex	8.95109
CAF3	Smoothmuscle	Ligand	Receptor	COL1A1	integrin a1b1_complex	16.3223		CAF3	Endothelium	Ligand	Receptor	FN1	integrin a10b1_complex	8.8848
CAF3	Smoothmuscle	Ligand	Receptor	COL16A1	integrin a1b1_complex	3.52195		CAF3	Endothelium	Ligand	Receptor	CCL2	ACKR1	6.38527
CAF3	Smoothmuscle	Ligand	Receptor	COL1A2	integrin a1b1_complex	39.0534		CAF3	Endothelium	Ligand	Receptor	COL6A1	integrin a10b1_complex	6.65839
CAF3	Smoothmuscle	Ligand	Receptor	COL3A1	integrin a1b1_complex	39.2086		CAF3	Endothelium	Ligand	Receptor	VEGFA	FLT1	5.60209
CAF3	Smoothmuscle	Ligand	Receptor	COL5A1	integrin a1b1_complex	4.06175		CAF3	Endothelium	Ligand	Receptor	COL4A4	integrin a2b1_complex	0.990493
CAF3	Smoothmuscle	Ligand	Receptor	COL14A1	integrin a1b1_complex	16.3962		CAF3	Endothelium	Ligand	Receptor	COL13A1	integrin a1b1_complex	2.3952
CAF3	Smoothmuscle	Ligand	Receptor	COL6A3	integrin a1b1_complex	5.82577		CAF3	Endothelium	Ligand	Receptor	JAM3	JAM3	0.924619
CAF3	Smoothmuscle	Ligand	Receptor	IGFBP3	TMEM219	1.46236		CAF3	Endothelium	Ligand	Receptor	COL16A1	integrin a2b1_complex	2.56282
CAF3	Smoothmuscle	Ligand	Receptor	COL12A1	integrin a1b1_complex	3.99491		CAF3	Endothelium	Ligand	Receptor	FBN1	integrin a5b1_complex	6.2979
CAF3	Smoothmuscle	Ligand	Receptor	COL5A2	integrin a1b1_complex	5.33579		CAF3	Endothelium	Ligand	Receptor	COL4A4	integrin a1b1_complex	1.32158
CAF3	Smoothmuscle	Ligand	Receptor	COL8A1	integrin a1b1_complex	6.30126		CAF3	Endothelium	Ligand	Receptor	FN1	integrin a5b1_complex	10.0966
CAF3	Smoothmuscle	Ligand	Receptor	COL6A2	integrin a1b1_complex	6.36895		CAF3	Endothelium	Ligand	Receptor	COL8A1	integrin a2b1_complex	14.989
CAF3	Smoothmuscle	Ligand	Receptor	COL6A1	integrin a1b1_complex	5.90703		CAF3	Endothelium	Ligand	Receptor	COL6A3	integrin a2b1_complex	21.2376
CAF3	Smoothmuscle	Ligand	Receptor	FN1	integrin aVb1_complex	5.63624		CAF3	Endothelium	Ligand	Receptor	COL5A1	integrin a2b1_complex	9.04302
CAF3	Smoothmuscle	Ligand	Receptor	THY1	ADGRE5	4.38476		CAF3	Endothelium	Ligand	Receptor	COL5A2	integrin a2b1_complex	5.70747
CAF3	Smoothmuscle	Ligand	Receptor	CD55	ADGRE5	5.50822		CAF3	Endothelium	Ligand	Receptor	COL1A1	integrin a2b1_complex	32.3608
CAF3	Treg	Ligand	Receptor	CD34	SELL	3.71289		CAF3	Endothelium	Ligand	Receptor	COL1A2	integrin a2b1_complex	76.9209
CAF3	Treg	Ligand	Receptor	CD248	IL6R	1.86294		CAF3	Endothelium	Ligand	Receptor	COL14A1	integrin a2b1_complex	12.4607
CAF3	Treg	Ligand	Receptor	LPAR1	ADGRE5	1.69896		CAF3	Endothelium	Ligand	Receptor	COL3A1	integrin a2b1_complex	38.7648
CAF3	Treg	Ligand	Receptor	CXCL14	CXCR4	12.2789		CAF3	Endothelium	Ligand	Receptor	FN1	integrin a2b1_complex	8.6997
CAF3	Treg	Ligand	Receptor	FN1	integrin a4b1_complex	6.63545		CAF3	Endothelium	Ligand	Receptor	COL6A1	integrin a2b1_complex	6.47329
CAF3	Treg	Ligand	Receptor	integrin	aVb1 complex_ADGRE5	1.82441		CAF3	Endothelium	Ligand	Receptor	COL16A1	integrin a1b1_complex	2.89391
CAF3	Treg	Ligand	Receptor	THY1	ADGRE5	4.90818		CAF3	Endothelium	Ligand	Receptor	COL8A1	integrin a1b1_complex	15.3201
CAF3	Treg	Ligand	Receptor	CD55	ADGRE5	6.03165		CAF3	Endothelium	Ligand	Receptor	COL5A1	integrin a1b1_complex	9.37411
CAF3	macrophage	Ligand	Receptor	GAS6	MERTK	1.33225		CAF3	Endothelium	Ligand	Receptor	COL14A1	integrin a1b1_complex	12.7918
CAF3	macrophage	Ligand	Receptor	LGALS3	MERTK	5.79237		CAF3	Endothelium	Ligand	Receptor	COL1A1	integrin a1b1_complex	32.6919
CAF3	macrophage	Ligand	Receptor	RARRES2	CCRL2	6.4451		CAF3	Endothelium	Ligand	Receptor	COL1A2	integrin a1b1_complex	77.252
CAF3	macrophage	Ligand	Receptor	SEMA3C	NRP2	3.79592		CAF3	Endothelium	Ligand	Receptor	COL3A1	integrin a1b1_complex	39.0959
CAF3	macrophage	Ligand	Receptor	CD248	IL6R	1.26828		CAF3	Endothelium	Ligand	Receptor	COL5A2	integrin a1b1_complex	6.03856
CAF3	macrophage	Ligand	Receptor	THY1	integrin aXb2_complex	4.63779		CAF3	Endothelium	Ligand	Receptor	COL6A3	integrin a1b1_complex	21.5687
CAF3	macrophage	Ligand	Receptor	ICAM1	integrin aXb2_complex	1.62411		CAF3	Endothelium	Ligand	Receptor	COL6A1	integrin a1b1_complex	6.80438
CAF3	macrophage	Ligand	Receptor	THY1	ADGRE2	4.52818		CAF3	Endothelium	Ligand	Receptor	FN1	integrin aVb1_complex	9.17298
CAF3	macrophage	Ligand	Receptor	integrin	aVb1 complex_ADGRE2	1.4444		CAF3	Epithelial	Ligand	Receptor	TGFB1	integrin aVb6_complex	1.08032
CAF3	macrophage	Ligand	Receptor	FN1	integrin a4b1_complex	5.17973		CAF3	Epithelial	Ligand	Receptor	TNC	integrin aVb6_complex	3.72627
CAF3	macrophage	Ligand	Receptor	APP	CD74	34.5278		CAF3	Epithelial	Ligand	Receptor	FN1	integrin a3b1_complex	8.43617
CAF3	macrophage	Ligand	Receptor	THY1	ADGRE5	4.41787		CAF3	Epithelial	Ligand	Receptor	FN1	integrin aVb1_complex	8.78952
CAF3	macrophage	Ligand	Receptor	CD44	TYROBP	7.97175		CAF3	NKcell	Ligand	Receptor	COL13A1	integrin a1b1_complex	2.6391
CAF3	macrophage	Ligand	Receptor	CD55	ADGRE5	5.54134		CAF3	NKcell	Ligand	Receptor	COL4A4	integrin a1b1_complex	1.56547
CAF3	mastcell	Ligand	Receptor	THY1	ADGRE2	4.71507		CAF3	NKcell	Ligand	Receptor	COL16A1	integrin a1b1_complex	3.1378
CAF3	mastcell	Ligand	Receptor	integrin	aVb1 complex_ADGRE2	1.63129		CAF3	NKcell	Ligand	Receptor	COL8A1	integrin a1b1_complex	15.564
CAF3	mastcell	Ligand	Receptor	THY1	ADGRE5	4.46032		CAF3	NKcell	Ligand	Receptor	COL5A1	integrin a1b1_complex	9.618
CAF3	mastcell	Ligand	Receptor	CD55	ADGRE5	5.58378		CAF3	NKcell	Ligand	Receptor	COL14A1	integrin a1b1_complex	13.0357
CAF3	monocyte	Ligand	Receptor	C3	integrin aMb2_complex	3.15728		CAF3	NKcell	Ligand	Receptor	COL1A1	integrin a1b1_complex	32.9358
CAF3	monocyte	Ligand	Receptor	ANXA1	FPR1	10.8224		CAF3	NKcell	Ligand	Receptor	COL1A2	integrin a1b1_complex	77.4959
CAF3	monocyte	Ligand	Receptor	THY1	integrin aMb2_complex	4.35602		CAF3	NKcell	Ligand	Receptor	COL3A1	integrin a1b1_complex	39.3398
CAF3	monocyte	Ligand	Receptor	CD47	SIRPA	1.54661		CAF3	NKcell	Ligand	Receptor	COL5A2	integrin a1b1_complex	6.28246
CAF3	monocyte	Ligand	Receptor	APP	SORL1	4.54069		CAF3	NKcell	Ligand	Receptor	COL6A3	integrin a1b1_complex	21.8126
CAF3	monocyte	Ligand	Receptor	ICAM1	integrin aMb2_complex	1.34233		CAF3	NKcell	Ligand	Receptor	COL6A1	integrin a1b1_complex	7.04827
CAF3	monocyte	Ligand	Receptor	CD99	PILRA	6.34572		CAF3	NKcell	Ligand	Receptor	THY1	ADGRE5	12.2706
CAF3	monocyte	Ligand	Receptor	THBS2	CD36	1.529		CAF3	Plasmacell	Ligand	Receptor	CD70	CD27	1.29592
CAF3	monocyte	Ligand	Receptor	RARRES2	CCRL2	6.75383		CAF3	Smoothmuscle	Ligand	Receptor	JAM2	integrin a4b1_complex	0.915234
CAF3	monocyte	Ligand	Receptor	CD34	SELL	2.73547		CAF3	Smoothmuscle	Ligand	Receptor	JAG1	NOTCH3	3.14031
CAF3	monocyte	Ligand	Receptor	CD248	IL6R	1.44865		CAF3	Smoothmuscle	Ligand	Receptor	COL13A1	integrin a1b1_complex	4.16319
CAF3	monocyte	Ligand	Receptor	THY1	integrin aXb2_complex	5.78705		CAF3	Smoothmuscle	Ligand	Receptor	COL4A4	integrin a1b1_complex	3.08957
CAF3	monocyte	Ligand	Receptor	ICAM1	integrin aXb2_complex	2.77336		CAF3	Smoothmuscle	Ligand	Receptor	JAG1	VASN	3.02583
CAF3	monocyte	Ligand	Receptor	THY1	ADGRE2	4.67915		CAF3	Smoothmuscle	Ligand	Receptor	TNC	integrin a4b1_complex	3.56118
CAF3	monocyte	Ligand	Receptor	integrin	aVb1 complex_ADGRE2	1.59537		CAF3	Smoothmuscle	Ligand	Receptor	COL16A1	integrin a1b1_complex	4.66189
CAF3	monocyte	Ligand	Receptor	APP	CD74	17.5942		CAF3	Smoothmuscle	Ligand	Receptor	COL8A1	integrin a1b1_complex	17.0881
CAF3	monocyte	Ligand	Receptor	THY1	ADGRE5	4.54285		CAF3	Smoothmuscle	Ligand	Receptor	FN1	integrin a4b1_complex	8.62443
CAF3	monocyte	Ligand	Receptor	CD44	TYROBP	7.47179		CAF3	Smoothmuscle	Ligand	Receptor	COL5A1	integrin a1b1_complex	11.1421
CAF3	monocyte	Ligand	Receptor	CD55	ADGRE5	5.66632		CAF3	Smoothmuscle	Ligand	Receptor	COL14A1	integrin a1b1_complex	14.5597
CAF4	Bcell	Ligand	Receptor	TNFSF13B	TNFRSF13B	2.21877		CAF3	Smoothmuscle	Ligand	Receptor	COL1A1	integrin a1b1_complex	34.4599
CAF4	Bcell	Ligand	Receptor	CD34	SELL	1.67764		CAF3	Smoothmuscle	Ligand	Receptor	COL1A2	integrin a1b1_complex	79.02
CAF4	Bcell	Ligand	Receptor	CXCL12	CXCR4	22.4089		CAF3	Smoothmuscle	Ligand	Receptor	COL3A1	integrin a1b1_complex	40.8639
CAF4	Bcell	Ligand	Receptor	LPAR1	ADGRE5	1.79757		CAF3	Smoothmuscle	Ligand	Receptor	COL5A2	integrin a1b1_complex	7.80655
CAF4	Bcell	Ligand	Receptor	CXCL14	CXCR4	24.1948		CAF3	Smoothmuscle	Ligand	Receptor	COL6A3	integrin a1b1_complex	23.3367
CAF4	Bcell	Ligand	Receptor	APP	CD74	42.8657		CAF3	Smoothmuscle	Ligand	Receptor	COL6A1	integrin a1b1_complex	8.57236
CAF4	Bcell	Ligand	Receptor	integrin	aVb1 complex_ADGRE5	1.98249		CAF3	Smoothmuscle	Ligand	Receptor	FN1	integrin aVb1_complex	8.83249
CAF4	Bcell	Ligand	Receptor	THY1	ADGRE5	9.23517		CAF3	Treg	Ligand	Receptor	CCL18	CCR8	1.32343
CAF4	CAF1	Ligand	Receptor	TGFB3	integrin aVb8_complex	0.868802		CAF3	Treg	Ligand	Receptor	CD70	CD27	2.37101
CAF4	CAF1	Ligand	Receptor	TGFB3	TGFBR3	1.01524		CAF3	Treg	Ligand	Receptor	JAM2	integrin a4b1_complex	1.67483
CAF4	CAF1	Ligand	Receptor	COL16A1	integrin a1b1_complex	1.04594		CAF3	Treg	Ligand	Receptor	TNC	integrin a4b1_complex	4.32078
CAF4	CAF1	Ligand	Receptor	COL1A2	integrin a1b1_complex	47.7628		CAF3	Treg	Ligand	Receptor	FN1	integrin a4b1_complex	9.38404
CAF4	CAF1	Ligand	Receptor	GJA1	GJA1	1.1105		CAF3	macrophage	Ligand	Receptor	HEBP1	FPR3	1.35857
CAF4	CAF1	Ligand	Receptor	COL3A1	integrin a1b1_complex	37.4755		CAF3	macrophage	Ligand	Receptor	LGALS3	MERTK	9.97391
CAF4	CAF1	Ligand	Receptor	COL5A1	integrin a1b1_complex	2.60971		CAF3	macrophage	Ligand	Receptor	RARRES2	CMKLR1	1.0433
CAF4	CAF1	Ligand	Receptor	COL14A1	integrin a1b1_complex	21.5545		CAF3	macrophage	Ligand	Receptor	CLU	TREM2 receptor	5.34505
CAF4	CAF1	Ligand	Receptor	COL6A3	integrin a1b1_complex	8.09484		CAF3	macrophage	Ligand	Receptor	CD320	JAML	1.22972
CAF4	CAF1	Ligand	Receptor	MPZL1	MPZL1	2.58405		CAF3	macrophage	Ligand	Receptor	APP	TREM2 receptor	1.93328
CAF4	CAF1	Ligand	Receptor	COL5A2	integrin a1b1_complex	4.02369		CAF3	macrophage	Ligand	Receptor	THY1	integrin aXb2_complex	10.5097
CAF4	CAF1	Ligand	Receptor	FN1	integrin aVb5_complex	4.3982		CAF3	macrophage	Ligand	Receptor	APP	CD74	29.7164
CAF4	CAF1	Ligand	Receptor	COL8A1	integrin a1b1_complex	2.56084		CAF3	macrophage	Ligand	Receptor	FN1	integrin aVb1_complex	8.54172
CAF4	CAF1	Ligand	Receptor	COL6A2	integrin a1b1_complex	3.09121		CAF3	macrophage	Ligand	Receptor	THY1	ADGRE5	10.0595
CAF4	CAF1	Ligand	Receptor	COL6A1	integrin a1b1_complex	4.23119		CAF3	mastcell	Ligand	Receptor	THY1	ADGRE2	9.87769
CAF4	CAF1	Ligand	Receptor	FN1	integrin aVb1_complex	4.67481		CAF3	mastcell	Ligand	Receptor	THY1	ADGRE5	10.1741
CAF4	CAF2	Ligand	Receptor	ProstaglandinD2	byAKR1C3 PTGFR	0.959697		CAF3	monocyte	Ligand	Receptor	JAM3	integrin aMb2_complex	1.15281
CAF4	CAF2	Ligand	Receptor	TGFB3	integrin aVb8_complex	1.1119		CAF3	monocyte	Ligand	Receptor	THY1	integrin aMb2_complex	9.97115
CAF4	CAF2	Ligand	Receptor	ProstaglandinF2a	byAKR1B1 PTGFR	1.00274		CAF3	monocyte	Ligand	Receptor	APP	FPR2	1.8058
CAF4	CAF2	Ligand	Receptor	ProstaglandinF2a	byCBR1 PTGFR	0.938039		CAF3	monocyte	Ligand	Receptor	THY1	integrin aXb2_complex	10.3747
CAF4	CAF2	Ligand	Receptor	IGF1	IGF1R	15.1938		CAF3	monocyte	Ligand	Receptor	APP	CD74	14.8768
CAF4	CAF2	Ligand	Receptor	TNFSF10	TNFRSF11B	3.73825		CAF3	monocyte	Ligand	Receptor	THY1	ADGRE5	10.9022
CAF4	CAF2	Ligand	Receptor	COL1A2	integrin a2b1_complex	47.6935		CAF4	Bcell	Ligand	Receptor	TNFSF13B	TNFRSF13C	0.959781
CAF4	CAF2	Ligand	Receptor	COL3A1	integrin a2b1_complex	37.4062		CAF4	Bcell	Ligand	Receptor	TNFSF13B	TNFRSF13B	1.25721
CAF4	CAF2	Ligand	Receptor	COL6A3	integrin a2b1_complex	8.02554		CAF4	Bcell	Ligand	Receptor	CXCL12	CXCR4	13.8293
CAF4	CAF2	Ligand	Receptor	COL5A1	integrin a2b1_complex	2.54042		CAF4	Bcell	Ligand	Receptor	APP	CD74	33.2689
CAF4	CAF2	Ligand	Receptor	COL14A1	integrin a2b1_complex	21.4852		CAF4	Bcell	Ligand	Receptor	CXCL14	CXCR4	34.2533
CAF4	CAF2	Ligand	Receptor	COL5A2	integrin a2b1_complex	3.95439		CAF4	Bcell	Ligand	Receptor	THY1	ADGRE5	8.5404
CAF4	CAF2	Ligand	Receptor	COL16A1	integrin a2b1_complex	0.976649		CAF4	CAF1	Ligand	Receptor	WNT2B	SFRP1	2.04451
CAF4	CAF2	Ligand	Receptor	COL1A2	integrin a1b1_complex	47.5663		CAF4	CAF1	Ligand	Receptor	CXCL9	DPP4	1.78436
CAF4	CAF2	Ligand	Receptor	COL12A1	integrin a2b1_complex	1.79292		CAF4	CAF1	Ligand	Receptor	WNT2B	SFRP4	3.77479
CAF4	CAF2	Ligand	Receptor	COL8A1	integrin a2b1_complex	2.49154		CAF4	CAF1	Ligand	Receptor	WNT2B	SFRP2	16.8624
CAF4	CAF2	Ligand	Receptor	COL6A2	integrin a2b1_complex	3.02191		CAF4	CAF1	Ligand	Receptor	atRetinoicAcid	byALDH1A1 RAreceptor_RXRA	1.16552
CAF4	CAF2	Ligand	Receptor	COL3A1	integrin a1b1_complex	37.279		CAF4	CAF1	Ligand	Receptor	PLA2G2A	integrin a5b1_complex	42.9112
CAF4	CAF2	Ligand	Receptor	FN1	integrin a2b1_complex	4.35996		CAF4	CAF1	Ligand	Receptor	CXCL12	DPP4	3.05705
CAF4	CAF2	Ligand	Receptor	COL14A1	integrin a1b1_complex	21.358		CAF4	CAF1	Ligand	Receptor	PDGFD	PDGFR complex	1.68698
CAF4	CAF2	Ligand	Receptor	COL6A1	integrin a2b1_complex	4.1619		CAF4	CAF1	Ligand	Receptor	atRetinoicAcid	byALDH1A3 RAreceptor_RXRA	1.91908
CAF4	CAF2	Ligand	Receptor	COL6A3	integrin a1b1_complex	7.89836		CAF4	CAF1	Ligand	Receptor	PDGFD	PDGFRB	1.68698
CAF4	CAF2	Ligand	Receptor	MPZL1	MPZL1	2.36081		CAF4	CAF1	Ligand	Receptor	LAMC1	integrin a6b1_complex	2.21976
CAF4	CAF2	Ligand	Receptor	COL5A2	integrin a1b1_complex	3.82721		CAF4	CAF1	Ligand	Receptor	FBN1	integrin a5b1_complex	5.5069
CAF4	CAF2	Ligand	Receptor	FN1	integrin aVb5_complex	4.40262		CAF4	CAF1	Ligand	Receptor	FN1	integrin a5b1_complex	6.60019
CAF4	CAF2	Ligand	Receptor	COL6A2	integrin a1b1_complex	2.89473		CAF4	CAF1	Ligand	Receptor	FN1	integrin aVb5_complex	5.52034
CAF4	CAF2	Ligand	Receptor	COL6A1	integrin a1b1_complex	4.03471		CAF4	CAF1	Ligand	Receptor	GJA1	GJA1	1.76365
CAF4	CAF2	Ligand	Receptor	FN1	integrin aVb1_complex	4.65435		CAF4	CAF1	Ligand	Receptor	MPZL1	MPZL1	1.80339
CAF4	CAF3	Ligand	Receptor	TGFB3	TGFBR3	1.85046		CAF4	CAF1	Ligand	Receptor	FN1	integrin aVb1_complex	5.93148
CAF4	CAF3	Ligand	Receptor	COL1A2	integrin a1b1_complex	47.6772		CAF4	CAF2	Ligand	Receptor	WNT2B	SFRP4	8.09129
CAF4	CAF3	Ligand	Receptor	FTL	SCARA5	39.9218		CAF4	CAF2	Ligand	Receptor	TNFSF12	TNFRSF12A	1.58449
CAF4	CAF3	Ligand	Receptor	FTH1	SCARA5	32.5568		CAF4	CAF2	Ligand	Receptor	WNT2B	SFRP2	6.17035
CAF4	CAF3	Ligand	Receptor	COL3A1	integrin a1b1_complex	37.3899		CAF4	CAF2	Ligand	Receptor	PDGFD	PDGFR complex	0.994874
CAF4	CAF3	Ligand	Receptor	COL5A1	integrin a1b1_complex	2.5241		CAF4	CAF2	Ligand	Receptor	SEMA3C	NRP2	1.73503
CAF4	CAF3	Ligand	Receptor	COL14A1	integrin a1b1_complex	21.4689		CAF4	CAF2	Ligand	Receptor	PDGFD	PDGFRB	0.994874
CAF4	CAF3	Ligand	Receptor	COL6A3	integrin a1b1_complex	8.00922		CAF4	CAF2	Ligand	Receptor	TGFB3	TGFBR3	1.20622
CAF4	CAF3	Ligand	Receptor	MPZL1	MPZL1	2.82909		CAF4	CAF2	Ligand	Receptor	COL4A4	integrin a1b1_complex	1.27247
CAF4	CAF3	Ligand	Receptor	COL5A2	integrin a1b1_complex	3.93807		CAF4	CAF2	Ligand	Receptor	FN1	integrin aVb5_complex	5.24087
CAF4	CAF3	Ligand	Receptor	FN1	integrin aVb5_complex	4.49333		CAF4	CAF2	Ligand	Receptor	COL18A1	integrin a1b1_complex	1.46615
CAF4	CAF3	Ligand	Receptor	COL8A1	integrin a1b1_complex	2.47522		CAF4	CAF2	Ligand	Receptor	COL12A1	integrin a1b1_complex	3.18764
CAF4	CAF3	Ligand	Receptor	COL6A2	integrin a1b1_complex	3.00559		CAF4	CAF2	Ligand	Receptor	MPZL1	MPZL1	1.75179
CAF4	CAF3	Ligand	Receptor	COL6A1	integrin a1b1_complex	4.14558		CAF4	CAF2	Ligand	Receptor	COL8A1	integrin a1b1_complex	2.89782
CAF4	CAF3	Ligand	Receptor	PPIA	BSG	2.2794		CAF4	CAF2	Ligand	Receptor	COL5A1	integrin a1b1_complex	1.69755
CAF4	CAF3	Ligand	Receptor	FN1	integrin aVb1_complex	4.49333		CAF4	CAF2	Ligand	Receptor	COL14A1	integrin a1b1_complex	11.2301
CAF4	CAF4	Ligand	Receptor	JAM3	JAM3	0.734968		CAF4	CAF2	Ligand	Receptor	COL6A2	integrin a1b1_complex	2.18945
CAF4	CAF4	Ligand	Receptor	TGFB3	integrin aVb8_complex	0.789177		CAF4	CAF2	Ligand	Receptor	COL1A1	integrin a1b1_complex	10.7008
CAF4	CAF4	Ligand	Receptor	TGFB3	TGFBR3	1.19516		CAF4	CAF2	Ligand	Receptor	COL1A2	integrin a1b1_complex	41.0169
CAF4	CAF4	Ligand	Receptor	FTL	SCARA5	39.0087		CAF4	CAF2	Ligand	Receptor	COL3A1	integrin a1b1_complex	20.481
CAF4	CAF4	Ligand	Receptor	FTH1	SCARA5	31.6437		CAF4	CAF2	Ligand	Receptor	COL5A2	integrin a1b1_complex	4.95754
CAF4	CAF4	Ligand	Receptor	MPZL1	MPZL1	3.27302		CAF4	CAF2	Ligand	Receptor	COL6A3	integrin a1b1_complex	8.66025
CAF4	CAF4	Ligand	Receptor	FN1	integrin aVb5_complex	4.42612		CAF4	CAF2	Ligand	Receptor	COL6A1	integrin a1b1_complex	4.43769
CAF4	CAF4	Ligand	Receptor	FN1	integrin aVb1_complex	4.48775		CAF4	CAF2	Ligand	Receptor	FN1	integrin aVb1_complex	5.24087
CAF4	CAF5	Ligand	Receptor	TGFB3	TGFbeta receptor1	0.558208		CAF4	CAF3	Ligand	Receptor	WNT2B	FRZB	1.972
CAF4	CAF5	Ligand	Receptor	PLA2G2A	integrin a5b1_complex	23.9664		CAF4	CAF3	Ligand	Receptor	WNT2B	SFRP4	29.0478
CAF4	CAF5	Ligand	Receptor	TGFB3	integrin aVb8_complex	0.930722		CAF4	CAF3	Ligand	Receptor	WNT2B	SFRP2	7.53395
CAF4	CAF5	Ligand	Receptor	COL1A2	integrin a10b1_complex	48.0787		CAF4	CAF3	Ligand	Receptor	GAS6	TYRO3	3.53689
CAF4	CAF5	Ligand	Receptor	COL3A1	integrin a10b1_complex	37.7914		CAF4	CAF3	Ligand	Receptor	atRetinoicAcid	byALDH1A1 RAreceptor_RARG	2.08905
CAF4	CAF5	Ligand	Receptor	COL14A1	integrin a10b1_complex	21.8705		CAF4	CAF3	Ligand	Receptor	DLL1	NOTCH2	2.77339
CAF4	CAF5	Ligand	Receptor	COL6A3	integrin a10b1_complex	8.41077		CAF4	CAF3	Ligand	Receptor	DLL1	NOTCH3	2.77339
CAF4	CAF5	Ligand	Receptor	COL5A1	integrin a10b1_complex	2.92564		CAF4	CAF3	Ligand	Receptor	COL4A4	integrin a2b1_complex	1.86056
CAF4	CAF5	Ligand	Receptor	COL1A2	integrin a2b1_complex	47.7463		CAF4	CAF3	Ligand	Receptor	atRetinoicAcid	byALDH1A3 RAreceptor_RARG	2.8426
CAF4	CAF5	Ligand	Receptor	COL8A1	integrin a10b1_complex	2.87677		CAF4	CAF3	Ligand	Receptor	LPAR1	ADGRE5	5.2868
CAF4	CAF5	Ligand	Receptor	COL18A1	integrin a10b1_complex	1.23357		CAF4	CAF3	Ligand	Receptor	PLA2G2A	integrin a4b1_complex	42.657
CAF4	CAF5	Ligand	Receptor	COL16A1	integrin a10b1_complex	1.36187		CAF4	CAF3	Ligand	Receptor	COL16A1	integrin a2b1_complex	1.32759
CAF4	CAF5	Ligand	Receptor	COL5A2	integrin a10b1_complex	4.33962		CAF4	CAF3	Ligand	Receptor	COL4A4	integrin a1b1_complex	1.36185
CAF4	CAF5	Ligand	Receptor	COL6A2	integrin a10b1_complex	3.40714		CAF4	CAF3	Ligand	Receptor	COL8A1	integrin a2b1_complex	3.48591
CAF4	CAF5	Ligand	Receptor	COL12A1	integrin a10b1_complex	2.17814		CAF4	CAF3	Ligand	Receptor	COL12A1	integrin a2b1_complex	3.77573
CAF4	CAF5	Ligand	Receptor	SEMA3C	NRP2	1.30109		CAF4	CAF3	Ligand	Receptor	TNC	integrin a4b1_complex	1.85443
CAF4	CAF5	Ligand	Receptor	COL6A1	integrin a10b1_complex	4.54712		CAF4	CAF3	Ligand	Receptor	COL18A1	integrin a2b1_complex	2.05424
CAF4	CAF5	Ligand	Receptor	COL3A1	integrin a2b1_complex	37.4589		CAF4	CAF3	Ligand	Receptor	COL6A3	integrin a2b1_complex	9.24834
CAF4	CAF5	Ligand	Receptor	FBN1	integrin a5b1_complex	4.65781		CAF4	CAF3	Ligand	Receptor	COL5A1	integrin a2b1_complex	2.28564
CAF4	CAF5	Ligand	Receptor	FN1	integrin a10b1_complex	4.74518		CAF4	CAF3	Ligand	Receptor	COL5A2	integrin a2b1_complex	5.54563
CAF4	CAF5	Ligand	Receptor	COL6A3	integrin a2b1_complex	8.07828		CAF4	CAF3	Ligand	Receptor	COL1A1	integrin a2b1_complex	11.2889
CAF4	CAF5	Ligand	Receptor	COL5A1	integrin a2b1_complex	2.59316		CAF4	CAF3	Ligand	Receptor	COL1A2	integrin a2b1_complex	41.6049
CAF4	CAF5	Ligand	Receptor	COL14A1	integrin a2b1_complex	21.538		CAF4	CAF3	Ligand	Receptor	COL14A1	integrin a2b1_complex	11.8182
CAF4	CAF5	Ligand	Receptor	TNFSF10	TNFRSF10D	1.72463		CAF4	CAF3	Ligand	Receptor	COL3A1	integrin a2b1_complex	21.0691
CAF4	CAF5	Ligand	Receptor	COL5A2	integrin a2b1_complex	4.00713		CAF4	CAF3	Ligand	Receptor	COL6A2	integrin a2b1_complex	2.77754
CAF4	CAF5	Ligand	Receptor	COL16A1	integrin a2b1_complex	1.02938		CAF4	CAF3	Ligand	Receptor	LAMC1	integrin a2b1_complex	2.7682
CAF4	CAF5	Ligand	Receptor	COL18A1	integrin a2b1_complex	0.901085		CAF4	CAF3	Ligand	Receptor	FN1	integrin a2b1_complex	5.77107
CAF4	CAF5	Ligand	Receptor	COL1A2	integrin a1b1_complex	47.9941		CAF4	CAF3	Ligand	Receptor	COL6A1	integrin a2b1_complex	5.02578
CAF4	CAF5	Ligand	Receptor	COL12A1	integrin a2b1_complex	1.84565		CAF4	CAF3	Ligand	Receptor	COL16A1	integrin a1b1_complex	0.828887
CAF4	CAF5	Ligand	Receptor	COL8A1	integrin a2b1_complex	2.54428		CAF4	CAF3	Ligand	Receptor	COL18A1	integrin a1b1_complex	1.55554
CAF4	CAF5	Ligand	Receptor	GJA1	GJA1	3.69024		CAF4	CAF3	Ligand	Receptor	COL12A1	integrin a1b1_complex	3.27703
CAF4	CAF5	Ligand	Receptor	FN1	integrin a5b1_complex	4.84696		CAF4	CAF3	Ligand	Receptor	integrin	aVb1 complex_ADGRE5	5.70219
CAF4	CAF5	Ligand	Receptor	LAMC1	integrin a2b1_complex	1.25061		CAF4	CAF3	Ligand	Receptor	MPZL1	MPZL1	2.7456
CAF4	CAF5	Ligand	Receptor	COL6A2	integrin a2b1_complex	3.07465		CAF4	CAF3	Ligand	Receptor	COL8A1	integrin a1b1_complex	2.98721
CAF4	CAF5	Ligand	Receptor	COL3A1	integrin a1b1_complex	37.7068		CAF4	CAF3	Ligand	Receptor	FN1	integrin a4b1_complex	6.34599
CAF4	CAF5	Ligand	Receptor	COL5A1	integrin a1b1_complex	2.84104		CAF4	CAF3	Ligand	Receptor	COL5A1	integrin a1b1_complex	1.78694
CAF4	CAF5	Ligand	Receptor	FN1	integrin a2b1_complex	4.41269		CAF4	CAF3	Ligand	Receptor	COL14A1	integrin a1b1_complex	11.3195
CAF4	CAF5	Ligand	Receptor	COL14A1	integrin a1b1_complex	21.7859		CAF4	CAF3	Ligand	Receptor	COL6A2	integrin a1b1_complex	2.27883
CAF4	CAF5	Ligand	Receptor	COL6A1	integrin a2b1_complex	4.21464		CAF4	CAF3	Ligand	Receptor	COL1A1	integrin a1b1_complex	10.7902
CAF4	CAF5	Ligand	Receptor	COL6A3	integrin a1b1_complex	8.32616		CAF4	CAF3	Ligand	Receptor	COL1A2	integrin a1b1_complex	41.1062
CAF4	CAF5	Ligand	Receptor	COL12A1	integrin a1b1_complex	2.09354		CAF4	CAF3	Ligand	Receptor	COL3A1	integrin a1b1_complex	20.5704
CAF4	CAF5	Ligand	Receptor	MPZL1	MPZL1	2.20031		CAF4	CAF3	Ligand	Receptor	COL5A2	integrin a1b1_complex	5.04693
CAF4	CAF5	Ligand	Receptor	COL5A2	integrin a1b1_complex	4.25501		CAF4	CAF3	Ligand	Receptor	COL6A3	integrin a1b1_complex	8.74963
CAF4	CAF5	Ligand	Receptor	FN1	integrin aVb5_complex	4.21074		CAF4	CAF3	Ligand	Receptor	COL6A1	integrin a1b1_complex	4.52708
CAF4	CAF5	Ligand	Receptor	COL8A1	integrin a1b1_complex	2.79216		CAF4	CAF3	Ligand	Receptor	THY1	ADGRE5	12.9751
CAF4	CAF5	Ligand	Receptor	COL6A2	integrin a1b1_complex	3.32253		CAF4	CAF4	Ligand	Receptor	WNT2B	FRZB	1.85666
CAF4	CAF5	Ligand	Receptor	COL6A1	integrin a1b1_complex	4.46252		CAF4	CAF4	Ligand	Receptor	WNT2B	SFRP1	7.85335
CAF4	CAF5	Ligand	Receptor	FN1	integrin aVb1_complex	4.67725		CAF4	CAF4	Ligand	Receptor	TGFB3	integrin aVb8_complex	1.13767
CAF4	CD4Tcell	Ligand	Receptor	PLA2G2A	integrin a4b1_complex	24.646		CAF4	CAF4	Ligand	Receptor	atRetinoicAcid	byALDH1A1 RAreceptor_RXRB	0.754524
CAF4	CD4Tcell	Ligand	Receptor	VCAM1	integrin a4b1_complex	2.39127		CAF4	CAF4	Ligand	Receptor	WNT2B	SFRP4	4.08601
CAF4	CD4Tcell	Ligand	Receptor	CXCL12	CXCR4	24.8492		CAF4	CAF4	Ligand	Receptor	WNT2B	SFRP2	54.4711
CAF4	CD4Tcell	Ligand	Receptor	LPAR1	ADGRE5	2.68158		CAF4	CAF4	Ligand	Receptor	atRetinoicAcid	byALDH1A3 RAreceptor_RXRB	1.50808
CAF4	CD4Tcell	Ligand	Receptor	CXCL14	CXCR4	26.6351		CAF4	CAF4	Ligand	Receptor	ProstaglandinD2	byAKR1C3 PTGFR	1.11064
CAF4	CD4Tcell	Ligand	Receptor	FN1	integrin a4b1_complex	5.52653		CAF4	CAF4	Ligand	Receptor	atRetinoicAcid	byALDH1A1 RAreceptor_RARG	0.89601
CAF4	CD4Tcell	Ligand	Receptor	ProstaglandinE2	byPTGES3 PTGER4	3.34626		CAF4	CAF4	Ligand	Receptor	PDGFD	PDGFR complex	1.53259
CAF4	CD4Tcell	Ligand	Receptor	integrin	aVb1 complex_ADGRE5	2.8665		CAF4	CAF4	Ligand	Receptor	PDGFD	PDGFRB	1.982
CAF4	CD4Tcell	Ligand	Receptor	THY1	ADGRE5	10.1192		CAF4	CAF4	Ligand	Receptor	atRetinoicAcid	byALDH1A3 RAreceptor_RARG	1.64957
CAF4	CD4Tcell	Ligand	Receptor	CD55	ADGRE5	4.24416		CAF4	CAF4	Ligand	Receptor	TGFB3	TGFBR3	2.98412
CAF4	CD8Tcell	Ligand	Receptor	PLA2G2A	integrin a4b1_complex	25.5413		CAF4	CAF4	Ligand	Receptor	FTL	SCARA5	38.1927
CAF4	CD8Tcell	Ligand	Receptor	VCAM1	integrin a4b1_complex	3.2866		CAF4	CAF4	Ligand	Receptor	ProstaglandinF2a	byAKR1B1 PTGFR	0.501213
CAF4	CD8Tcell	Ligand	Receptor	COL16A1	integrin a1b1_complex	1.81126		CAF4	CAF4	Ligand	Receptor	GAS6	AXL	1.00377
CAF4	CD8Tcell	Ligand	Receptor	COL1A2	integrin a1b1_complex	48.5281		CAF4	CAF4	Ligand	Receptor	ProstaglandinF2a	byCBR1 PTGFR	0.937803
CAF4	CD8Tcell	Ligand	Receptor	COL18A1	integrin a1b1_complex	1.68296		CAF4	CAF4	Ligand	Receptor	FN1	integrin aVb5_complex	5.10384
CAF4	CD8Tcell	Ligand	Receptor	COL3A1	integrin a1b1_complex	38.2408		CAF4	CAF4	Ligand	Receptor	FTH1	SCARA5	31.8356
CAF4	CD8Tcell	Ligand	Receptor	COL5A1	integrin a1b1_complex	3.37503		CAF4	CAF4	Ligand	Receptor	MPZL1	MPZL1	2.34655
CAF4	CD8Tcell	Ligand	Receptor	COL14A1	integrin a1b1_complex	22.3198		CAF4	CAF4	Ligand	Receptor	CXCL14	CXCR4	23.0391
CAF4	CD8Tcell	Ligand	Receptor	COL6A3	integrin a1b1_complex	8.86016		CAF4	CAF4	Ligand	Receptor	FN1	integrin aVb1_complex	5.56798
CAF4	CD8Tcell	Ligand	Receptor	COL12A1	integrin a1b1_complex	2.62753		CAF4	CAF5	Ligand	Receptor	COL15A1	integrin a11b1_complex	1.09517
CAF4	CD8Tcell	Ligand	Receptor	COL5A2	integrin a1b1_complex	4.789		CAF4	CAF5	Ligand	Receptor	COL4A4	integrin a11b1_complex	1.33097
CAF4	CD8Tcell	Ligand	Receptor	COL8A1	integrin a1b1_complex	3.32615		CAF4	CAF5	Ligand	Receptor	PI16	TNFRSF21	3.54793
CAF4	CD8Tcell	Ligand	Receptor	CXCL12	CXCR4	35.4909		CAF4	CAF5	Ligand	Receptor	COL16A1	integrin a11b1_complex	0.798007
CAF4	CD8Tcell	Ligand	Receptor	COL6A2	integrin a1b1_complex	3.85652		CAF4	CAF5	Ligand	Receptor	COL8A1	integrin a11b1_complex	2.95633
CAF4	CD8Tcell	Ligand	Receptor	LPAR1	ADGRE5	2.21719		CAF4	CAF5	Ligand	Receptor	WNT2B	SFRP2	2.07846
CAF4	CD8Tcell	Ligand	Receptor	COL6A1	integrin a1b1_complex	4.99651		CAF4	CAF5	Ligand	Receptor	COL4A1	integrin a11b1_complex	1.67468
CAF4	CD8Tcell	Ligand	Receptor	CXCL14	CXCR4	37.2768		CAF4	CAF5	Ligand	Receptor	COL18A1	integrin a11b1_complex	1.52466
CAF4	CD8Tcell	Ligand	Receptor	FN1	integrin a4b1_complex	6.42186		CAF4	CAF5	Ligand	Receptor	COL5A1	integrin a11b1_complex	1.75606
CAF4	CD8Tcell	Ligand	Receptor	ProstaglandinE2	byPTGES3 PTGER4	2.27181		CAF4	CAF5	Ligand	Receptor	COL12A1	integrin a11b1_complex	3.24615
CAF4	CD8Tcell	Ligand	Receptor	APP	CD74	10.8711		CAF4	CAF5	Ligand	Receptor	COL14A1	integrin a11b1_complex	11.2886
CAF4	CD8Tcell	Ligand	Receptor	integrin	aVb1 complex_ADGRE5	2.40211		CAF4	CAF5	Ligand	Receptor	COL5A2	integrin a11b1_complex	5.01605
CAF4	CD8Tcell	Ligand	Receptor	THY1	ADGRE5	9.65479		CAF4	CAF5	Ligand	Receptor	COL3A1	integrin a11b1_complex	20.5395
CAF4	CD8Tcell	Ligand	Receptor	CD55	ADGRE5	3.77977		CAF4	CAF5	Ligand	Receptor	COL1A1	integrin a11b1_complex	10.7593
CAF4	Cancer	Ligand	Receptor	IGF1	integrin a6b4_complex	15.2794		CAF4	CAF5	Ligand	Receptor	COL1A2	integrin a11b1_complex	41.0754
CAF4	Cancer	Ligand	Receptor	HGF	MET	1.01469		CAF4	CAF5	Ligand	Receptor	COL6A3	integrin a11b1_complex	8.71875
CAF4	Cancer	Ligand	Receptor	RSPO3	LGR4	2.96836		CAF4	CAF5	Ligand	Receptor	APP	TNFRSF21	2.92997
CAF4	Cancer	Ligand	Receptor	COL1A2	integrin a2b1_complex	47.6603		CAF4	CAF5	Ligand	Receptor	FN1	integrin a11b1_complex	5.24148
CAF4	Cancer	Ligand	Receptor	COL3A1	integrin a2b1_complex	37.373		CAF4	CAF5	Ligand	Receptor	COL6A2	integrin a11b1_complex	2.24795
CAF4	Cancer	Ligand	Receptor	COL6A3	integrin a2b1_complex	7.99235		CAF4	CAF5	Ligand	Receptor	COL6A1	integrin a11b1_complex	4.4962
CAF4	Cancer	Ligand	Receptor	COL5A1	integrin a2b1_complex	2.50723		CAF4	CAF5	Ligand	Receptor	PDGFD	PDGFR complex	0.749259
CAF4	Cancer	Ligand	Receptor	COL14A1	integrin a2b1_complex	21.452		CAF4	CAF5	Ligand	Receptor	COL4A4	integrin a2b1_complex	1.46581
CAF4	Cancer	Ligand	Receptor	APLP2	PIGR	13.9366		CAF4	CAF5	Ligand	Receptor	SEMA3C	NRP2	1.8738
CAF4	Cancer	Ligand	Receptor	COL5A2	integrin a2b1_complex	3.9212		CAF4	CAF5	Ligand	Receptor	PDGFD	PDGFRB	0.749259
CAF4	Cancer	Ligand	Receptor	COL16A1	integrin a2b1_complex	0.943455		CAF4	CAF5	Ligand	Receptor	COL16A1	integrin a2b1_complex	0.932844
CAF4	Cancer	Ligand	Receptor	COL12A1	integrin a2b1_complex	1.75972		CAF4	CAF5	Ligand	Receptor	COL4A4	integrin a1b1_complex	1.36123
CAF4	Cancer	Ligand	Receptor	COL8A1	integrin a2b1_complex	2.45835		CAF4	CAF5	Ligand	Receptor	COL8A1	integrin a2b1_complex	3.09116
CAF4	Cancer	Ligand	Receptor	COL6A2	integrin a2b1_complex	2.98872		CAF4	CAF5	Ligand	Receptor	COL12A1	integrin a2b1_complex	3.38099
CAF4	Cancer	Ligand	Receptor	FN1	integrin a2b1_complex	4.32676		CAF4	CAF5	Ligand	Receptor	COL18A1	integrin a2b1_complex	1.6595
CAF4	Cancer	Ligand	Receptor	COL6A1	integrin a2b1_complex	4.12871		CAF4	CAF5	Ligand	Receptor	COL6A3	integrin a2b1_complex	8.85359
CAF4	Cancer	Ligand	Receptor	LAMC1	integrin a6b1_complex	2.5108		CAF4	CAF5	Ligand	Receptor	COL5A1	integrin a2b1_complex	1.89089
CAF4	Cancer	Ligand	Receptor	PPIA	BSG	2.26726		CAF4	CAF5	Ligand	Receptor	COL5A2	integrin a2b1_complex	5.15089
CAF4	Cancer	Ligand	Receptor	FN1	integrin aVb1_complex	4.39825		CAF4	CAF5	Ligand	Receptor	COL1A1	integrin a2b1_complex	10.8942
CAF4	Cancer	Ligand	Receptor	THY1	ADGRE5	8.50126		CAF4	CAF5	Ligand	Receptor	COL1A2	integrin a2b1_complex	41.2102
CAF4	Cycling	Ligand	Receptor	TNFSF13B	TNFRSF17	1.66407		CAF4	CAF5	Ligand	Receptor	COL14A1	integrin a2b1_complex	11.4234
CAF4	Cycling	Ligand	Receptor	PLA2G2A	integrin a4b1_complex	24.0155		CAF4	CAF5	Ligand	Receptor	COL3A1	integrin a2b1_complex	20.6743
CAF4	Cycling	Ligand	Receptor	ICAM1	SPN	1.33571		CAF4	CAF5	Ligand	Receptor	COL6A2	integrin a2b1_complex	2.38279
CAF4	Cycling	Ligand	Receptor	CXCL12	CXCR4	12.9027		CAF4	CAF5	Ligand	Receptor	LAMC1	integrin a2b1_complex	2.37345
CAF4	Cycling	Ligand	Receptor	LPAR1	ADGRE5	1.99938		CAF4	CAF5	Ligand	Receptor	FN1	integrin a2b1_complex	5.37632
CAF4	Cycling	Ligand	Receptor	CXCL14	CXCR4	14.6886		CAF4	CAF5	Ligand	Receptor	GJA1	GJA1	1.32424
CAF4	Cycling	Ligand	Receptor	FN1	integrin a4b1_complex	4.89601		CAF4	CAF5	Ligand	Receptor	COL6A1	integrin a2b1_complex	4.63103
CAF4	Cycling	Ligand	Receptor	PPIA	BSG	2.32133		CAF4	CAF5	Ligand	Receptor	COL18A1	integrin a1b1_complex	1.55491
CAF4	Cycling	Ligand	Receptor	integrin	aVb1 complex_ADGRE5	2.18429		CAF4	CAF5	Ligand	Receptor	COL12A1	integrin a1b1_complex	3.27641
CAF4	Cycling	Ligand	Receptor	THY1	ADGRE5	9.43697		CAF4	CAF5	Ligand	Receptor	MPZL1	MPZL1	1.66585
CAF4	DC	Ligand	Receptor	PLA2G2A	integrin a4b1_complex	23.7753		CAF4	CAF5	Ligand	Receptor	COL8A1	integrin a1b1_complex	2.98658
CAF4	DC	Ligand	Receptor	TNFSF10	TNFRSF10B	1.8773		CAF4	CAF5	Ligand	Receptor	COL5A1	integrin a1b1_complex	1.78631
CAF4	DC	Ligand	Receptor	SEMA3C	NRP2	1.26496		CAF4	CAF5	Ligand	Receptor	COL14A1	integrin a1b1_complex	11.3189
CAF4	DC	Ligand	Receptor	TNFSF10	TNFRSF10D	1.81217		CAF4	CAF5	Ligand	Receptor	COL6A2	integrin a1b1_complex	2.27821
CAF4	DC	Ligand	Receptor	CD248	IL6R	2.33952		CAF4	CAF5	Ligand	Receptor	COL1A1	integrin a1b1_complex	10.7896
CAF4	DC	Ligand	Receptor	IL6	IL6 receptor	1.42987		CAF4	CAF5	Ligand	Receptor	COL1A2	integrin a1b1_complex	41.1056
CAF4	DC	Ligand	Receptor	VCAM1	integrin a4b1_complex	1.52061		CAF4	CAF5	Ligand	Receptor	COL3A1	integrin a1b1_complex	20.5697
CAF4	DC	Ligand	Receptor	THY1	integrin aXb2_complex	8.22806		CAF4	CAF5	Ligand	Receptor	COL5A2	integrin a1b1_complex	5.04631
CAF4	DC	Ligand	Receptor	THY1	ADGRE2	8.27553		CAF4	CAF5	Ligand	Receptor	COL6A3	integrin a1b1_complex	8.74901
CAF4	DC	Ligand	Receptor	integrin	aVb1 complex_ADGRE2	1.02285		CAF4	CAF5	Ligand	Receptor	COL6A1	integrin a1b1_complex	4.52645
CAF4	DC	Ligand	Receptor	FN1	integrin a4b1_complex	4.65587		CAF4	CAF5	Ligand	Receptor	CXCL14	CXCR4	23.6473
CAF4	DC	Ligand	Receptor	APP	CD74	68.4847		CAF4	CAF5	Ligand	Receptor	FN1	integrin aVb1_complex	5.3956
CAF4	DC	Ligand	Receptor	THY1	ADGRE5	8.35591		CAF4	CD4Tcell	Ligand	Receptor	CD34	SELL	1.82797
CAF4	DC	Ligand	Receptor	CD44	TYROBP	6.92125		CAF4	CD4Tcell	Ligand	Receptor	LPAR1	ADGRE5	2.04984
CAF4	Endothelium	Ligand	Receptor	VEGFD	KDR	2.44208		CAF4	CD4Tcell	Ligand	Receptor	CXCL12	CXCR4	16.5844
CAF4	Endothelium	Ligand	Receptor	PLA2G2A	integrin a5b1_complex	24.5428		CAF4	CD4Tcell	Ligand	Receptor	integrin	aVb1 complex_ADGRE5	2.46523
CAF4	Endothelium	Ligand	Receptor	ANGPT1	TEK	1.19725		CAF4	CD4Tcell	Ligand	Receptor	CXCL14	CXCR4	37.0084
CAF4	Endothelium	Ligand	Receptor	CD34	SELP	2.42138		CAF4	CD4Tcell	Ligand	Receptor	THY1	ADGRE5	9.73811
CAF4	Endothelium	Ligand	Receptor	TGFB3	TGFBR3	1.44667		CAF4	CD8Tcell	Ligand	Receptor	LPAR1	ADGRE5	2.20111
CAF4	Endothelium	Ligand	Receptor	COL1A2	integrin a10b1_complex	47.8326		CAF4	CD8Tcell	Ligand	Receptor	PLA2G2A	integrin a4b1_complex	42.9789
CAF4	Endothelium	Ligand	Receptor	CCL2	ACKR1	12.0354		CAF4	CD8Tcell	Ligand	Receptor	COL4A4	integrin a1b1_complex	1.94322
CAF4	Endothelium	Ligand	Receptor	COL3A1	integrin a10b1_complex	37.5453		CAF4	CD8Tcell	Ligand	Receptor	TNC	integrin a4b1_complex	2.17636
CAF4	Endothelium	Ligand	Receptor	COL14A1	integrin a10b1_complex	21.6243		CAF4	CD8Tcell	Ligand	Receptor	CXCL12	CXCR4	19.5061
CAF4	Endothelium	Ligand	Receptor	COL6A3	integrin a10b1_complex	8.16461		CAF4	CD8Tcell	Ligand	Receptor	COL16A1	integrin a1b1_complex	1.41026
CAF4	Endothelium	Ligand	Receptor	COL5A1	integrin a10b1_complex	2.67948		CAF4	CD8Tcell	Ligand	Receptor	COL18A1	integrin a1b1_complex	2.13691
CAF4	Endothelium	Ligand	Receptor	COL1A2	integrin a2b1_complex	48.1653		CAF4	CD8Tcell	Ligand	Receptor	COL12A1	integrin a1b1_complex	3.8584
CAF4	Endothelium	Ligand	Receptor	COL8A1	integrin a10b1_complex	2.6306		CAF4	CD8Tcell	Ligand	Receptor	integrin	aVb1 complex_ADGRE5	2.6165
CAF4	Endothelium	Ligand	Receptor	COL18A1	integrin a10b1_complex	0.98741		CAF4	CD8Tcell	Ligand	Receptor	COL8A1	integrin a1b1_complex	3.56858
CAF4	Endothelium	Ligand	Receptor	COL16A1	integrin a10b1_complex	1.11571		CAF4	CD8Tcell	Ligand	Receptor	FN1	integrin a4b1_complex	6.66792
CAF4	Endothelium	Ligand	Receptor	COL5A2	integrin a10b1_complex	4.09345		CAF4	CD8Tcell	Ligand	Receptor	COL5A1	integrin a1b1_complex	2.36831
CAF4	Endothelium	Ligand	Receptor	ADM	RAMP3	5.17629		CAF4	CD8Tcell	Ligand	Receptor	COL14A1	integrin a1b1_complex	11.9009
CAF4	Endothelium	Ligand	Receptor	COL6A2	integrin a10b1_complex	3.16098		CAF4	CD8Tcell	Ligand	Receptor	COL6A2	integrin a1b1_complex	2.8602
CAF4	Endothelium	Ligand	Receptor	TNFSF10	TNFRSF10B	2.22466		CAF4	CD8Tcell	Ligand	Receptor	COL1A1	integrin a1b1_complex	11.3716
CAF4	Endothelium	Ligand	Receptor	COL12A1	integrin a10b1_complex	1.93198		CAF4	CD8Tcell	Ligand	Receptor	COL1A2	integrin a1b1_complex	41.6876
CAF4	Endothelium	Ligand	Receptor	SEMA3C	NRP2	1.43822		CAF4	CD8Tcell	Ligand	Receptor	COL3A1	integrin a1b1_complex	21.1517
CAF4	Endothelium	Ligand	Receptor	COL6A1	integrin a10b1_complex	4.30096		CAF4	CD8Tcell	Ligand	Receptor	COL5A2	integrin a1b1_complex	5.6283
CAF4	Endothelium	Ligand	Receptor	COL3A1	integrin a2b1_complex	37.878		CAF4	CD8Tcell	Ligand	Receptor	COL6A3	integrin a1b1_complex	9.331
CAF4	Endothelium	Ligand	Receptor	FBN1	integrin a5b1_complex	5.23421		CAF4	CD8Tcell	Ligand	Receptor	COL6A1	integrin a1b1_complex	5.10845
CAF4	Endothelium	Ligand	Receptor	FN1	integrin a10b1_complex	4.49902		CAF4	CD8Tcell	Ligand	Receptor	CXCL14	CXCR4	39.9301
CAF4	Endothelium	Ligand	Receptor	COL6A3	integrin a2b1_complex	8.49738		CAF4	CD8Tcell	Ligand	Receptor	THY1	ADGRE5	9.88937
CAF4	Endothelium	Ligand	Receptor	COL5A1	integrin a2b1_complex	3.01225		CAF4	Cancer	Ligand	Receptor	DSC2	DSG2	1.79455
CAF4	Endothelium	Ligand	Receptor	COL14A1	integrin a2b1_complex	21.9571		CAF4	Cancer	Ligand	Receptor	TNFSF12	TNFRSF12A	1.1372
CAF4	Endothelium	Ligand	Receptor	TNFSF10	TNFRSF10D	2.07081		CAF4	Cancer	Ligand	Receptor	COL4A4	integrin a2b1_complex	1.54481
CAF4	Endothelium	Ligand	Receptor	CD44	SELE	5.40792		CAF4	Cancer	Ligand	Receptor	LAMC1	integrin a6b1_complex	2.75644
CAF4	Endothelium	Ligand	Receptor	COL5A2	integrin a2b1_complex	4.42622		CAF4	Cancer	Ligand	Receptor	APLP2	PIGR	8.63909
CAF4	Endothelium	Ligand	Receptor	COL16A1	integrin a2b1_complex	1.44848		CAF4	Cancer	Ligand	Receptor	COL16A1	integrin a2b1_complex	1.01184
CAF4	Endothelium	Ligand	Receptor	COL18A1	integrin a2b1_complex	1.32018		CAF4	Cancer	Ligand	Receptor	COL8A1	integrin a2b1_complex	3.17016
CAF4	Endothelium	Ligand	Receptor	COL12A1	integrin a2b1_complex	2.26475		CAF4	Cancer	Ligand	Receptor	COL12A1	integrin a2b1_complex	3.45999
CAF4	Endothelium	Ligand	Receptor	COL8A1	integrin a2b1_complex	2.96338		CAF4	Cancer	Ligand	Receptor	COL18A1	integrin a2b1_complex	1.73849
CAF4	Endothelium	Ligand	Receptor	GJA1	GJA1	2.72309		CAF4	Cancer	Ligand	Receptor	COL6A3	integrin a2b1_complex	8.93259
CAF4	Endothelium	Ligand	Receptor	FN1	integrin a5b1_complex	5.42336		CAF4	Cancer	Ligand	Receptor	COL5A1	integrin a2b1_complex	1.96989
CAF4	Endothelium	Ligand	Receptor	LAMC1	integrin a2b1_complex	1.6697		CAF4	Cancer	Ligand	Receptor	COL5A2	integrin a2b1_complex	5.22989
CAF4	Endothelium	Ligand	Receptor	COL6A2	integrin a2b1_complex	3.49375		CAF4	Cancer	Ligand	Receptor	COL1A1	integrin a2b1_complex	10.9732
CAF4	Endothelium	Ligand	Receptor	FN1	integrin a2b1_complex	4.83179		CAF4	Cancer	Ligand	Receptor	COL1A2	integrin a2b1_complex	41.2892
CAF4	Endothelium	Ligand	Receptor	COL6A1	integrin a2b1_complex	4.63373		CAF4	Cancer	Ligand	Receptor	COL14A1	integrin a2b1_complex	11.5024
CAF4	Endothelium	Ligand	Receptor	LAMC1	integrin a6b1_complex	4.3284		CAF4	Cancer	Ligand	Receptor	COL3A1	integrin a2b1_complex	20.7533
CAF4	Endothelium	Ligand	Receptor	FN1	integrin aVb1_complex	4.54064		CAF4	Cancer	Ligand	Receptor	COL6A2	integrin a2b1_complex	2.46179
CAF4	Endothelium	Ligand	Receptor	APP	CD74	12.0656		CAF4	Cancer	Ligand	Receptor	LAMC1	integrin a2b1_complex	2.45245
CAF4	Epithelial	Ligand	Receptor	LAMC1	integrin a6b1_complex	3.49069		CAF4	Cancer	Ligand	Receptor	FN1	integrin a2b1_complex	5.45532
CAF4	Epithelial	Ligand	Receptor	FN1	integrin aVb1_complex	6.65278		CAF4	Cancer	Ligand	Receptor	COL6A1	integrin a2b1_complex	4.71003
CAF4	NKcell	Ligand	Receptor	PLA2G2A	integrin a4b1_complex	24.4662		CAF4	Cancer	Ligand	Receptor	MPZL1	MPZL1	1.53928
CAF4	NKcell	Ligand	Receptor	VCAM1	integrin a4b1_complex	2.2115		CAF4	Cancer	Ligand	Receptor	APP	CD74	12.5271
CAF4	NKcell	Ligand	Receptor	ICAM1	SPN	1.46805		CAF4	Cancer	Ligand	Receptor	FN1	integrin aVb1_complex	5.29905
CAF4	NKcell	Ligand	Receptor	CXCL12	CXCR4	20.0544		CAF4	Cycling	Ligand	Receptor	FN1	integrin a4b7_complex	5.12474
CAF4	NKcell	Ligand	Receptor	LPAR1	ADGRE5	3.11865		CAF4	Cycling	Ligand	Receptor	TNFSF13B	TNFRSF13B	1.02582
CAF4	NKcell	Ligand	Receptor	CXCL14	CXCR4	21.8403		CAF4	Cycling	Ligand	Receptor	TNFSF13B	TNFRSF17	1.48349
CAF4	NKcell	Ligand	Receptor	FN1	integrin a4b1_complex	5.34676		CAF4	Cycling	Ligand	Receptor	PLA2G2A	integrin a4b1_complex	41.7883
CAF4	NKcell	Ligand	Receptor	ProstaglandinE2	byPTGES3 PTGER4	2.5931		CAF4	Cycling	Ligand	Receptor	CD248	IL6R	1.9953
CAF4	NKcell	Ligand	Receptor	integrin	aVb1 complex_ADGRE5	3.30357		CAF4	Cycling	Ligand	Receptor	FN1	integrin a4b1_complex	5.47733
CAF4	NKcell	Ligand	Receptor	THY1	ADGRE5	10.5563		CAF4	Cycling	Ligand	Receptor	APP	CD74	11.0163
CAF4	NKcell	Ligand	Receptor	CD44	TYROBP	3.91395		CAF4	Cycling	Ligand	Receptor	CXCL14	CXCR4	26.8093
CAF4	NKcell	Ligand	Receptor	CD55	ADGRE5	4.68123		CAF4	Cycling	Ligand	Receptor	THY1	ADGRE5	8.72272
CAF4	Plasmacell	Ligand	Receptor	TNFSF13B	TNFRSF17	1.82262		CAF4	DC	Ligand	Receptor	SEMA4A	PLXND1	0.719599
CAF4	Plasmacell	Ligand	Receptor	CD248	IL6R	1.87909		CAF4	DC	Ligand	Receptor	IL6	IL6 receptor	1.3858
CAF4	Plasmacell	Ligand	Receptor	IL6	IL6 receptor	1.16655		CAF4	DC	Ligand	Receptor	PLA2G2A	integrin a4b1_complex	41.8966
CAF4	Plasmacell	Ligand	Receptor	THY1	ADGRE5	8.436		CAF4	DC	Ligand	Receptor	CD248	IL6R	2.32059
CAF4	Smoothmuscle	Ligand	Receptor	SDC2	ADGRA2	1.18728		CAF4	DC	Ligand	Receptor	GAS6	AXL	0.808189
CAF4	Smoothmuscle	Ligand	Receptor	FN1	integrin a8b1_complex	4.67491		CAF4	DC	Ligand	Receptor	CXCL12	CXCR4	8.75652
CAF4	Smoothmuscle	Ligand	Receptor	LAMC1	integrin a7b1_complex	1.56976		CAF4	DC	Ligand	Receptor	PLAU	PLAUR	3.23066
CAF4	Smoothmuscle	Ligand	Receptor	THBS2	CD36	6.76493		CAF4	DC	Ligand	Receptor	FN1	integrin a4b1_complex	5.5856
CAF4	Smoothmuscle	Ligand	Receptor	LRPAP1	SORT1	1.70414		CAF4	DC	Ligand	Receptor	APP	CD74	84.2263
CAF4	Smoothmuscle	Ligand	Receptor	THBS1	CD36	7.65899		CAF4	DC	Ligand	Receptor	CXCL14	CXCR4	29.1805
CAF4	Smoothmuscle	Ligand	Receptor	COL1A1	integrin a1b1_complex	17.9807		CAF4	DC	Ligand	Receptor	THY1	ADGRE5	8.55703
CAF4	Smoothmuscle	Ligand	Receptor	COL16A1	integrin a1b1_complex	3.49377		CAF4	Endothelium	Ligand	Receptor	CD34	SELP	3.26881
CAF4	Smoothmuscle	Ligand	Receptor	COL1A2	integrin a1b1_complex	50.2106		CAF4	Endothelium	Ligand	Receptor	COL4A4	integrin a10b1_complex	1.54004
CAF4	Smoothmuscle	Ligand	Receptor	COL18A1	integrin a1b1_complex	3.36547		CAF4	Endothelium	Ligand	Receptor	DLL1	NOTCH4	4.1395
CAF4	Smoothmuscle	Ligand	Receptor	COL3A1	integrin a1b1_complex	39.9233		CAF4	Endothelium	Ligand	Receptor	DLL1	NOTCH1	1.94245
CAF4	Smoothmuscle	Ligand	Receptor	COL5A1	integrin a1b1_complex	5.05754		CAF4	Endothelium	Ligand	Receptor	TGM2	ADGRG1	2.59682
CAF4	Smoothmuscle	Ligand	Receptor	COL14A1	integrin a1b1_complex	24.0024		CAF4	Endothelium	Ligand	Receptor	TNC	integrin a8b1_complex	1.02528
CAF4	Smoothmuscle	Ligand	Receptor	COL6A3	integrin a1b1_complex	10.5427		CAF4	Endothelium	Ligand	Receptor	COL16A1	integrin a10b1_complex	1.00707
CAF4	Smoothmuscle	Ligand	Receptor	COL12A1	integrin a1b1_complex	4.31004		CAF4	Endothelium	Ligand	Receptor	ANGPT1	TEK	1.33206
CAF4	Smoothmuscle	Ligand	Receptor	COL5A2	integrin a1b1_complex	6.47151		CAF4	Endothelium	Ligand	Receptor	COL12A1	integrin a10b1_complex	3.45522
CAF4	Smoothmuscle	Ligand	Receptor	COL8A1	integrin a1b1_complex	5.00866		CAF4	Endothelium	Ligand	Receptor	COL8A1	integrin a10b1_complex	3.16539
CAF4	Smoothmuscle	Ligand	Receptor	COL6A2	integrin a1b1_complex	5.53903		CAF4	Endothelium	Ligand	Receptor	IGF1	integrin a6b4_complex	17.6123
CAF4	Smoothmuscle	Ligand	Receptor	COL6A1	integrin a1b1_complex	6.67902		CAF4	Endothelium	Ligand	Receptor	COL5A1	integrin a10b1_complex	1.96512
CAF4	Smoothmuscle	Ligand	Receptor	PPIA	BSG	2.47764		CAF4	Endothelium	Ligand	Receptor	SEMA4A	PLXND1	3.20145
CAF4	Smoothmuscle	Ligand	Receptor	FN1	integrin aVb1_complex	4.90006		CAF4	Endothelium	Ligand	Receptor	COL3A1	integrin a10b1_complex	20.7486
CAF4	Smoothmuscle	Ligand	Receptor	THY1	ADGRE5	8.54808		CAF4	Endothelium	Ligand	Receptor	COL1A2	integrin a10b1_complex	41.2844
CAF4	Treg	Ligand	Receptor	PLA2G2A	integrin a4b1_complex	25.0187		CAF4	Endothelium	Ligand	Receptor	COL1A1	integrin a10b1_complex	10.9684
CAF4	Treg	Ligand	Receptor	CD34	SELL	2.38379		CAF4	Endothelium	Ligand	Receptor	COL18A1	integrin a10b1_complex	1.73373
CAF4	Treg	Ligand	Receptor	CD248	IL6R	2.78632		CAF4	Endothelium	Ligand	Receptor	COL14A1	integrin a10b1_complex	11.4977
CAF4	Treg	Ligand	Receptor	IL6	IL6 receptor	2.07378		CAF4	Endothelium	Ligand	Receptor	COL5A2	integrin a10b1_complex	5.22512
CAF4	Treg	Ligand	Receptor	VCAM1	integrin a4b1_complex	2.76402		CAF4	Endothelium	Ligand	Receptor	COL3A1	ADGRG1	22.1885
CAF4	Treg	Ligand	Receptor	CXCL12	CXCR4	12.3112		CAF4	Endothelium	Ligand	Receptor	COL6A2	integrin a10b1_complex	2.45702
CAF4	Treg	Ligand	Receptor	LPAR1	ADGRE5	1.63391		CAF4	Endothelium	Ligand	Receptor	COL6A3	integrin a10b1_complex	8.92782
CAF4	Treg	Ligand	Receptor	CXCL14	CXCR4	14.0971		CAF4	Endothelium	Ligand	Receptor	FN1	integrin a8b1_complex	5.51684
CAF4	Treg	Ligand	Receptor	FN1	integrin a4b1_complex	5.89928		CAF4	Endothelium	Ligand	Receptor	FN1	integrin a10b1_complex	5.45055
CAF4	Treg	Ligand	Receptor	integrin	aVb1 complex_ADGRE5	1.81883		CAF4	Endothelium	Ligand	Receptor	CCL2	ACKR1	6.34967
CAF4	Treg	Ligand	Receptor	THY1	ADGRE5	9.07151		CAF4	Endothelium	Ligand	Receptor	PLA2G2A	integrin a5b1_complex	42.9734
CAF4	macrophage	Ligand	Receptor	GAS6	MERTK	1.64917		CAF4	Endothelium	Ligand	Receptor	COL6A1	integrin a10b1_complex	4.70526
CAF4	macrophage	Ligand	Receptor	PLA2G2A	integrin a4b1_complex	23.563		CAF4	Endothelium	Ligand	Receptor	ADM	RAMP3	7.026
CAF4	macrophage	Ligand	Receptor	LGALS3	MERTK	6.13976		CAF4	Endothelium	Ligand	Receptor	COL4A4	integrin a2b1_complex	1.35494
CAF4	macrophage	Ligand	Receptor	RARRES2	CCRL2	9.13562		CAF4	Endothelium	Ligand	Receptor	SEMA3C	NRP2	2.08145
CAF4	macrophage	Ligand	Receptor	SEMA3C	NRP2	1.3215		CAF4	Endothelium	Ligand	Receptor	CXCL1	ACKR1	6.92402
CAF4	macrophage	Ligand	Receptor	CD248	IL6R	2.19166		CAF4	Endothelium	Ligand	Receptor	TGFB3	TGFBR3	1.55548
CAF4	macrophage	Ligand	Receptor	IL6	IL6 receptor	1.47912		CAF4	Endothelium	Ligand	Receptor	LAMC1	integrin a6b1_complex	5.69639
CAF4	macrophage	Ligand	Receptor	THY1	integrin aXb2_complex	8.80112		CAF4	Endothelium	Ligand	Receptor	CD44	SELE	8.68009
CAF4	macrophage	Ligand	Receptor	HLA-F	LILRB2	1.62939		CAF4	Endothelium	Ligand	Receptor	COL16A1	integrin a2b1_complex	0.821973
CAF4	macrophage	Ligand	Receptor	ICAM1	integrin aXb2_complex	1.32038		CAF4	Endothelium	Ligand	Receptor	FBN1	integrin a5b1_complex	5.5691
CAF4	macrophage	Ligand	Receptor	THY1	ADGRE2	8.6915		CAF4	Endothelium	Ligand	Receptor	COL4A4	integrin a1b1_complex	1.68603
CAF4	macrophage	Ligand	Receptor	integrin	aVb1 complex_ADGRE2	1.43882		CAF4	Endothelium	Ligand	Receptor	FN1	integrin a5b1_complex	6.66239
CAF4	macrophage	Ligand	Receptor	FN1	integrin a4b1_complex	4.44355		CAF4	Endothelium	Ligand	Receptor	COL8A1	integrin a2b1_complex	2.98029
CAF4	macrophage	Ligand	Receptor	APP	CD74	32.8992		CAF4	Endothelium	Ligand	Receptor	COL12A1	integrin a2b1_complex	3.27012
CAF4	macrophage	Ligand	Receptor	THY1	ADGRE5	8.58119		CAF4	Endothelium	Ligand	Receptor	COL18A1	integrin a2b1_complex	1.54862
CAF4	macrophage	Ligand	Receptor	CD44	TYROBP	8.04639		CAF4	Endothelium	Ligand	Receptor	COL6A3	integrin a2b1_complex	8.74272
CAF4	mastcell	Ligand	Receptor	THY1	ADGRE2	8.87839		CAF4	Endothelium	Ligand	Receptor	COL5A1	integrin a2b1_complex	1.78002
CAF4	mastcell	Ligand	Receptor	integrin	aVb1 complex_ADGRE2	1.62571		CAF4	Endothelium	Ligand	Receptor	COL5A2	integrin a2b1_complex	5.04002
CAF4	mastcell	Ligand	Receptor	THY1	ADGRE5	8.62364		CAF4	Endothelium	Ligand	Receptor	COL1A1	integrin a2b1_complex	10.7833
CAF4	monocyte	Ligand	Receptor	JAM3	integrin aMb2_complex	1.02139		CAF4	Endothelium	Ligand	Receptor	COL1A2	integrin a2b1_complex	41.0993
CAF4	monocyte	Ligand	Receptor	C3	integrin aMb2_complex	8.91503		CAF4	Endothelium	Ligand	Receptor	COL14A1	integrin a2b1_complex	11.3126
CAF4	monocyte	Ligand	Receptor	THY1	integrin aMb2_complex	8.51934		CAF4	Endothelium	Ligand	Receptor	COL3A1	integrin a2b1_complex	20.5635
CAF4	monocyte	Ligand	Receptor	CD47	SIRPA	1.34729		CAF4	Endothelium	Ligand	Receptor	COL6A2	integrin a2b1_complex	2.27192
CAF4	monocyte	Ligand	Receptor	APP	SORL1	2.91207		CAF4	Endothelium	Ligand	Receptor	LAMC1	integrin a2b1_complex	2.26258
CAF4	monocyte	Ligand	Receptor	ICAM1	integrin aMb2_complex	1.0386		CAF4	Endothelium	Ligand	Receptor	FN1	integrin a2b1_complex	5.26545
CAF4	monocyte	Ligand	Receptor	CD99	PILRA	4.35878		CAF4	Endothelium	Ligand	Receptor	GJA1	GJA1	2.10977
CAF4	monocyte	Ligand	Receptor	THBS2	CD36	2.83516		CAF4	Endothelium	Ligand	Receptor	COL6A1	integrin a2b1_complex	4.52016
CAF4	monocyte	Ligand	Receptor	RARRES2	CCRL2	9.44436		CAF4	Endothelium	Ligand	Receptor	COL16A1	integrin a1b1_complex	1.15306
CAF4	monocyte	Ligand	Receptor	THBS1	CD36	3.72922		CAF4	Endothelium	Ligand	Receptor	COL18A1	integrin a1b1_complex	1.87971
CAF4	monocyte	Ligand	Receptor	CD34	SELL	1.40637		CAF4	Endothelium	Ligand	Receptor	COL12A1	integrin a1b1_complex	3.6012
CAF4	monocyte	Ligand	Receptor	CD248	IL6R	2.37202		CAF4	Endothelium	Ligand	Receptor	COL8A1	integrin a1b1_complex	3.31138
CAF4	monocyte	Ligand	Receptor	IL6	IL6 receptor	1.52496		CAF4	Endothelium	Ligand	Receptor	COL5A1	integrin a1b1_complex	2.11111
CAF4	monocyte	Ligand	Receptor	THY1	integrin aXb2_complex	9.95037		CAF4	Endothelium	Ligand	Receptor	COL14A1	integrin a1b1_complex	11.6437
CAF4	monocyte	Ligand	Receptor	HLA-F	LILRB2	1.77798		CAF4	Endothelium	Ligand	Receptor	COL6A2	integrin a1b1_complex	2.60301
CAF4	monocyte	Ligand	Receptor	ICAM1	integrin aXb2_complex	2.46963		CAF4	Endothelium	Ligand	Receptor	COL1A1	integrin a1b1_complex	11.1144
CAF4	monocyte	Ligand	Receptor	THY1	ADGRE2	8.84247		CAF4	Endothelium	Ligand	Receptor	COL1A2	integrin a1b1_complex	41.4304
CAF4	monocyte	Ligand	Receptor	integrin	aVb1 complex_ADGRE2	1.58979		CAF4	Endothelium	Ligand	Receptor	COL3A1	integrin a1b1_complex	20.8945
CAF4	monocyte	Ligand	Receptor	APP	CD74	15.9656		CAF4	Endothelium	Ligand	Receptor	COL5A2	integrin a1b1_complex	5.3711
CAF4	monocyte	Ligand	Receptor	THY1	ADGRE5	8.70617		CAF4	Endothelium	Ligand	Receptor	COL6A3	integrin a1b1_complex	9.07381
CAF4	monocyte	Ligand	Receptor	CD44	TYROBP	7.54643		CAF4	Endothelium	Ligand	Receptor	COL6A1	integrin a1b1_complex	4.85125
CAF5	Bcell	Ligand	Receptor	CXCL12	CXCR4	17.9254		CAF4	Endothelium	Ligand	Receptor	FN1	integrin aVb1_complex	5.73874
CAF5	Bcell	Ligand	Receptor	LPAR1	ADGRE5	1.96172		CAF4	Epithelial	Ligand	Receptor	NTN4	NTRK2	0.589035
CAF5	Bcell	Ligand	Receptor	CXCL14	CXCR4	49.0083		CAF4	Epithelial	Ligand	Receptor	TGFB3	integrin aVb6_complex	1.35896
CAF5	Bcell	Ligand	Receptor	APP	CD74	42.9857		CAF4	Epithelial	Ligand	Receptor	TNFSF12	TNFRSF12A	1.88108
CAF5	Bcell	Ligand	Receptor	integrin	aVb1 complex_ADGRE5	2.17198		CAF4	Epithelial	Ligand	Receptor	TNC	integrin aVb6_complex	0.863713
CAF5	Bcell	Ligand	Receptor	THY1	ADGRE5	4.47542		CAF4	Epithelial	Ligand	Receptor	THBS1	integrin a3b1_complex	5.53501
CAF5	CAF1	Ligand	Receptor	PDGFD	PDGFR complex	2.5869		CAF4	Epithelial	Ligand	Receptor	FN1	integrin a3b1_complex	5.00193
CAF5	CAF1	Ligand	Receptor	COL27A1	integrin a1b1_complex	1.12447		CAF4	Epithelial	Ligand	Receptor	atRetinoicAcid	byALDH1A1 RAreceptor_RXRA	0.838771
CAF5	CAF1	Ligand	Receptor	PDGFC	PDGFRA	3.61953		CAF4	Epithelial	Ligand	Receptor	atRetinoicAcid	byALDH1A3 RAreceptor_RXRA	1.59233
CAF5	CAF1	Ligand	Receptor	WNT5A	SFRP4	5.44418		CAF4	Epithelial	Ligand	Receptor	FN1	integrin aVb1_complex	5.35527
CAF5	CAF1	Ligand	Receptor	COL4A6	integrin a1b1_complex	1.3075		CAF4	NKcell	Ligand	Receptor	CD34	SELL	1.75115
CAF5	CAF1	Ligand	Receptor	PDGFD	PDGFRB	2.5869		CAF4	NKcell	Ligand	Receptor	LPAR1	ADGRE5	3.33249
CAF5	CAF1	Ligand	Receptor	NCAM1	FGFR1	2.20888		CAF4	NKcell	Ligand	Receptor	COL4A4	integrin a1b1_complex	1.92992
CAF5	CAF1	Ligand	Receptor	COL4A5	integrin a1b1_complex	2.36719		CAF4	NKcell	Ligand	Receptor	CXCL12	CXCR4	18.9731
CAF5	CAF1	Ligand	Receptor	COL28A1	integrin a1b1_complex	1.01267		CAF4	NKcell	Ligand	Receptor	COL16A1	integrin a1b1_complex	1.39695
CAF5	CAF1	Ligand	Receptor	WNT5A	SFRP1	5.18515		CAF4	NKcell	Ligand	Receptor	COL18A1	integrin a1b1_complex	2.12361
CAF5	CAF1	Ligand	Receptor	WNT5A	SFRP2	16.0014		CAF4	NKcell	Ligand	Receptor	COL12A1	integrin a1b1_complex	3.8451
CAF5	CAF1	Ligand	Receptor	COL7A1	integrin a1b1_complex	1.40224		CAF4	NKcell	Ligand	Receptor	integrin	aVb1 complex_ADGRE5	3.74788
CAF5	CAF1	Ligand	Receptor	FGF2	FGFR1	1.70729		CAF4	NKcell	Ligand	Receptor	COL8A1	integrin a1b1_complex	3.55527
CAF5	CAF1	Ligand	Receptor	COL1A1	integrin a1b1_complex	32.9051		CAF4	NKcell	Ligand	Receptor	COL5A1	integrin a1b1_complex	2.355
CAF5	CAF1	Ligand	Receptor	COL1A2	integrin a1b1_complex	82.2517		CAF4	NKcell	Ligand	Receptor	COL14A1	integrin a1b1_complex	11.8876
CAF5	CAF1	Ligand	Receptor	GJA1	GJA1	3.9413		CAF4	NKcell	Ligand	Receptor	COL6A2	integrin a1b1_complex	2.8469
CAF5	CAF1	Ligand	Receptor	VEGFA	NRP1	2.66078		CAF4	NKcell	Ligand	Receptor	COL1A1	integrin a1b1_complex	11.3583
CAF5	CAF1	Ligand	Receptor	COL15A1	integrin a1b1_complex	2.50007		CAF4	NKcell	Ligand	Receptor	COL1A2	integrin a1b1_complex	41.6743
CAF5	CAF1	Ligand	Receptor	COL4A2	integrin a1b1_complex	1.90647		CAF4	NKcell	Ligand	Receptor	COL3A1	integrin a1b1_complex	21.1384
CAF5	CAF1	Ligand	Receptor	COL18A1	integrin a1b1_complex	1.90464		CAF4	NKcell	Ligand	Receptor	COL5A2	integrin a1b1_complex	5.615
CAF5	CAF1	Ligand	Receptor	COL3A1	integrin a1b1_complex	78.9234		CAF4	NKcell	Ligand	Receptor	COL6A3	integrin a1b1_complex	9.3177
CAF5	CAF1	Ligand	Receptor	COL5A1	integrin a1b1_complex	6.59389		CAF4	NKcell	Ligand	Receptor	COL6A1	integrin a1b1_complex	5.09515
CAF5	CAF1	Ligand	Receptor	COL4A1	integrin a1b1_complex	3.73826		CAF4	NKcell	Ligand	Receptor	CXCL14	CXCR4	39.3971
CAF5	CAF1	Ligand	Receptor	COL6A3	integrin a1b1_complex	15.0026		CAF4	NKcell	Ligand	Receptor	THY1	ADGRE5	11.0208
CAF5	CAF1	Ligand	Receptor	IGFBP3	TMEM219	1.86821		CAF4	Plasmacell	Ligand	Receptor	CXCL14	CXCR4	24.2664
CAF5	CAF1	Ligand	Receptor	COL12A1	integrin a1b1_complex	6.8313		CAF4	Smoothmuscle	Ligand	Receptor	WNT2B	FRZB	3.03936
CAF5	CAF1	Ligand	Receptor	COL5A2	integrin a1b1_complex	10.3508		CAF4	Smoothmuscle	Ligand	Receptor	TNFSF12	TNFRSF12A	1.3716
CAF5	CAF1	Ligand	Receptor	FN1	integrin aVb5_complex	7.10806		CAF4	Smoothmuscle	Ligand	Receptor	LAMC1	integrin a7b1_complex	2.35987
CAF5	CAF1	Ligand	Receptor	COL6A2	integrin a1b1_complex	5.85665		CAF4	Smoothmuscle	Ligand	Receptor	DLL1	NOTCH3	2.27035
CAF5	CAF1	Ligand	Receptor	COL6A1	integrin a1b1_complex	11.1441		CAF4	Smoothmuscle	Ligand	Receptor	THBS2	CD36	1.96271
CAF5	CAF1	Ligand	Receptor	FN1	integrin aVb1_complex	7.38467		CAF4	Smoothmuscle	Ligand	Receptor	COL15A1	integrin a1b1_complex	3.21821
CAF5	CAF2	Ligand	Receptor	COL4A6	integrin a2b1_complex	1.23821		CAF4	Smoothmuscle	Ligand	Receptor	PDGFD	PDGFRB	1.73339
CAF5	CAF2	Ligand	Receptor	COL27A1	integrin a2b1_complex	1.05517		CAF4	Smoothmuscle	Ligand	Receptor	THBS1	CD36	6.31379
CAF5	CAF2	Ligand	Receptor	COL4A5	integrin a2b1_complex	2.29789		CAF4	Smoothmuscle	Ligand	Receptor	PLA2G2A	integrin a4b1_complex	41.5012
CAF5	CAF2	Ligand	Receptor	COL28A1	integrin a2b1_complex	0.943382		CAF4	Smoothmuscle	Ligand	Receptor	GAS6	AXL	1.24815
CAF5	CAF2	Ligand	Receptor	PDGFD	PDGFR complex	2.3546		CAF4	Smoothmuscle	Ligand	Receptor	COL4A4	integrin a1b1_complex	3.45401
CAF5	CAF2	Ligand	Receptor	PDGFC	PDGFRA	2.59526		CAF4	Smoothmuscle	Ligand	Receptor	COL16A1	integrin a1b1_complex	2.92105
CAF5	CAF2	Ligand	Receptor	ProstaglandinF2a	byCBR1 PTGFR	1.14206		CAF4	Smoothmuscle	Ligand	Receptor	COL18A1	integrin a1b1_complex	3.6477
CAF5	CAF2	Ligand	Receptor	PDGFD	PDGFRB	2.3546		CAF4	Smoothmuscle	Ligand	Receptor	COL12A1	integrin a1b1_complex	5.36919
CAF5	CAF2	Ligand	Receptor	NCAM1	FGFR1	1.69231		CAF4	Smoothmuscle	Ligand	Receptor	COL8A1	integrin a1b1_complex	5.07937
CAF5	CAF2	Ligand	Receptor	COL4A5	integrin a1b1_complex	2.17071		CAF4	Smoothmuscle	Ligand	Receptor	FN1	integrin a4b1_complex	5.19019
CAF5	CAF2	Ligand	Receptor	COL28A1	integrin a1b1_complex	0.816197		CAF4	Smoothmuscle	Ligand	Receptor	COL5A1	integrin a1b1_complex	3.8791
CAF5	CAF2	Ligand	Receptor	COL7A1	integrin a2b1_complex	1.33295		CAF4	Smoothmuscle	Ligand	Receptor	COL14A1	integrin a1b1_complex	13.4116
[truncated: 2,266 more rows]

## Sheet: Supplementary Data 7
Biological Rep 1
[truncated: 32 more rows]
